# Supplementary material for: Transcriptome analyses of sex differential gene expression in brains of rare minnow (Gobiocypris rarus) and effects of tributyltin exposure
Source: Data Brief. 2018 Mar 29;18:1193–5. doi: 10.1016/j.dib.2018.03.119 (PMC5996493; doi:10.1016/j.dib.2018.03.119)
Supplement: Supplementary file 2 — Supplementary material [file mmc2.xlsx]

## Sheet:  Female vs. Male
DEGs in comparisons of Female vs. Male
#ID	female control	male control	FDR	log2FC	regulated	Annotation
						COG_class	COG_class_annotation	GO_annotation	KEGG_annotation	Swissprot_annotation	nr_annotation
c147081.graph_c0	7.10007	53.3008	0	2.84568	up	--	--	Molecular Function: cytokine activity (GO:0005125);; Cellular Component: extracellular space (GO:0005615);;	--	Granulin-1 OS=Cyprinus carpio (Common carp) PE=1 SV=1	Granulin 1 [Danio rerio]
c124147.graph_c0	0.9699	2.70712	0.00320685	1.40141	up	[K]	Transcription	Molecular Function: sequence-specific DNA binding transcription factor activity (GO:0003700);; Cellular Component: nucleus (GO:0005634);; Biological Process: regulation of transcription, DNA-templated (GO:0006355);; Molecular Function: sequence-specific DNA binding (GO:0043565);;	--	Forkhead box protein I1-ema GN=foxi1e OS=Xenopus tropicalis (Western clawed frog) PE=2 SV=1	forkhead box L2 [Misgurnus anguillicaudatus]
c162445.graph_c1	2.75981	8.95473	1.39251e-08	1.6278	up	--	--	--	--	--	uncharacterized protein LOC569884 [Danio rerio]
c78952.graph_c1	0.829308	0.134692	0.00258212	-2.47857	down	[L]	Replication, recombination and repair	--	--	--	PREDICTED: hypothetical protein LOC100708199 [Oreochromis niloticus]
c146437.graph_c0	11.7734	29.6548	3.33067e-16	1.2774	up	--	--	Molecular Function: regulatory region DNA binding (GO:0000975);; Molecular Function: sequence-specific DNA binding transcription factor activity (GO:0003700);; Biological Process: regulation of transcription, DNA-templated (GO:0006355);;	K09444|1e-126|dre:792160|irf11, IRF1, MGC103566, MGC192360, zgc:103566	Interferon regulatory factor 1 GN=IRF1 OS=Gallus gallus (Chicken) PE=2 SV=1	IFN-regulatory factor 1 [Ctenopharyngodon idella]
c161076.graph_c0	3.18785	6.84413	1.5185e-07	1.0458	up	[L]	Replication, recombination and repair	Biological Process: negative regulation of immune system process (GO:0002683);; Molecular Function: DNA binding (GO:0003677);; Molecular Function: helicase activity (GO:0004386);; Molecular Function: ATP binding (GO:0005524);; Biological Process: regulation of viral-induced cytoplasmic pattern recognition receptor signaling pathway (GO:0039531);; Biological Process: negative regulation of respons…	K12649|1e-179|xla:444342|dhx58, MGC82787	Endoribonuclease Dicer GN=dicer1 OS=Danio rerio (Zebrafish) PE=2 SV=2	RNA helicase LGP2 [Ctenopharyngodon idella]
c148415.graph_c0	0.475405	1.60255	0.00312252	1.65424	up	[H]	Coenzyme transport and metabolism	Biological Process: S-adenosylmethionine cycle (GO:0033353);;	--	Adenosylhomocysteinase A GN=ahcy-a OS=Xenopus laevis (African clawed frog) PE=2 SV=1	PREDICTED: adenosylhomocysteinase B-like [Oryzias latipes]
c163054.graph_c0	6.14227	1.77124	1.22532e-11	-1.82655	down	[L]	Replication, recombination and repair	--	--	--	PREDICTED: hypothetical protein LOC100708199 [Oreochromis niloticus]
c161604.graph_c0	3.10576	0.71707	2.59359e-12	-2.13406	down	--	--	Molecular Function: nucleic acid binding (GO:0003676);;	--	--	PREDICTED: hypothetical protein LOC100705799 [Oreochromis niloticus]
c151858.graph_c0	2.58193	5.91551	1.12622e-05	1.13582	up	--	--	--	--	--	zisupton [Xiphophorus maculatus]
c142660.graph_c0	2.80717	0.0282519	0	-6.07804	down	[R]	General function prediction only	Molecular Function: protein binding (GO:0005515);; Cellular Component: anaphase-promoting complex (GO:0005680);; Biological Process: anaphase-promoting complex-dependent proteasomal ubiquitin-dependent protein catabolic process (GO:0031145);; Biological Process: cell division (GO:0051301);;	K03350|0.0|pon:100444022|CDC27	--	PREDICTED: cell division cycle protein 27 homolog isoform X1 [Melopsittacus undulatus]
c138235.graph_c0	3.38358	1.32806	0.00210431	-1.37674	down	--	--	Biological Process: amino acid transmembrane transport (GO:0003333);; Molecular Function: L-amino acid transmembrane transporter activity (GO:0015179);; Biological Process: L-amino acid transport (GO:0015807);; Cellular Component: integral component of membrane (GO:0016021);;	K08229|4e-86|dre:494042|slc43a2b, cb941, wu:fb37c04, wu:fb38e03, wu:fb52a10, wu:fi32b04, xx:lithzf000079, zgc:103664	Large neutral amino acids transporter small subunit 4 GN=slc43a2 OS=Xenopus tropicalis (Western clawed frog) PE=2 SV=1	large neutral amino acids transporter small subunit 4 [Danio rerio]
c157604.graph_c0	0.517634	12.3326	0	4.46695	up	--	--	--	--	Putative nuclease HARBI1 GN=harbi1 OS=Danio rerio (Zebrafish) PE=2 SV=1	PREDICTED: kinesin-like protein KIF23 [Oreochromis niloticus]
c154446.graph_c0	4.9311	2.41085	0.00342438	-1.0739	down	--	--	--	--	--	PREDICTED: hypothetical protein LOC100694549 [Oreochromis niloticus]
c60721.graph_c0	4.56928	14.6038	4.24188e-05	1.59586	up	[Z]	Cytoskeleton	Molecular Function: ATP binding (GO:0005524);; Cellular Component: cytoplasm (GO:0005737);; Cellular Component: cytoskeleton (GO:0005856);;	--	Actin, alpha skeletal muscle (Precursor) GN=acta1 OS=Oryzias latipes (Medaka fish) PE=2 SV=1	novel protein similar to vertebrate skeletal alpha-actin 1 (ACTA1, zgc:86725) [Danio rerio]
c157795.graph_c0	0.032985	1.21699	3.33067e-16	4.67944	up	[L]	Replication, recombination and repair	--	--	--	PREDICTED: uncharacterized protein K02A2.6-like, partial [Oreochromis niloticus]
c162799.graph_c0	9.39057	4.77182	1.58884e-05	-1.02416	down	--	--	--	--	--	PREDICTED: uncharacterized protein LOC101175600 [Oryzias latipes]
c158635.graph_c0	7.28527	2.55894	1.11022e-16	-1.55551	down	--	--	--	--	--	PREDICTED: hypothetical protein LOC793338 [Danio rerio]
c144302.graph_c0	7.16695	0.174003	0	-4.98995	down	--	--	Cellular Component: intracellular (GO:0005622);; Biological Process: unsaturated fatty acid metabolic process (GO:0033559);;	--	--	unnamed protein product [Tetraodon nigroviridis]
c162831.graph_c0	9.7273	4.30539	2.73892e-13	-1.22545	down	--	--	--	--	--	PREDICTED: uncharacterized protein LOC101071133 [Takifugu rubripes]
c159156.graph_c1	2.60198	0.680855	5.15369e-07	-1.94389	down	--	--	--	--	--	novel protein [Danio rerio]
c162864.graph_c0	77.2339	28.8019	0	-1.47533	down	--	--	Molecular Function: signal transducer activity (GO:0004871);; Biological Process: signal transduction (GO:0007165);; Biological Process: response to temperature stimulus (GO:0009266);; Biological Process: photoperiodism (GO:0009648);; Biological Process: response to hydrogen peroxide (GO:0042542);;	K02633|0.0|dre:406204|per1b, per4, zfper4	Period circadian protein homolog 2 GN=PER2 OS=Gallus gallus (Chicken) PE=2 SV=1	period homolog 1b [Danio rerio]
c96864.graph_c0	0	1.3054	3.25244e-07	5.26612	up	--	--	--	--	--	PREDICTED: uncharacterized protein LOC101733225 [Xenopus (Silurana) tropicalis]
c168230.graph_c0	2.34633	0	8.30025e-12	-5.65907	down	--	--	--	--	--	Pol polyprotein [Dicentrarchus labrax]
c149005.graph_c0	4.5235	9.70598	0.000122046	1.04192	up	[O]	Posttranslational modification, protein turnover, chaperones	Biological Process: proteolysis (GO:0006508);; Molecular Function: cysteine-type peptidase activity (GO:0008234);;	K01371|1e-113|dre:550475|ctsk, wu:fa95f03, wu:fb08b05, zgc:110367	Cathepsin K (Precursor) GN=CTSK OS=Gallus gallus (Chicken) PE=2 SV=1	tartrate-resistant acid phosphatase [Carassius auratus]
c151986.graph_c0	7.95565	3.28453	6.25816e-06	-1.31625	down	--	--	--	--	Collagen alpha-1(I) chain (Precursor) GN=COL1A1 OS=Gallus gallus (Chicken) PE=1 SV=3	PREDICTED: uncharacterized protein C7orf62-like [Danio rerio]
c157773.graph_c1	1.11224	2.41319	0.000659058	1.05623	up	[R]	General function prediction only	Molecular Function: DNA binding (GO:0003677);; Cellular Component: nucleus (GO:0005634);; Biological Process: single-organism process (GO:0044699);; Molecular Function: metal ion binding (GO:0046872);; Biological Process: regulation of cellular process (GO:0050794);;	--	Hypermethylated in cancer 1 protein (Fragment) GN=HIC1 OS=Gallus gallus (Chicken) PE=2 SV=2	hypermethylated in cancer 1 protein [Danio rerio]
c163417.graph_c0	24.4209	0	0	-8.35165	down	--	--	--	--	--	hypothetical protein UY3_00022 [Chelonia mydas]
c152026.graph_c0	3.3043	1.03756	0.00136103	-1.67672	down	[T]	Signal transduction mechanisms	Cellular Component: centriole (GO:0005814);; Cellular Component: ciliary basal body (GO:0005932);; Biological Process: cell projection organization (GO:0030030);;	--	POC1 centriolar protein homolog A GN=poc1a OS=Danio rerio (Zebrafish) PE=2 SV=1	PREDICTED: POC1 centriolar protein homolog A [Melopsittacus undulatus]
c155810.graph_c3	1.47663	4.98237	1.38183e-11	1.68762	up	--	--	--	--	NSFL1 cofactor p47 GN=NSFL1C OS=Gallus gallus (Chicken) PE=2 SV=1	PREDICTED: UBX domain-containing protein 11 [Danio rerio]
c160089.graph_c1	23.4461	10.5173	3.45168e-13	-1.20634	down	[L]	Replication, recombination and repair	--	--	--	PREDICTED: uncharacterized protein LOC101167543 [Oryzias latipes]
c132848.graph_c1	7.65302	2.19758	0	-1.84579	down	--	--	--	--	--	PREDICTED: uncharacterized protein LOC101169027 [Oryzias latipes]
c149644.graph_c1	0.344908	1.72428	2.28186e-09	2.22145	up	[E]	Amino acid transport and metabolism	Molecular Function: protein binding (GO:0005515);; Cellular Component: plasma membrane (GO:0005886);; Molecular Function: serine-type peptidase activity (GO:0008236);; Biological Process: single-organism cellular process (GO:0044763);; Biological Process: regulation of cellular process (GO:0050794);;	K01278|0.0|dre:100301982|dpp4, MGC172132, si:ch73-2d23.3	--	dipeptidyl-peptidase 4 [Danio rerio]
c148559.graph_c0	1.00979	3.30289	7.52115e-06	1.63074	up	--	--	--	--	--	PREDICTED: hypothetical protein LOC562659 [Danio rerio]
c148068.graph_c0	12.7376	3.90496	0	-1.75041	down	--	--	Biological Process: activation of MAPK activity (GO:0000187);; Molecular Function: 3',5'-cyclic-nucleotide phosphodiesterase activity (GO:0004114);; Biological Process: visual perception (GO:0007601);; Molecular Function: cGMP binding (GO:0030553);; Biological Process: positive regulation of epidermal growth factor receptor signaling pathway (GO:0045742);; Biological Process: positive regulation …	K13759|9e-57|dre:554700|pde6g, MGC173941, MGC191606, MGC55991, MGC77811	--	retinal rod rhodopsin-sensitive cGMP 3&apos;,5&apos;-cyclic phosphodiesterase subunit gamma [Danio rerio]
c152007.graph_c0	0.764443	9.00138	1.19238e-13	3.36186	up	--	--	--	--	Ig heavy chain V region XIG14 (Precursor; Fragment) OS=Xenopus laevis (African clawed frog) PE=2 SV=1	TCR-alpha V segment II-81 [Danio rerio]
c159019.graph_c0	5.68635	19.4832	2.22045e-16	1.71429	up	--	--	--	--	Phospholipase A2 inhibitor subunit gamma B (Precursor) OS=Elaphe quadrivirgata (Japanese four-lined ratsnake) PE=1 SV=1	PREDICTED: urokinase plasminogen activator surface receptor-like [Danio rerio]
c158901.graph_c0	1.43081	3.61918	0.00300762	1.26716	up	--	--	--	--	--	unnamed protein product [Tetraodon nigroviridis]
c160432.graph_c0	2.07106	0.328812	0	-2.67229	down	--	--	--	--	Transposon TX1 uncharacterized 149 kDa protein OS=Xenopus laevis (African clawed frog) PE=4 SV=1	pol-like protein [Danio rerio]
c154091.graph_c0	1.22121	3.30891	0.00185846	1.36239	up	--	--	--	--	--	PREDICTED: uncharacterized protein LOC100496812 [Xenopus (Silurana) tropicalis]
c130688.graph_c0	0.243646	4.30343	0	4.00148	up	[P]	Inorganic ion transport and metabolism	Molecular Function: calcium-transporting ATPase activity (GO:0005388);; Molecular Function: calcium ion binding (GO:0005509);; Molecular Function: ATP binding (GO:0005524);; Cellular Component: endoplasmic reticulum-Golgi intermediate compartment (GO:0005793);; Biological Process: ATP catabolic process (GO:0006200);; Biological Process: cellular calcium ion homeostasis (GO:0006874);; Biological P…	K05853|0.0|dre:494489|atp2a1l, zgc:154094	Sarcoplasmic/endoplasmic reticulum calcium ATPase 1 GN=atp2a1 OS=Makaira nigricans (Atlantic blue marlin) PE=2 SV=2	ATPase, Ca++ transporting, cardiac muscle, fast twitch 1 like [Danio rerio]
c161622.graph_c0	2.78863	6.79881	3.9446e-08	1.22645	up	--	--	Cellular Component: membrane (GO:0016020);; Cellular Component: cell part (GO:0044464);; Biological Process: single-organism cellular process (GO:0044763);;	--	Neural cell adhesion molecule 1 (Precursor) GN=NCAM1 OS=Gallus gallus (Chicken) PE=1 SV=3	PREDICTED: neural cell adhesion molecule 1-like [Maylandia zebra]
c110019.graph_c0	0.308715	0.82084	0.00309579	1.33544	up	--	--	Molecular Function: actin binding (GO:0003779);; Cellular Component: fascia adherens (GO:0005916);; Cellular Component: muscle tendon junction (GO:0005927);; Molecular Function: zinc ion binding (GO:0008270);; Molecular Function: vinculin binding (GO:0017166);; Cellular Component: myofibril (GO:0030016);; Molecular Function: muscle alpha-actinin binding (GO:0051371);;	--	--	PREDICTED: nebulin-related-anchoring protein isoform 1 [Oreochromis niloticus]
c157423.graph_c0	10.006	2.72919	3.62574e-10	-1.89996	down	--	--	Molecular Function: protein-glutamine gamma-glutamyltransferase activity (GO:0003810);; Biological Process: peptide cross-linking (GO:0018149);;	--	Protein-glutamine gamma-glutamyltransferase 2 GN=tgl2 OS=Pagrus major (Red sea bream) PE=1 SV=1	uncharacterized protein LOC767742 [Danio rerio]
c128533.graph_c0	1.01341	15.1151	0	3.73083	up	--	--	Molecular Function: ATP binding (GO:0005524);; Molecular Function: kinase activity (GO:0016301);; Biological Process: phosphorylation (GO:0016310);;	K00933|3e-78|dre:30095|ckma, CK-M, cb51, ckm, mck, wu:fa28d05	Creatine kinase M-type OS=Torpedo californica (Pacific electric ray) PE=1 SV=1	unnamed protein product [Tetraodon nigroviridis]
c133805.graph_c0	0.058982	1.9678	2.32037e-14	4.53596	up	[R]	General function prediction only	Molecular Function: RNA binding (GO:0003723);; Cellular Component: nucleus (GO:0005634);; Molecular Function: phosphoric diester hydrolase activity (GO:0008081);; Biological Process: metabolic process (GO:0008152);; Biological Process: regulation of innate immune response (GO:0045088);; Molecular Function: metal ion binding (GO:0046872);; Biological Process: defense response to virus (GO:0051607)…	--	Deoxynucleoside triphosphate triphosphohydrolase SAMHD1 GN=SAMHD1 OS=Gallus gallus (Chicken) PE=2 SV=1	PREDICTED: SAM domain and HD domain-containing protein 1-like [Oreochromis niloticus]
c135073.graph_c0	2.85802	9.21291	8.5797e-09	1.61915	up	--	--	Biological Process: single-organism cellular process (GO:0044763);;	--	Amyloid beta A4 precursor protein-binding family B member 1-interacting protein GN=apbb1ip OS=Danio rerio (Zebrafish) PE=2 SV=1	PREDICTED: zona pellucida sperm-binding protein 4-like isoform X1 [Maylandia zebra]
c169743.graph_c0	1.87106	0.0358241	9.34822e-11	-4.74013	down	--	--	--	--	--	PREDICTED: hypothetical protein LOC100700780 [Oreochromis niloticus]
c157867.graph_c0	5.96762	0.843231	0	-2.82785	down	--	--	--	--	Neoverrucotoxin subunit alpha OS=Synanceia verrucosa (Reef stonefish) PE=1 SV=1	PREDICTED: uncharacterized protein LOC100496812 [Xenopus (Silurana) tropicalis]
c105900.graph_c0	0.0340892	14.6646	0	7.84467	up	--	--	--	--	--	PREDICTED: uncharacterized protein LOC101160894 [Oryzias latipes]
c141805.graph_c0	2.03556	0.485084	2.24753e-05	-2.05481	down	--	--	Biological Process: mesoderm formation (GO:0001707);; Cellular Component: extracellular region (GO:0005576);; Molecular Function: growth factor activity (GO:0008083);; Biological Process: anterior/posterior pattern specification (GO:0009952);; Molecular Function: morphogen activity (GO:0016015);; Molecular Function: growth factor binding (GO:0019838);; Biological Process: growth (GO:0040007);; Mo…	K05495|0.0|dre:30125|dvr1, DVR-1, VG1, cb556, zDVR-1, zDVR1, zgc:103542	Protein DVR-1 (Precursor) GN=dvr1 OS=Danio rerio (Zebrafish) PE=2 SV=1	Dvr1 protein [Danio rerio]
c53307.graph_c0	1.36882	0.274881	0.000118143	-2.26219	down	--	--	--	--	--	PREDICTED: uncharacterized protein LOC101476819 [Maylandia zebra]
c157736.graph_c0	5.33934	1.54683	1.13499e-06	-1.80519	down	--	--	Cellular Component: membrane (GO:0016020);;	--	CD276 antigen homolog (Precursor) GN=cd276 OS=Xenopus laevis (African clawed frog) PE=2 SV=1	butyrophilin, subfamily 1, member A1 precursor [Danio rerio]
c140495.graph_c0	5.10728	0.728953	0	-2.81162	down	--	--	--	--	Amyloid beta A4 precursor protein-binding family B member 1-interacting protein GN=apbb1ip OS=Danio rerio (Zebrafish) PE=2 SV=1	PREDICTED: anthrax toxin receptor 1-like [Danio rerio]
c106546.graph_c0	2.308	6.21186	8.63506e-05	1.35868	up	[O]	Posttranslational modification, protein turnover, chaperones	Molecular Function: threonine-type endopeptidase activity (GO:0004298);; Cellular Component: nucleus (GO:0005634);; Cellular Component: cytoplasm (GO:0005737);; Cellular Component: proteasome core complex (GO:0005839);; Biological Process: proteolysis involved in cellular protein catabolic process (GO:0051603);;	K02738|1e-134|dre:64279|psmb11, MGC92422, macropain, prosome, zgc:92422	Proteasome subunit beta type-6-B like protein (Precursor) GN=psmb6l-b OS=Salmo salar (Atlantic salmon) PE=3 SV=1	proteasome beta 11 subunit [Danio rerio]
c156378.graph_c0	8.0399	4.08028	3.33789e-07	-1.02752	down	--	--	Molecular Function: signal transducer activity (GO:0004871);; Biological Process: signal transduction (GO:0007165);; Biological Process: response to temperature stimulus (GO:0009266);; Biological Process: photoperiodism (GO:0009648);; Biological Process: response to hydrogen peroxide (GO:0042542);;	K02633|2e-54|dre:563926|per1a, per1, si:ch211-237l4.4	Period circadian protein homolog 2 GN=PER2 OS=Gallus gallus (Chicken) PE=2 SV=1	period 1 [Danio rerio]
c149621.graph_c0	3.80258	8.14611	2.2664e-05	1.04067	up	--	--	Molecular Function: structural molecule activity (GO:0005198);; Cellular Component: intermediate filament (GO:0005882);; Biological Process: fin regeneration (GO:0031101);; Biological Process: cell migration involved in gastrulation (GO:0042074);;	K07604|0.0|dre:445051|fb05e09, wu:fa91b04, wu:fa97a07, wu:fb05e09	Keratin, type I cytoskeletal 13 GN=krt13 OS=Oncorhynchus mykiss (Rainbow trout) PE=2 SV=1	keratin 12 [Danio rerio]
c160569.graph_c2	3.27479	10.2829	2.09865e-08	1.58183	up	[J]	Translation, ribosomal structure and biogenesis	--	--	Collagen alpha-1(I) chain (Precursor) GN=COL1A1 OS=Gallus gallus (Chicken) PE=1 SV=3	PREDICTED: hypothetical protein LOC100695593 [Oreochromis niloticus]
c156164.graph_c0	12.3504	5.73023	2.93099e-14	-1.15861	down	--	--	Molecular Function: DNA binding (GO:0003677);; Cellular Component: nucleus (GO:0005634);; Biological Process: DNA repair (GO:0006281);; Biological Process: protein ubiquitination (GO:0016567);;	K10140|1e-146|dre:100004133|ddb2, si:dkey-45f10.3	DNA damage-binding protein 2 GN=ddb2 OS=Danio rerio (Zebrafish) PE=1 SV=2	RecName: Full=DNA damage-binding protein 2; AltName: Full=Damage-specific DNA-binding protein 2
c131894.graph_c0	2.1881	10.7086	0	2.22391	up	--	--	--	--	--	PREDICTED: uncharacterized protein LOC101466409 isoform X1 [Maylandia zebra]
c145178.graph_c0	43.7932	90.9343	4.77396e-15	1.0009	up	--	--	Biological Process: antigen processing and presentation of peptide antigen via MHC class I (GO:0002474);; Cellular Component: extracellular region (GO:0005576);; Cellular Component: MHC class I protein complex (GO:0042612);;	K08055|8e-59|dre:30400|b2m, bwm, wu:fa94c05, wu:fb10a09	Beta-2-microglobulin (Precursor) GN=b2m OS=Danio rerio (Zebrafish) PE=2 SV=1	beta2-microglobulin [Ctenopharyngodon idella]
c141302.graph_c0	2.04308	5.30244	5.12637e-05	1.30893	up	[TZDR]	--	Molecular Function: calcium ion binding (GO:0005509);; Biological Process: response to activity (GO:0014823);;	K12042|1e-106|dre:58082|tnnc2, fb39a12, tnnc, wu:fb39a12	Troponin C, skeletal muscle OS=Anguilla anguilla (European freshwater eel) PE=1 SV=1	troponin C type 2 (fast) [Danio rerio]
c153542.graph_c0	2.1453	11.4583	0	2.35511	up	[D]	Cell cycle control, cell division, chromosome partitioning	Cellular Component: axoneme (GO:0035085);; Biological Process: tube development (GO:0035295);; Biological Process: single-organism developmental process (GO:0044767);; Biological Process: organ development (GO:0048513);; Biological Process: ciliary cell motility (GO:0060285);; Biological Process: epithelial cilium movement involved in determination of left/right asymmetry (GO:0060287);; Biologica…	--	Coiled-coil domain-containing protein 39 (Fragment) GN=ccdc39 OS=Danio rerio (Zebrafish) PE=3 SV=1	PREDICTED: coiled-coil domain-containing protein 39 [Anas platyrhynchos]
c137524.graph_c0	3.45673	0	4.154e-10	-5.4705	down	[L]	Replication, recombination and repair	--	--	--	polyprotein, partial [Crocodylus porosus]
c141631.graph_c0	5.90099	13.5433	5.28834e-08	1.14083	up	[J]	Translation, ribosomal structure and biogenesis	Cellular Component: nucleus (GO:0005634);; Cellular Component: mitochondrion (GO:0005739);; Molecular Function: queuine tRNA-ribosyltransferase activity (GO:0008479);; Biological Process: queuosine biosynthetic process (GO:0008616);; Molecular Function: metal ion binding (GO:0046872);;	K00773|0.0|dre:393985|qtrt1, MGC66378, zgc:66378	Queuine tRNA-ribosyltransferase GN=qtrt1 OS=Danio rerio (Zebrafish) PE=2 SV=1	queuine tRNA-ribosyltransferase [Danio rerio]
c142583.graph_c0	1.1605	2.8289	0.00513755	1.21527	up	--	--	--	--	--	PREDICTED: interferon-induced protein with tetratricopeptide repeats 5-like [Danio rerio]
c72183.graph_c0	0	2.03983	8.30079e-09	5.49319	up	[T]	Signal transduction mechanisms	--	--	--	--
c156705.graph_c1	1.12734	2.96833	3.84081e-05	1.32932	up	--	--	Molecular Function: heat shock protein binding (GO:0031072);; Molecular Function: unfolded protein binding (GO:0051082);;	--	--	uncharacterized protein LOC797699 [Danio rerio]
c144368.graph_c0	2.57354	0.540628	5.28149e-08	-2.2414	down	--	--	--	--	--	PREDICTED: zinc finger BED domain-containing protein 1-like [Maylandia zebra]
c149901.graph_c2	12.5254	32.2829	0	1.31136	up	--	--	Molecular Function: RNA polymerase II regulatory region sequence-specific DNA binding (GO:0000977);; Molecular Function: sequence-specific DNA binding transcription factor activity (GO:0003700);; Molecular Function: signal transducer activity (GO:0004871);; Molecular Function: calcium ion binding (GO:0005509);; Molecular Function: protein binding (GO:0005515);; Biological Process: intracellular s…	K11220|1e-164|dre:368481|stat1b, STAT, STAT1, fi49f02, si:by134g18.3, si:by51f19.2, si:dz199m19.1, si:dz199m19.2, si:dz73o4.3, si:dz87i4.1, si:xx-51f19.2, wu:fi49f02, zgc:55503	Signal transducer and activator of transcription 3.2 GN=stat3.2 OS=Xenopus laevis (African clawed frog) PE=2 SV=1	signal transducer and activator of transcription 1 [Carassius auratus]
c144007.graph_c0	0.876767	3.00917	2.12038e-09	1.70755	up	--	--	--	--	--	PREDICTED: hypothetical protein LOC561010 isoform 2 [Danio rerio]
c131634.graph_c0	0	7.92884	0	6.63504	up	--	--	--	--	--	uncharacterized protein LOC100142642 precursor [Danio rerio]
c159241.graph_c0	330.84	141.886	0	-1.27424	down	--	--	Molecular Function: methyltransferase activity (GO:0008168);; Biological Process: fin regeneration (GO:0031101);; Biological Process: methylation (GO:0032259);;	K11448|0.0|dre:563644|kdm6bb, jmjd3, kdm6b, si:ch211-237l4.7	Serine/arginine repetitive matrix protein 1 GN=SRRM1 OS=Gallus gallus (Chicken) PE=2 SV=1	lysine (K)-specific demethylase 6B, b [Danio rerio]
c66925.graph_c0	2.45766	5.76276	1.44918e-05	1.16823	up	--	--	--	--	Histone-lysine N-methyltransferase SETD1B GN=setd1b OS=Xenopus tropicalis (Western clawed frog) PE=2 SV=1	diaphanous-like protein 2, partial [Acrocephalus arundinaceus]
c139893.graph_c0	2.64652	0	5.75512e-06	-4.88166	down	--	--	--	--	Skin secretory protein xP2 (Precursor) GN=p2 OS=Xenopus laevis (African clawed frog) PE=1 SV=2	--
c160315.graph_c0	5.19843	1.61084	1.9914e-05	-1.70796	down	[L]	Replication, recombination and repair	--	--	--	Pol polyprotein [Dicentrarchus labrax]
c163196.graph_c0	55.6085	25.8378	3.13976e-10	-1.15483	down	--	--	--	K00134|6e-24|cfa:486038|similar to Glyceraldehyde-3-phosphate dehydrogenase, liver (GAPDH)	--	--
c133463.graph_c0	1.24689	11.5085	0	3.1225	up	--	--	Biological Process: proteolysis (GO:0006508);; Molecular Function: cysteine-type peptidase activity (GO:0008234);;	--	Cathepsin L1 light chain (Fragments) GN=CTSL1 OS=Gallus gallus (Chicken) PE=1 SV=1	cathepsin L.1 precursor [Danio rerio]
c129466.graph_c0	4.10486	0.238692	3.22492e-05	-3.5826	down	--	--	--	--	--	PREDICTED: hypothetical protein LOC100005637 [Danio rerio]
c146099.graph_c0	5.41777	22.5036	0	1.99307	up	--	--	--	K12172|4e-30|oaa:100090614|similar to Ran-binding protein 2	--	PREDICTED: E3 SUMO-protein ligase RanBP2 [Oreochromis niloticus]
c146978.graph_c1	12.7628	0.165601	0	-5.71365	down	--	--	--	--	--	hypothetical protein UY3_00022 [Chelonia mydas]
c162341.graph_c0	1.8576	5.96681	7.77156e-16	1.62264	up	--	--	Biological Process: blood vessel development (GO:0001568);; Biological Process: anatomical structure morphogenesis (GO:0009653);; Cellular Component: integral component of membrane (GO:0016021);; Biological Process: single-organism cellular process (GO:0044763);;	--	--	PREDICTED: uncharacterized protein LOC101165212 [Oryzias latipes]
c163113.graph_c0	2.6057	0.939819	0.000464385	-1.49516	down	--	--	Molecular Function: lipid transporter activity (GO:0005319);; Molecular Function: binding (GO:0005488);; Cellular Component: extracellular space (GO:0005615);; Biological Process: cholesterol metabolic process (GO:0008203);; Biological Process: cholesterol transport (GO:0030301);;	K08757|5e-64|dre:30355|apoa1, MGC103718, apoa, cb49, wu:fb33f01, zgc:103718	Apolipoprotein A-I-1 (Precursor) OS=Oncorhynchus mykiss (Rainbow trout) PE=2 SV=1	apolipoprotein A-I [Gobiocypris rarus]
c157059.graph_c0	1.76479	3.82661	2.23013e-08	1.06043	up	--	--	--	K06560|0.0|bfo:BRAFLDRAFT_66146|hypothetical protein	Hepatic lectin OS=Gallus gallus (Chicken) PE=1 SV=1	PREDICTED: macrophage mannose receptor 1-like [Oreochromis niloticus]
c142965.graph_c0	8.37154	0.405974	0	-4.33025	down	--	--	--	--	--	polymeric immunoglobulin receptor [Cyprinus carpio]
c92823.graph_c0	1.0234	7.12995	4.03011e-14	2.68741	up	--	--	--	--	--	PREDICTED: mucin-5AC [Xenopus (Silurana) tropicalis]
c146358.graph_c0	3.82835	8.78466	3.19025e-05	1.13727	up	[O]	Posttranslational modification, protein turnover, chaperones	Molecular Function: threonine-type endopeptidase activity (GO:0004298);; Cellular Component: nucleus (GO:0005634);; Cellular Component: cytoplasm (GO:0005737);; Cellular Component: proteasome core complex (GO:0005839);; Biological Process: proteolysis involved in cellular protein catabolic process (GO:0051603);;	K02740|0.0|dre:30666|psmb8, lmp7, macropain, prosome	Proteasome subunit beta type-5 (Precursor; Fragment) GN=PSMB5 OS=Gallus gallus (Chicken) PE=2 SV=2	LMP7 [Danio rerio]
c148651.graph_c0	2.09069	7.24865	2.46711e-05	1.70756	up	--	--	Molecular Function: NAD+ ADP-ribosyltransferase activity (GO:0003950);; Cellular Component: cytoplasm (GO:0005737);; Biological Process: defense response to virus (GO:0051607);;	--	--	Gig2-like protein CauA [Carassius auratus]
c145290.graph_c0	12.104	3.86761	0	-1.69373	down	--	--	Cellular Component: Golgi apparatus (GO:0005794);; Biological Process: protein phosphorylation (GO:0006468);; Biological Process: G-protein coupled receptor signaling pathway (GO:0007186);; Biological Process: visual perception (GO:0007601);; Biological Process: phototransduction (GO:0007602);; Molecular Function: G-protein coupled photoreceptor activity (GO:0008020);; Cellular Component: integra…	K04250|0.0|dre:30459|exorh, Ex	Rhodopsin GN=RHO OS=Alligator mississippiensis (American alligator) PE=2 SV=1	exo-rhodopsin [Phreatichthys andruzzii]
c141842.graph_c0	2.26312	0.710623	0.00136103	-1.67672	down	--	--	Biological Process: cell adhesion (GO:0007155);; Biological Process: visual perception (GO:0007601);; Cellular Component: integral component of membrane (GO:0016021);; Biological Process: retina development in camera-type eye (GO:0060041);;	K07607|0.0|dre:58085|prph2a, rds2, zgc:92295	Peripherin-2 GN=PRPH2 OS=Gallus gallus (Chicken) PE=2 SV=1	peripherin 2a (retinal degeneration, slow) [Danio rerio]
c121021.graph_c0	0.37142	3.4988	4.34505e-05	2.94927	up	--	--	--	--	Uncharacterized protein KIAA1211 homolog GN=si:dkeyp-117h8.2 OS=Danio rerio (Zebrafish) PE=4 SV=3	PREDICTED: hypothetical protein LOC796291 [Danio rerio]
c162983.graph_c0	4.98112	2.0595	2.95319e-14	-1.3228	down	--	--	--	--	--	TPA: TPA_exp: polyprotein [Danio rerio]
c175113.graph_c0	2.01276	0.0405135	4.23884e-10	-4.66941	down	--	--	--	--	Cleavage and polyadenylation specificity factor subunit 6 GN=cpsf6 OS=Xenopus laevis (African clawed frog) PE=2 SV=1	--
c149070.graph_c0	2.88705	6.14301	0.000825871	1.02868	up	[G]	Carbohydrate transport and metabolism	Molecular Function: water transmembrane transporter activity (GO:0005372);; Biological Process: water transport (GO:0006833);; Molecular Function: arsenite transmembrane transporter activity (GO:0015105);; Molecular Function: glycerol transmembrane transporter activity (GO:0015168);; Molecular Function: urea transmembrane transporter activity (GO:0015204);; Biological Process: inorganic anion tra…	K09877|5e-89|dre:606660|aqp9a, MGC112336, zgc:112336	Lens fiber major intrinsic protein OS=Rana pipiens (Northern leopard frog) PE=1 SV=1	aquaporin 9a [Danio rerio]
c153420.graph_c0	3.61369	0.0956213	0	-4.86684	down	--	--	--	--	--	unknown [Oryzias latipes]
c53407.graph_c0	0	2.84205	1.9984e-15	6.19285	up	[R]	General function prediction only	--	--	--	--
c145935.graph_c0	2.05847	9.12515	5.56888e-13	2.06953	up	[L]	Replication, recombination and repair	Cellular Component: troponin complex (GO:0005861);; Biological Process: myofibril assembly (GO:0030239);;	--	Troponin I, fast skeletal muscle GN=TNNI2 OS=Coturnix coturnix japonica (Japanese quail) PE=3 SV=2	fast muscle troponin [Pimephales promelas]
c134442.graph_c0	10.907	0	0	-6.69731	down	--	--	--	--	--	hypothetical protein UY3_00021 [Chelonia mydas]
c157717.graph_c0	3.94107	0	3.71814e-13	-5.79398	down	--	--	--	--	--	polyprotein [Danio rerio]
c161901.graph_c0	0.825575	2.88036	0.000747861	1.7057	up	--	--	Molecular Function: nucleic acid binding (GO:0003676);;	--	--	uncharacterized protein LOC799220 [Danio rerio]
c106275.graph_c0	0.746364	6.9006	2.17359e-12	3.04638	up	--	--	Biological Process: response to lipopolysaccharide (GO:0032496);;	--	Interleukin-8 (Precursor) GN=IL8 OS=Gallus gallus (Chicken) PE=2 SV=1	CXC chemokine [Cyprinus carpio]
c146892.graph_c0	0	3.17265	0	7.72681	up	--	--	--	--	--	zisupton [Xiphophorus maculatus]
c106750.graph_c0	0.111337	4.54481	1.43422e-08	4.47358	up	--	--	Molecular Function: calcium ion binding (GO:0005509);;	--	Parvalbumin alpha OS=Cyprinus carpio (Common carp) PE=1 SV=2	parvalbumin 1 [Carassius auratus]
c158241.graph_c0	1.23964	7.5327	0	2.5152	up	--	--	Molecular Function: GTPase activity (GO:0003924);; Molecular Function: GTP binding (GO:0005525);; Cellular Component: cytoplasm (GO:0005737);; Biological Process: GTP catabolic process (GO:0006184);; Biological Process: response to virus (GO:0009615);; Biological Process: response to exogenous dsRNA (GO:0043330);;	--	Interferon-induced GTP-binding protein Mx GN=mx OS=Ctenopharyngodon idella (Grass carp) PE=2 SV=1	Mx protein [Gobiocypris rarus]
c148347.graph_c3	4.08911	9.11819	0.000358735	1.09513	up	[L]	Replication, recombination and repair	--	--	--	PREDICTED: uncharacterized protein LOC101730459 [Xenopus (Silurana) tropicalis]
c166510.graph_c0	0	2.05858	9.34424e-07	5.19409	up	[L]	Replication, recombination and repair	--	--	--	--
c129300.graph_c0	1.66718	0.139228	5.16604e-09	-3.38024	down	[TZDR]	--	Molecular Function: calcium ion binding (GO:0005509);; Biological Process: visual perception (GO:0007601);; Biological Process: phototransduction (GO:0007602);; Biological Process: regulation of calcium ion transport (GO:0051924);;	K13764|1e-134|dre:570333|MGC114180	S-modulin OS=Lithobates catesbeiana (American bullfrog) PE=1 SV=4	S-modulin [Cyprinus carpio]
c137547.graph_c0	0.500571	1.93856	0.00045632	1.84547	up	[RTKL]	--	Biological Process: cytokine production (GO:0001816);; Molecular Function: protein tyrosine kinase activity (GO:0004713);; Molecular Function: ATP binding (GO:0005524);; Molecular Function: phospholipid binding (GO:0005543);; Cellular Component: intracellular (GO:0005622);; Biological Process: protein phosphorylation (GO:0006468);; Biological Process: intracellular signal transduction (GO:0035556…	K07363|0.0|dre:798906|itk, Ptk, tec	Tyrosine-protein kinase BTK GN=BTK OS=Gallus gallus (Chicken) PE=1 SV=1	tyrosine-protein kinase ITK/TSK [Danio rerio]
c138291.graph_c0	2.95099	0.926617	0.00999591	-1.66659	down	--	--	--	--	--	PREDICTED: uncharacterized protein LOC101157319 [Oryzias latipes]
c146401.graph_c0	0.167838	3.55735	6.22742e-08	3.89169	up	--	--	--	--	--	PREDICTED: uncharacterized protein LOC101487285 [Maylandia zebra]
c148347.graph_c2	5.56851	12.2904	0.000523759	1.08042	up	--	--	--	--	--	PREDICTED: uncharacterized protein LOC100488716 [Xenopus (Silurana) tropicalis]
c158608.graph_c1	2.1224	5.42826	0.00841558	1.27998	up	[R]	General function prediction only	Molecular Function: GTPase activity (GO:0003924);; Molecular Function: GTP binding (GO:0005525);; Cellular Component: cytoplasm (GO:0005737);; Biological Process: GTP catabolic process (GO:0006184);; Biological Process: response to virus (GO:0009615);; Biological Process: response to exogenous dsRNA (GO:0043330);;	--	Interferon-induced GTP-binding protein Mx GN=mx OS=Ctenopharyngodon idella (Grass carp) PE=2 SV=1	Mx protein [Gobiocypris rarus]
c148422.graph_c0	1.3379	5.82297	0	2.05775	up	--	--	--	--	--	PREDICTED: hypothetical protein LOC100705635 [Oreochromis niloticus]
c119290.graph_c0	1.24248	0.102668	4.54597e-07	-3.33918	down	--	--	--	--	--	PREDICTED: hypothetical protein LOC100702943 [Oreochromis niloticus]
c83391.graph_c0	0.0679376	15.0928	0	6.89392	up	--	--	Molecular Function: calcium ion binding (GO:0005509);;	--	Parvalbumin beta OS=Cyprinus carpio (Common carp) PE=1 SV=1	parvalbumin [Cyprinus carpio]
c149431.graph_c0	1.1965	3.44396	0.00143052	1.44532	up	--	--	--	--	--	PREDICTED: hypothetical protein LOC100332522 [Danio rerio]
c154155.graph_c0	4.22313	21.4841	0	2.28204	up	--	--	--	--	Ig light chain C region OS=Lithobates catesbeiana (American bullfrog) PE=1 SV=1	Ig kappa chain V-IV region JI precursor [Salmo salar]
c162394.graph_c0	4.08418	9.24243	3.2288e-08	1.12102	up	[L]	Replication, recombination and repair	--	--	--	PREDICTED: hypothetical protein LOC100707942, partial [Oreochromis niloticus]
c144210.graph_c0	6.4478	15.3592	1.55537e-06	1.19184	up	--	--	Molecular Function: tRNA binding (GO:0000049);; Cellular Component: nucleus (GO:0005634);; Molecular Function: tRNA (guanine-N7-)-methyltransferase activity (GO:0008176);; Biological Process: tRNA methylation (GO:0030488);; Biological Process: RNA (guanine-N7)-methylation (GO:0036265);;	K03439|1e-114|dre:449779|mettl1	tRNA (guanine-N(7)-)-methyltransferase GN=mettl1 OS=Danio rerio (Zebrafish) PE=2 SV=1	tRNA (guanine-N(7)-)-methyltransferase [Danio rerio]
c141548.graph_c0	20.5566	6.85739	0	-1.63156	down	--	--	Molecular Function: zinc ion binding (GO:0008270);; Molecular Function: ligase activity (GO:0016874);;	--	--	uncharacterized protein LOC334203 [Danio rerio]
c137590.graph_c0	4.47354	11.2899	4.54058e-10	1.27702	up	--	--	Cellular Component: membrane (GO:0016020);; Cellular Component: intracellular membrane-bounded organelle (GO:0043231);; Cellular Component: cytoplasmic part (GO:0044444);;	K06501|1e-104|dre:100000085|fb66f03	Lysosome-associated membrane glycoprotein 1 (Precursor) GN=LAMP1 OS=Gallus gallus (Chicken) PE=2 SV=1	PREDICTED: lysosome-associated membrane glycoprotein 1 [Danio rerio]
c93713.graph_c0	0	1.7634	1.39848e-08	5.46286	up	--	--	--	--	--	reverse transcriptase/ribonuclease H/putative methyltransferase [Tetraodon nigroviridis]
c156017.graph_c0	2.13714	5.67552	3.61097e-05	1.34127	up	--	--	Molecular Function: transcription regulatory region sequence-specific DNA binding (GO:0000976);; Biological Process: liver development (GO:0001889);; Molecular Function: sequence-specific DNA binding transcription factor activity (GO:0003700);; Cellular Component: nucleus (GO:0005634);; Biological Process: regulation of transcription, DNA-templated (GO:0006355);; Biological Process: skeletal musc…	K09339|5e-89|dre:327096|hlx1, fa28a07, wu:fa28a07, zgc:76923	Homeobox protein DBX1-A GN=dbx1a OS=Danio rerio (Zebrafish) PE=2 SV=1	H2.0-like homeobox protein [Danio rerio]
c127755.graph_c0	1.12127	0.077665	1.32839e-06	-3.4994	down	--	--	Molecular Function: G-protein coupled receptor activity (GO:0004930);; Biological Process: G-protein coupled receptor signaling pathway (GO:0007186);; Biological Process: visual perception (GO:0007601);; Biological Process: phototransduction (GO:0007602);; Biological Process: photoperiodism (GO:0009648);; Molecular Function: photoreceptor activity (GO:0009881);; Cellular Component: integral compo…	K04251|0.0|dre:30413|opn1lw1, LWS-1, rdops, zfred	Red-sensitive opsin-1 GN=opn1lw1 OS=Danio rerio (Zebrafish) PE=1 SV=1	red-sensitive cone opsin [Hemibarbus labeo]
c54481.graph_c0	0.0703214	0.938445	0.000941624	3.24062	up	--	--	--	--	--	PREDICTED: interferon-induced very large GTPase 1-like [Maylandia zebra]
c83738.graph_c0	0.380003	22.8949	0	5.59969	up	--	--	Molecular Function: ATP binding (GO:0005524);; Molecular Function: kinase activity (GO:0016301);; Biological Process: phosphorylation (GO:0016310);;	--	Creatine kinase M-type GN=CKM OS=Gallus gallus (Chicken) PE=2 SV=1	Ckmb protein [Danio rerio]
c151874.graph_c0	3.70857	0.194083	0	-4.13801	down	[L]	Replication, recombination and repair	--	--	--	PREDICTED: uncharacterized protein LOC101155130 [Oryzias latipes]
c77557.graph_c0	1.53886	0.0990177	3.91576e-13	-3.75079	down	--	--	--	--	--	PREDICTED: uncharacterized protein LOC101466622 [Maylandia zebra]
c145407.graph_c1	3.25706	0.730518	9.62268e-06	-2.13696	down	--	--	--	--	--	PREDICTED: uncharacterized protein LOC101476543 isoform X3 [Maylandia zebra]
c123318.graph_c0	1.1222	3.37185	0.000190739	1.50851	up	--	--	Cellular Component: intracellular (GO:0005622);; Biological Process: protein ubiquitination (GO:0016567);; Biological Process: embryonic hemopoiesis (GO:0035162);; Biological Process: negative regulation of JAK-STAT cascade (GO:0046426);; Biological Process: retina morphogenesis in camera-type eye (GO:0060042);; Biological Process: cellular response to organic substance (GO:0071310);;	K04694|1e-117|dre:445073|socs1, zgc:91868	Cytokine-inducible SH2-containing protein GN=CISH OS=Gallus gallus (Chicken) PE=2 SV=1	suppressor of cytokine signaling 1 [Ctenopharyngodon idella]
c106274.graph_c0	2.76591	0.158872	9.23596e-09	-3.76377	down	--	--	Molecular Function: 3',5'-cyclic-nucleotide phosphodiesterase activity (GO:0004114);; Biological Process: visual perception (GO:0007601);; Molecular Function: cGMP binding (GO:0030553);;	--	--	uncharacterized protein LOC393810 [Danio rerio]
c156675.graph_c0	4.15807	1.83917	3.49651e-07	-1.22183	down	--	--	Biological Process: regulation of biological process (GO:0050789);;	--	Actin filament-associated protein 1-like 2 GN=afap1l2 OS=Xenopus laevis (African clawed frog) PE=2 SV=1	PREDICTED: actin filament-associated protein 1-like 2-like isoform X2 [Maylandia zebra]
c129677.graph_c0	0	2.66576	0	7.04645	up	[R]	General function prediction only	--	--	--	PREDICTED: hypothetical protein LOC100004848 [Danio rerio]
c151651.graph_c0	1.69906	6.40208	7.95118e-11	1.8401	up	--	--	--	--	--	PREDICTED: hypothetical protein LOC100005318 [Danio rerio]
c132848.graph_c0	8.3768	3.62147	1.83678e-05	-1.251	down	--	--	Molecular Function: G-protein coupled receptor activity (GO:0004930);; Molecular Function: ATP binding (GO:0005524);; Biological Process: cell surface receptor signaling pathway (GO:0007166);; Cellular Component: membrane (GO:0016020);; Biological Process: protein polyglycylation (GO:0018094);; Biological Process: response to chemical (GO:0042221);; Biological Process: defense response to bacteri…	--	--	PREDICTED: A disintegrin and metalloproteinase with thrombospondin motifs 17-like [Oreochromis niloticus]
c142437.graph_c0	3.03191	7.09529	0.000840179	1.16166	up	--	--	--	K11846|1e-139|dre:100334535|ubiquitin specific protease 18-like	Ubiquitin carboxyl-terminal hydrolase 7 GN=USP7 OS=Gallus gallus (Chicken) PE=2 SV=1	ubiquitin specific protease 18 [Carassius auratus]
c148568.graph_c0	19.5241	6.28386	0	-1.68324	down	[K]	Transcription	Biological Process: lens development in camera-type eye (GO:0002088);; Biological Process: transcription, DNA-templated (GO:0006351);; Biological Process: response to heat (GO:0009408);; Molecular Function: sequence-specific DNA binding (GO:0043565);;	--	Heat shock factor protein GN=hsf1 OS=Xenopus laevis (African clawed frog) PE=2 SV=1	heat shock transcription factor 1b [Oncorhynchus mykiss]
c143459.graph_c0	0.162118	1.45444	4.567e-09	2.97407	up	--	--	--	--	--	PREDICTED: uncharacterized protein LOC100498475 [Xenopus (Silurana) tropicalis]
c137644.graph_c1	2.23626	0.606436	0.000176055	-1.87772	down	[P]	Inorganic ion transport and metabolism	Molecular Function: delayed rectifier potassium channel activity (GO:0005251);; Cellular Component: voltage-gated potassium channel complex (GO:0008076);; Biological Process: regulation of ion transmembrane transport (GO:0034765);; Biological Process: protein homooligomerization (GO:0051260);; Biological Process: potassium ion transmembrane transport (GO:0071805);;	--	Potassium voltage-gated channel subfamily A member 10 GN=KCNA10 OS=Gallus gallus (Chicken) PE=2 SV=1	PREDICTED: potassium voltage-gated channel subfamily B member 2 [Danio rerio]
c152589.graph_c0	5.7646	2.32165	2.55463e-05	-1.34918	down	--	--	--	--	--	PREDICTED: integumentary mucin C.1-like isoform X1 [Maylandia zebra]
c145998.graph_c1	2.93116	0.132749	3.68572e-12	-4.10075	down	[QR]	--	Molecular Function: acetylserotonin O-methyltransferase activity (GO:0017096);; Biological Process: melatonin biosynthetic process (GO:0030187);; Biological Process: methylation (GO:0032259);; Molecular Function: identical protein binding (GO:0042802);;	K00543|0.0|dre:100141344|zgc:171885 (EC:2.1.1.4)	Acetylserotonin O-methyltransferase GN=ASMT OS=Gallus gallus (Chicken) PE=2 SV=1	hydroxyindole O-methyltransferase [Danio rerio]
c154654.graph_c0	1.63931	8.0815	0	2.23045	up	[R]	General function prediction only	Molecular Function: catalytic activity (GO:0003824);; Cellular Component: endoplasmic reticulum membrane (GO:0005789);; Cellular Component: lipid particle (GO:0005811);; Biological Process: metabolic process (GO:0008152);; Biological Process: innate immune response (GO:0045087);; Molecular Function: metal ion binding (GO:0046872);; Molecular Function: 4 iron, 4 sulfur cluster binding (GO:0051539)…	--	Radical S-adenosyl methionine domain-containing protein 2 GN=rsad2 OS=Danio rerio (Zebrafish) PE=2 SV=1	IFN-inducible and antiviral protein [Carassius auratus]
c121809.graph_c0	0.301087	2.31628	0.000124963	2.70576	up	[E]	Amino acid transport and metabolism	Molecular Function: creatine kinase activity (GO:0004111);; Molecular Function: ATP binding (GO:0005524);; Biological Process: phosphorylation (GO:0016310);;	K00933|1e-134|dre:100330149|sarcomeric mitochondrial creatine kinase-like	Creatine kinase S-type, mitochondrial (Precursor) GN=CKMT2 OS=Gallus gallus (Chicken) PE=1 SV=2	PREDICTED: creatine kinase S-type, mitochondrial-like [Oreochromis niloticus]
c129513.graph_c0	1.66916	0.269768	0.000368707	-2.51137	down	--	--	Cellular Component: photoreceptor outer segment (GO:0001750);; Biological Process: regulation of protein phosphorylation (GO:0001932);; Molecular Function: opsin binding (GO:0002046);; Biological Process: endocytosis (GO:0006897);; Biological Process: signal transduction (GO:0007165);; Biological Process: visual perception (GO:0007601);; Cellular Component: synapse (GO:0045202);; Molecular Functi…	K04439|1e-123|dre:796867|arr3, MGC173982, MGC73331, si:bz46j2.6, zgc:73331	Arrestin-C GN=arr3 OS=Lithobates catesbeiana (American bullfrog) PE=2 SV=1	arrestin 1 [Cyprinus carpio]
c137549.graph_c0	0.795769	2.09963	0.000892156	1.3275	up	[O]	Posttranslational modification, protein turnover, chaperones	Cellular Component: synaptonemal complex (GO:0000795);; Cellular Component: Prp19 complex (GO:0000974);; Cellular Component: male germ cell nucleus (GO:0001673);; Molecular Function: ATP binding (GO:0005524);; Cellular Component: nucleolus (GO:0005730);; Cellular Component: mitochondrion (GO:0005739);; Cellular Component: cytosol (GO:0005829);; Biological Process: male meiosis I (GO:0007141);; Bi…	K03283|0.0|cbr:CBG13234|Hypothetical protein CBG13234	Heat shock cognate 70 kDa protein GN=hsc71 OS=Oncorhynchus mykiss (Rainbow trout) PE=2 SV=2	HSC70 protein [Danio rerio]
c121659.graph_c0	1.49169	0.677336	0.00171954	-1.1774	down	[L]	Replication, recombination and repair	--	--	--	PREDICTED: hypothetical protein LOC100708199 [Oreochromis niloticus]
c160089.graph_c0	3.58954	1.46109	4.11074e-06	-1.33641	down	[L]	Replication, recombination and repair	--	--	--	PREDICTED: uncharacterized protein LOC100497668 [Xenopus (Silurana) tropicalis]
c162996.graph_c0	6.9561	3.3451	4.92099e-10	-1.10585	down	--	--	--	--	--	PREDICTED: uncharacterized protein LOC101735004 [Xenopus (Silurana) tropicalis]
c146071.graph_c0	2.56844	0.256612	6.08833e-10	-3.19242	down	--	--	--	--	Transposon TX1 uncharacterized 149 kDa protein OS=Xenopus laevis (African clawed frog) PE=4 SV=1	pol-like protein [Danio rerio]
c149925.graph_c0	9.51902	0.294966	0	-4.64125	down	--	--	--	--	--	hypothetical protein UY3_07672 [Chelonia mydas]
c158751.graph_c0	15.7589	7.18393	5.01266e-12	-1.18287	down	--	--	--	--	Glutathione S-transferase theta-1 GN=GSTT1 OS=Gallus gallus (Chicken) PE=1 SV=3	glutathione S-transferase theta-like [Danio rerio]
c150241.graph_c0	4.07846	10.005	1.11776e-06	1.23341	up	--	--	Molecular Function: lysozyme activity (GO:0003796);; Cellular Component: extracellular region (GO:0005576);; Biological Process: peptidoglycan catabolic process (GO:0009253);; Biological Process: cell wall macromolecule catabolic process (GO:0016998);; Biological Process: cytolysis (GO:0019835);; Biological Process: defense response to bacterium (GO:0042742);;	--	Lysozyme g OS=Cyprinus carpio (Common carp) PE=2 SV=1	lysozyme g-like 1 [Danio rerio]
c161290.graph_c0	7.81056	3.68708	0.000111103	-1.12647	down	--	--	--	--	--	PREDICTED: hypothetical protein LOC100706817 [Oreochromis niloticus]
c157454.graph_c0	0.875756	2.50835	4.65966e-05	1.44547	up	--	--	Cellular Component: membrane (GO:0016020);; Cellular Component: cell part (GO:0044464);;	--	Protein shisa-9 (Precursor) GN=shisa9 OS=Xenopus tropicalis (Western clawed frog) PE=2 SV=2	PREDICTED: protein shisa-9-like [Maylandia zebra]
c160365.graph_c0	4.51325	1.84631	2.37259e-06	-1.32992	down	--	--	--	--	--	PREDICTED: hypothetical protein LOC100538256 [Danio rerio]
c149217.graph_c0	4.73355	1.39345	1.49047e-10	-1.7958	down	--	--	--	--	G2/M phase-specific E3 ubiquitin-protein ligase GN=G2E3 OS=Gallus gallus (Chicken) PE=2 SV=1	unnamed protein product [Tetraodon nigroviridis]
c106047.graph_c0	6.20643	2.23304	1.7529e-05	-1.50514	down	--	--	Biological Process: nuclear division (GO:0000280);; Biological Process: epiboly involved in gastrulation with mouth forming second (GO:0055113);;	--	--	14 kDa apolipoprotein [Hemibarbus mylodon]
c133247.graph_c0	37.5098	8.51867	0	-2.18846	down	--	--	Cellular Component: Golgi apparatus (GO:0005794);; Biological Process: transport (GO:0006810);; Cellular Component: integral component of membrane (GO:0016021);; Biological Process: cellular response to xenobiotic stimulus (GO:0071466);;	K12388|0.0|dre:799153|sort1b, sort1, sort1l, wu:fj17g07, wu:fj22b04	Sortilin (Precursor) GN=sort1 OS=Danio rerio (Zebrafish) PE=2 SV=1	sortilin 1, like [Danio rerio]
c56763.graph_c0	1.09995	5.49479	4.15122e-05	2.18737	up	--	--	Cellular Component: extracellular space (GO:0005615);; Biological Process: immune response (GO:0006955);; Molecular Function: chemokine activity (GO:0008009);;	--	C-C motif chemokine 4 homolog (Precursor) GN=CCL4 OS=Gallus gallus (Chicken) PE=2 SV=4	chemokine CCL-C20d precursor [Danio rerio]
c147275.graph_c0	12.9328	5.76836	1.60982e-14	-1.21498	down	--	--	Biological Process: negative regulation of transcription from RNA polymerase II promoter (GO:0000122);; Molecular Function: RNA polymerase II core promoter proximal region sequence-specific DNA binding transcription factor activity involved in negative regulation of transcription (GO:0001078);; Molecular Function: steroid hormone receptor activity (GO:0003707);; Molecular Function: thyroid hormon…	K03728|0.0|dre:494487|nr1d1, Eip75B	Retinoic acid receptor alpha GN=RARA OS=Gallus gallus (Chicken) PE=2 SV=1	nuclear receptor subfamily 1 group D member 1 [Danio rerio]
c142562.graph_c0	7.40289	2.94935	2.08369e-11	-1.37358	down	--	--	Molecular Function: nucleotide binding (GO:0000166);; Molecular Function: RNA binding (GO:0003723);;	--	Insulin-like growth factor 2 mRNA-binding protein 3-A GN=igf2bp3-a OS=Xenopus laevis (African clawed frog) PE=1 SV=1	IGF-II mRNA-binding protein 2a [Danio rerio]
c162908.graph_c0	1.57466	3.28258	0.000396959	1.00045	up	[L]	Replication, recombination and repair	--	--	--	Pol polyprotein [Dicentrarchus labrax]
c129572.graph_c0	1.78998	4.97203	7.02373e-05	1.40257	up	--	--	Molecular Function: neuropeptide hormone activity (GO:0005184);; Cellular Component: extracellular region (GO:0005576);; Biological Process: neuropeptide signaling pathway (GO:0007218);; Biological Process: melanosome localization (GO:0032400);;	K05228|1e-134|dre:353221|pomca, ACTH, MSH, SI:bZ36D5.1, SI:bZ36D5.4, pomc, si:bz36d5.2	Met-enkephalin (Precursor) GN=pomca OS=Cyprinus carpio (Common carp) PE=2 SV=1	pro-opiomelanocortin [Gobiocypris rarus]
c162220.graph_c1	1.85474	4.39648	0.000796746	1.17956	up	--	--	--	--	--	PREDICTED: hypothetical protein LOC100701310 [Oreochromis niloticus]
c162744.graph_c0	3.8358	9.40164	3.37229e-10	1.2357	up	--	--	Molecular Function: GTPase activity (GO:0003924);; Molecular Function: GTP binding (GO:0005525);; Cellular Component: cytoplasm (GO:0005737);; Biological Process: GTP catabolic process (GO:0006184);; Biological Process: response to virus (GO:0009615);; Biological Process: response to arsenic-containing substance (GO:0046685);;	--	Interferon-induced GTP-binding protein MxB GN=mxb OS=Danio rerio (Zebrafish) PE=2 SV=2	antiviral effector Mx3 [Ctenopharyngodon idella]
c126209.graph_c0	20.7394	80.5531	0	1.90364	up	--	--	Cellular Component: membrane (GO:0016020);;	--	Ig mu chain C region membrane-bound form OS=Ictalurus punctatus (Channel catfish) PE=4 SV=1	immunoglobulin mu heavy chain [Ctenopharyngodon idella]
c158299.graph_c1	8.04327	3.70422	4.5459e-05	-1.16184	down	[L]	Replication, recombination and repair	--	--	--	PREDICTED: uncharacterized protein LOC101733068 [Xenopus (Silurana) tropicalis]
c163088.graph_c0	80.5536	0.462952	0	-7.4728	down	[L]	Replication, recombination and repair	--	--	Transposon TX1 uncharacterized 149 kDa protein OS=Xenopus laevis (African clawed frog) PE=4 SV=1	reverse transcriptase, partial [Clarias batrachus]
c160935.graph_c2	1.92717	5.22289	2.66272e-09	1.37699	up	[Q]	Secondary metabolites biosynthesis, transport and catabolism	Molecular Function: iron ion binding (GO:0005506);; Molecular Function: electron carrier activity (GO:0009055);; Molecular Function: oxidoreductase activity, acting on paired donors, with incorporation or reduction of molecular oxygen, reduced flavin or flavoprotein as one donor, and incorporation of one atom of oxygen (GO:0016712);; Molecular Function: heme binding (GO:0020037);; Biological Proc…	--	Cytochrome P450 2H2 GN=CYP2H2 OS=Gallus gallus (Chicken) PE=1 SV=1	cytochrome P450, family 2, subfamily AD, polypeptide 3 [Danio rerio]
c162890.graph_c0	1.65362	0.747819	0.00402818	-1.18159	down	--	--	Biological Process: nervous system development (GO:0007399);; Biological Process: anatomical structure morphogenesis (GO:0009653);; Biological Process: single-organism cellular process (GO:0044763);; Biological Process: single-organism developmental process (GO:0044767);;	--	--	PREDICTED: uncharacterized protein LOC101071133 [Takifugu rubripes]
c158974.graph_c0	27.4075	9.59004	0	-1.56636	down	[L]	Replication, recombination and repair	--	--	--	Pol polyprotein [Dicentrarchus labrax]
c160768.graph_c0	3.55942	8.60905	5.91824e-06	1.21242	up	--	--	--	--	--	PREDICTED: hypothetical protein LOC100330485 [Danio rerio]
c161715.graph_c2	0.602425	3.14483	0	2.30819	up	[L]	Replication, recombination and repair	Biological Process: telomere maintenance (GO:0000723);; Molecular Function: DNA helicase activity (GO:0003678);; Molecular Function: endonuclease activity (GO:0004519);; Molecular Function: ATP binding (GO:0005524);; Biological Process: DNA repair (GO:0006281);; Biological Process: DNA duplex unwinding (GO:0032508);; Biological Process: nucleic acid phosphodiester bond hydrolysis (GO:0090305);;	--	ATP-dependent DNA helicase PIF1 GN=pif1 OS=Xenopus laevis (African clawed frog) PE=2 SV=1	TPA: TPA_exp: replicase/helicase/endonuclease [Danio rerio]
c147164.graph_c0	0.754782	2.37003	0.00527947	1.55796	up	[L]	Replication, recombination and repair	--	--	--	PREDICTED: tetratricopeptide repeat protein 28-like [Oreochromis niloticus]
c150608.graph_c0	0.635712	2.94432	0.000860214	2.07243	up	--	--	--	--	--	T-cell receptor gamma [Danio rerio]
c120589.graph_c0	0.44661	4.13697	8.13793e-14	3.05956	up	--	--	Molecular Function: transporter activity (GO:0005215);; Cellular Component: mitochondrial inner membrane (GO:0005743);; Biological Process: apoptotic mitochondrial changes (GO:0008637);; Cellular Component: integral component of membrane (GO:0016021);; Biological Process: transmembrane transport (GO:0055085);; Biological Process: negative regulation of necrotic cell death (GO:0060547);;	K05863|1e-150|dre:327067|slc25a4, fa22e07, wu:fa22e07, zgc:77591	Calcium-binding mitochondrial carrier protein SCaMC-1 GN=slc25a24 OS=Xenopus tropicalis (Western clawed frog) PE=2 SV=1	PREDICTED: ADP/ATP translocase 1-like [Oryzias latipes]
c162844.graph_c1	2.94203	8.92104	0	1.54538	up	[L]	Replication, recombination and repair	--	--	--	PREDICTED: hypothetical protein LOC100691327 [Oreochromis niloticus]
c164175.graph_c0	0	5.73221	0	7.19223	up	[R]	General function prediction only	--	K13172|4e-06|oaa:100075123|similar to splicing coactivator subunit SRm300	--	--
c145460.graph_c0	7.26139	2.2048	7.21645e-15	-1.7593	down	[RTKL]	--	Cellular Component: spindle pole (GO:0000922);; Molecular Function: protein serine/threonine kinase activity (GO:0004674);; Molecular Function: ATP binding (GO:0005524);; Cellular Component: cytoplasm (GO:0005737);; Cellular Component: centrosome (GO:0005813);; Cellular Component: spindle microtubule (GO:0005876);; Molecular Function: microtubule binding (GO:0008017);; Biological Process: peptidy…	K11481|0.0|dre:445246|aurka, zgc:100912	Aurora kinase A-B GN=aurka-b OS=Xenopus laevis (African clawed frog) PE=2 SV=3	aurora kinase A [Danio rerio]
c137811.graph_c0	0	4.07708	0	6.98374	up	--	--	--	--	--	hypothetical protein [Callorhinchus milii]
c133562.graph_c0	0.168985	1.17494	8.27365e-06	2.61184	up	--	--	--	--	--	PREDICTED: hypothetical protein LOC100034411 [Danio rerio]
c142893.graph_c0	1.98313	4.33064	0.00542639	1.06293	up	--	--	--	--	--	PREDICTED: interferon-induced protein 44-like isoform X2 [Maylandia zebra]
c162761.graph_c0	0.942072	2.75784	1.48748e-12	1.48896	up	[L]	Replication, recombination and repair	Molecular Function: helicase activity (GO:0004386);;	--	Putative regulator of nonsense transcripts 1 GN=rent1 OS=Takifugu rubripes (Japanese pufferfish) PE=3 SV=1	hypothetical protein UY3_09610 [Chelonia mydas]
c125823.graph_c0	280.244	658.686	0	1.17979	up	--	--	Cellular Component: integral component of membrane (GO:0016021);;	--	--	Zgc:152791 protein [Danio rerio]
c153881.graph_c0	0.220869	1.30704	1.14626e-08	2.44085	up	--	--	--	--	Transposon TX1 uncharacterized 149 kDa protein OS=Xenopus laevis (African clawed frog) PE=4 SV=1	pol-like protein [Danio rerio]
c161830.graph_c0	6.63601	15.6162	3.33067e-16	1.18031	up	--	--	Cellular Component: endoplasmic reticulum (GO:0005783);; Cellular Component: integral component of membrane (GO:0016021);; Biological Process: fat cell differentiation (GO:0045444);; Biological Process: negative regulation of lipid catabolic process (GO:0050995);;	--	--	uncharacterized protein LOC541427 [Danio rerio]
c154147.graph_c0	192.949	77.0446	0	-1.37721	down	--	--	Molecular Function: binding (GO:0005488);; Biological Process: cell differentiation (GO:0030154);; Biological Process: regulation of histone methylation (GO:0031060);; Cellular Component: histone methyltransferase complex (GO:0035097);; Biological Process: single-organism developmental process (GO:0044767);; Biological Process: negative regulation of transcription, DNA-templated (GO:0045892);; Bi…	--	Protein Jumonji GN=JARID2 OS=Gallus gallus (Chicken) PE=2 SV=1	PREDICTED: protein Jumonji [Taeniopygia guttata]
c107183.graph_c0	2.705	8.30072	5.62698e-09	1.55085	up	--	--	--	--	Serum response factor-binding protein 1 GN=srfbp1 OS=Xenopus tropicalis (Western clawed frog) PE=2 SV=1	PREDICTED: uncharacterized protein LOC101158182 [Oryzias latipes]
c159096.graph_c1	1.4199	3.63893	0.00354265	1.28479	up	--	--	--	--	Mucin-5B (Precursor) GN=MUC5B OS=Gallus gallus (Chicken) PE=1 SV=1	PREDICTED: mucin-5AC-like [Melopsittacus undulatus]
c166319.graph_c0	0	2.40342	0	7.0967	up	[N]	Cell motility	--	--	Serine/arginine repetitive matrix protein 1 GN=SRRM1 OS=Gallus gallus (Chicken) PE=2 SV=1	antifreeze glycoprotein precursor [Arctogadus glacialis]
c145557.graph_c0	0.227077	0.98041	0.00368248	1.97301	up	--	--	Molecular Function: ubiquitin thiolesterase activity (GO:0004221);; Molecular Function: ubiquitin-specific protease activity (GO:0004843);; Molecular Function: binding (GO:0005488);; Biological Process: ubiquitin-dependent protein catabolic process (GO:0006511);; Biological Process: protein deubiquitination (GO:0016579);;	K11833|0.0|dre:563546|CG14619-like	Ubiquitin carboxyl-terminal hydrolase 2 GN=USP2 OS=Gallus gallus (Chicken) PE=2 SV=1	PREDICTED: ubiquitin carboxyl-terminal hydrolase 21-like [Danio rerio]
c133809.graph_c0	3.07014	0.584261	0.00192841	-2.30072	down	--	--	Biological Process: detection of chemical stimulus involved in sensory perception of bitter taste (GO:0001580);; Molecular Function: G-protein coupled receptor binding (GO:0001664);; Cellular Component: photoreceptor outer segment (GO:0001750);; Cellular Component: photoreceptor inner segment (GO:0001917);; Molecular Function: GTPase activity (GO:0003924);; Molecular Function: signal transducer a…	K04631|9e-76|dre:140428|gnat1, wu:fk56e06	Guanine nucleotide-binding protein G(t) subunit alpha GN=gnat OS=Xenopus laevis (African clawed frog) PE=2 SV=2	rod transducin alpha subunit I [Cyprinus carpio]
c140680.graph_c0	0.935997	4.16365	5.52807e-07	2.0521	up	--	--	--	K06506|1e-101|dre:798792|CD79a-like	--	PREDICTED: b-cell antigen receptor complex-associated protein alpha chain-like [Danio rerio]
c157555.graph_c0	1.77221	0.161767	0	-3.45154	down	--	--	--	--	Myosin-binding protein C, cardiac-type GN=MYBPC3 OS=Gallus gallus (Chicken) PE=1 SV=3	PREDICTED: hypothetical protein LOC100034411 [Danio rerio]
c151822.graph_c0	5.0954	0.753607	3.17055e-10	-2.71315	down	--	--	--	--	--	TPA: transposase domain-containing protein [Danio rerio]
c157926.graph_c0	0.182033	4.144	0	4.20378	up	--	--	--	--	--	PREDICTED: cyclic GMP-AMP synthase-like [Maylandia zebra]
c145263.graph_c0	14.3563	6.65595	0	-1.16063	down	[RTKL]	--	Molecular Function: magnesium ion binding (GO:0000287);; Molecular Function: endoribonuclease activity (GO:0004521);; Molecular Function: protein serine/threonine kinase activity (GO:0004674);; Molecular Function: ATP binding (GO:0005524);; Cellular Component: nuclear inner membrane (GO:0005637);; Cellular Component: mitochondrion (GO:0005739);; Biological Process: mRNA processing (GO:0006397);; …	K08852|0.0|bta:524719|ERN1	Serine/threonine-protein kinase PLK1 GN=plk1 OS=Xenopus laevis (African clawed frog) PE=1 SV=1	PREDICTED: serine/threonine-protein kinase/endoribonuclease IRE1-like isoform X1 [Maylandia zebra]
c156107.graph_c0	2.97324	0.836062	2.11566e-05	-1.83775	down	--	--	--	--	--	PREDICTED: zinc finger BED domain-containing protein 1-like [Oryzias latipes]
c162703.graph_c0	6.72433	15.0818	6.69492e-07	1.10724	up	--	--	Molecular Function: ion binding (GO:0043167);;	--	--	PREDICTED: NACHT, LRR and PYD domains-containing protein 3 [Danio rerio]
c161752.graph_c3	3.99432	10.0604	9.99201e-16	1.27716	up	--	--	Molecular Function: nucleotide binding (GO:0000166);; Molecular Function: metal ion binding (GO:0046872);;	--	--	unnamed protein product [Tetraodon nigroviridis]
c154015.graph_c0	0.867459	2.56361	4.63476e-05	1.48855	up	--	--	Biological Process: erythrocyte differentiation (GO:0030218);;	--	Nuclear factor 7, brain OS=Xenopus laevis (African clawed frog) PE=1 SV=1	PREDICTED: E3 ubiquitin-protein ligase TRIM39-like [Takifugu rubripes]
c159575.graph_c0	34.9484	77.8631	0	1.10233	up	--	--	Cellular Component: integral component of membrane (GO:0016021);;	--	Tetraspanin-9 GN=tspan9 OS=Salmo salar (Atlantic salmon) PE=2 SV=1	uncharacterized protein LOC393524 [Danio rerio]
c170948.graph_c0	1.30245	0.0475549	2.61376e-10	-4.2383	down	--	--	--	--	--	PREDICTED: uncharacterized protein LOC101733950 [Xenopus (Silurana) tropicalis]
c126408.graph_c0	5.90143	13.5493	4.05726e-06	1.13938	up	--	--	Molecular Function: calcium ion binding (GO:0005509);; Cellular Component: extracellular region (GO:0005576);; Biological Process: cell-matrix adhesion (GO:0007160);;	--	Ependymin (Precursor) GN=epd OS=Cyprinus carpio (Common carp) PE=2 SV=1	Unknown (protein for IMAGE:6794776) [Danio rerio]
c157552.graph_c0	44.5419	19.3375	1.77636e-15	-1.25383	down	--	--	--	--	Serine/arginine repetitive matrix protein 1 GN=SRRM1 OS=Gallus gallus (Chicken) PE=2 SV=1	putative GAG protein [Tetraodon nigroviridis]
c156694.graph_c1	1.52452	4.11279	5.50149e-08	1.36887	up	--	--	Biological Process: release of cytochrome c from mitochondria (GO:0001836);; Molecular Function: aspartic-type endopeptidase activity (GO:0004190);; Molecular Function: cysteine-type endopeptidase activity (GO:0004197);; Cellular Component: nucleus (GO:0005634);; Cellular Component: cytoplasm (GO:0005737);; Biological Process: proteolysis (GO:0006508);; Biological Process: apoptotic process (GO:0…	K04397|1e-160|dre:553634|casp7, MGC110595, zgc:110595	Caspase-3 subunit p12 (Precursor) GN=casp3 OS=Xenopus laevis (African clawed frog) PE=2 SV=1	Caspase 7, apoptosis-related cysteine peptidase [Dicentrarchus labrax]
c163059.graph_c1	3.62688	9.9165	3.5083e-14	1.39333	up	--	--	--	--	Caldesmon GN=CALD1 OS=Gallus gallus (Chicken) PE=1 SV=2	LOC560949 protein, partial [Danio rerio]
c151242.graph_c2	2.32082	0.105107	3.68572e-12	-4.10075	down	[R]	General function prediction only	--	--	--	Apolipoprotein A-I-binding protein [Chelonia mydas]
c153485.graph_c0	5.83271	1.13748	0	-2.3955	down	--	--	--	--	--	PREDICTED: general transcription factor II-I repeat domain-containing protein 2-like [Takifugu rubripes]
c153976.graph_c0	0.346587	10.4942	0	4.71553	up	--	--	--	--	Probable E3 ubiquitin-protein ligase RNF144A-A GN=rnf144aa OS=Danio rerio (Zebrafish) PE=3 SV=1	unnamed protein product [Tetraodon nigroviridis]
c99454.graph_c0	0.842152	2.74608	5.88057e-05	1.62241	up	--	--	--	--	Protein QNR-71 (Precursor) GN=QNR-71 OS=Coturnix coturnix japonica (Japanese quail) PE=2 SV=2	PREDICTED: transmembrane glycoprotein NMB [Danio rerio]
c166357.graph_c0	1.59349	0	2.34135e-07	-5.10571	down	--	--	--	--	TRAF3-interacting protein 1 GN=traf3ip1 OS=Danio rerio (Zebrafish) PE=2 SV=1	hypothetical protein A306_08282, partial [Columba livia]
c143914.graph_c0	4.01318	10.7699	3.15255e-09	1.36305	up	--	--	--	--	--	uncharacterized protein LOC798684 [Danio rerio]
c154303.graph_c1	16.6898	36.104	3.68039e-13	1.05906	up	--	--	Molecular Function: exo-alpha-sialidase activity (GO:0004308);; Biological Process: protein glycosylation (GO:0006486);; Cellular Component: integral component of Golgi membrane (GO:0030173);; Molecular Function: lactosylceramide alpha-2,3-sialyltransferase activity (GO:0047291);;	--	CMP-N-acetylneuraminate-beta-galactosamide-alpha-2,3-sialyltransferase 1 GN=ST3GAL1 OS=Gallus gallus (Chicken) PE=2 SV=1	ST3 beta-galactoside alpha-2,3-sialyltransferase 5, like [Danio rerio]
c55801.graph_c0	0	2.77752	2.26007e-05	4.95353	up	--	--	--	--	--	PREDICTED: hypothetical protein LOC100708435 [Oreochromis niloticus]
c152046.graph_c0	0.056175	0.606343	1.88851e-06	3.14167	up	--	--	Molecular Function: calcium ion binding (GO:0005509);; Cellular Component: plasma membrane (GO:0005886);; Biological Process: homophilic cell adhesion (GO:0007156);; Cellular Component: integral component of membrane (GO:0016021);; Biological Process: pronephros development (GO:0048793);;	K06811|0.0|dre:378452|cdh17, cb903, fb65d02, wu:fb65d02	Cadherin-2 (Precursor) GN=cdh2 OS=Danio rerio (Zebrafish) PE=2 SV=2	cadherin-17 precursor [Danio rerio]
c158794.graph_c0	2.46831	9.0301	5.42233e-13	1.80275	up	--	--	--	--	Phospholipase D3 GN=pld3 OS=Xenopus laevis (African clawed frog) PE=2 SV=1	PREDICTED: phospholipase D4-like isoform X2 [Maylandia zebra]
c160300.graph_c0	3.13272	1.58948	0.000350614	-1.02436	down	--	--	--	--	Neurogenic locus notch protein homolog (Precursor) GN=notch1 OS=Xenopus laevis (African clawed frog) PE=1 SV=3	PREDICTED: von Willebrand factor D and EGF domain-containing protein-like [Maylandia zebra]
c120290.graph_c0	7.44694	2.82658	0.000114245	-1.42863	down	--	--	--	--	Otoraplin (Precursor) GN=OTOR OS=Gallus gallus (Chicken) PE=2 SV=1	melanoma-derived growth regulatory protein precursor [Danio rerio]
c153371.graph_c0	9.20551	4.25081	3.33067e-16	-1.16599	down	[L]	Replication, recombination and repair	--	--	--	PREDICTED: uncharacterized protein K02A2.6-like [Danio rerio]
c140641.graph_c0	2.46379	0.530313	9.84811e-07	-2.19967	down	--	--	Molecular Function: nucleotide binding (GO:0000166);; Molecular Function: helicase activity (GO:0004386);; Molecular Function: nuclease activity (GO:0004518);; Biological Process: DNA metabolic process (GO:0006259);; Biological Process: single-organism cellular process (GO:0044763);;	--	--	TPA: TPA_exp: replicase/helicase/endonuclease [Danio rerio]
c153754.graph_c0	0.941415	2.54037	0.00152288	1.35723	up	[O]	Posttranslational modification, protein turnover, chaperones	Molecular Function: ligase activity (GO:0016874);;	--	E3 ubiquitin-protein ligase SMURF1 GN=smurf1 OS=Xenopus laevis (African clawed frog) PE=2 SV=1	probable E3 ubiquitin-protein ligase HERC4-like [Danio rerio]
c162432.graph_c0	17.7007	6.28554	0	-1.54423	down	--	--	Biological Process: muscle fiber development (GO:0048747);;	--	Drebrin-like protein B GN=dbnl-b OS=Xenopus laevis (African clawed frog) PE=2 SV=1	novel protein similar to vertebrate nebulin (NEB) [Danio rerio]
c147409.graph_c0	0.580293	5.01086	3.73991e-11	2.94883	up	--	--	--	--	--	uncharacterized protein LOC100136843 [Danio rerio]
c147752.graph_c0	2.54118	0.221649	2.45849e-10	-3.35727	down	--	--	Biological Process: blood vessel development (GO:0001568);; Biological Process: signal transduction (GO:0007165);; Biological Process: nervous system development (GO:0007399);; Biological Process: anatomical structure morphogenesis (GO:0009653);; Cellular Component: integral component of membrane (GO:0016021);; Biological Process: cell migration (GO:0016477);; Cellular Component: cell part (GO:00…	--	--	PREDICTED: hypothetical protein LOC100700692 [Oreochromis niloticus]
c132933.graph_c0	59.7003	25.8056	0	-1.26194	down	--	--	Molecular Function: retinoic acid binding (GO:0001972);; Molecular Function: prostaglandin-D synthase activity (GO:0004667);; Molecular Function: transporter activity (GO:0005215);; Cellular Component: extracellular region (GO:0005576);; Biological Process: lipid metabolic process (GO:0006629);; Biological Process: transport (GO:0006810);; Molecular Function: small molecule binding (GO:0036094);;	K01830|1e-102|dre:336492|ptgds, hm:zeh0800, wu:fb10b10, wu:fb11h03	Lipocalin (Precursor) OS=Bufo marinus (Giant toad) PE=1 SV=1	prostaglandin D2 synthase, brain precursor [Danio rerio]
c148179.graph_c0	27.2967	11.1231	0	-1.34672	down	--	--	Molecular Function: chromatin binding (GO:0003682);; Biological Process: negative regulation of histone methylation (GO:0031061);; Molecular Function: histone demethylase activity (GO:0032452);; Cellular Component: ESC/E(Z) complex (GO:0035098);; Biological Process: regulation of cell proliferation (GO:0042127);; Biological Process: negative regulation of transcription, DNA-templated (GO:0045892)…	--	Protein Jumonji GN=jarid2b OS=Danio rerio (Zebrafish) PE=3 SV=2	PREDICTED: protein Jumonji isoform X2 [Anas platyrhynchos]
c140159.graph_c0	5.27882	2.14869	4.11074e-06	-1.33641	down	--	--	--	--	--	PREDICTED: uncharacterized protein K02A2.6-like [Oryzias latipes]
c162250.graph_c0	2.55259	9.1955	3.33067e-16	1.78481	up	--	--	--	--	--	PREDICTED: interferon-induced very large GTPase 1-like [Maylandia zebra]
c104677.graph_c0	2.74821	9.22871	0.00190394	1.6513	up	--	--	--	--	--	uncharacterized protein LOC558926 precursor [Danio rerio]
c51770.graph_c0	0.123809	1.65224	0.000941624	3.24062	up	[TZDR]	--	Biological Process: skeletal muscle contraction (GO:0003009);; Molecular Function: actin binding (GO:0003779);; Molecular Function: calcium ion binding (GO:0005509);; Cellular Component: troponin complex (GO:0005861);; Biological Process: response to activity (GO:0014823);;	K05865|1e-57|dre:100002038|si:rp71-17i16.4	Troponin C, skeletal muscle OS=Anguilla anguilla (European freshwater eel) PE=1 SV=1	PREDICTED: troponin C, skeletal muscle [Danio rerio]
c147379.graph_c0	0.938277	3.97738	4.2659e-05	1.97409	up	--	--	--	--	--	PREDICTED: hypothetical protein LOC322510 [Danio rerio]
c140747.graph_c0	1.14418	4.80335	5.45236e-08	1.97953	up	--	--	--	--	--	PREDICTED: uncharacterized protein LOC101484061 [Maylandia zebra]
c129507.graph_c1	2.60413	0	0	-6.73134	down	--	--	--	--	--	PREDICTED: zinc finger MYM-type protein 1-like [Anolis carolinensis]
c133809.graph_c1	3.1588	0.507205	8.25521e-06	-2.55618	down	--	--	Biological Process: detection of chemical stimulus involved in sensory perception of bitter taste (GO:0001580);; Molecular Function: G-protein coupled receptor binding (GO:0001664);; Cellular Component: photoreceptor outer segment (GO:0001750);; Cellular Component: photoreceptor inner segment (GO:0001917);; Molecular Function: GTPase activity (GO:0003924);; Molecular Function: signal transducer a…	K04631|1e-137|dre:140428|gnat1, wu:fk56e06	Guanine nucleotide-binding protein G(t) subunit alpha GN=gnat OS=Xenopus laevis (African clawed frog) PE=2 SV=2	guanine nucleotide-binding protein G(t) subunit alpha-1 [Danio rerio]
c139581.graph_c0	6.61466	2.89652	1.22968e-05	-1.23347	down	[S]	Function unknown	--	--	MORN repeat-containing protein 3 GN=morn3 OS=Xenopus laevis (African clawed frog) PE=2 SV=1	MORN repeat-containing protein 3 [Danio rerio]
c160569.graph_c0	10.1814	22.9855	7.82031e-08	1.11734	up	--	--	--	--	Putative nuclease HARBI1 GN=harbi1 OS=Danio rerio (Zebrafish) PE=2 SV=1	PREDICTED: putative nuclease HARBI1-like [Oryzias latipes]
c143220.graph_c0	3.85733	1.25197	4.42381e-07	-1.65207	down	--	--	--	--	Uncharacterized protein KIAA1737 homolog OS=Xenopus laevis (African clawed frog) PE=2 SV=1	PREDICTED: uncharacterized protein KIAA1737-like [Danio rerio]
c148914.graph_c0	10.0119	4.66017	4.19252e-11	-1.15278	down	--	--	Cellular Component: centriole (GO:0005814);; Biological Process: protein transport (GO:0015031);; Biological Process: protein polyglutamylation (GO:0018095);; Biological Process: axoneme assembly (GO:0035083);; Cellular Component: ciliary basal body (GO:0036064);; Molecular Function: tubulin-glutamic acid ligase activity (GO:0070740);; Cellular Component: primary cilium (GO:0072372);;	--	Centrosomal protein of 41 kDa GN=cep41 OS=Danio rerio (Zebrafish) PE=2 SV=1	centrosomal protein of 41 kDa [Danio rerio]
c138343.graph_c0	5.54679	1.94661	5.12852e-05	-1.53725	down	--	--	Biological Process: negative regulation of transcription from RNA polymerase II promoter (GO:0000122);; Molecular Function: RNA polymerase II core promoter proximal region sequence-specific DNA binding transcription factor activity involved in negative regulation of transcription (GO:0001078);; Molecular Function: steroid hormone receptor activity (GO:0003707);; Molecular Function: thyroid hormon…	K03728|1e-72|dre:494487|nr1d1, Eip75B	Peroxisome proliferator-activated receptor delta GN=ppard OS=Xenopus laevis (African clawed frog) PE=1 SV=1	rev-erb alpha [Danio rerio]
c154966.graph_c0	14.601	4.47792	0	-1.75473	down	[T]	Signal transduction mechanisms	Biological Process: ossification (GO:0001503);; Molecular Function: guanylate cyclase activity (GO:0004383);; Molecular Function: protein kinase activity (GO:0004672);; Molecular Function: ATP binding (GO:0005524);; Molecular Function: GTP binding (GO:0005525);; Biological Process: cGMP biosynthetic process (GO:0006182);; Biological Process: protein phosphorylation (GO:0006468);; Biological Proce…	K12324|0.0|xla:399350|npr2, addm, guc2b, gucy2b, npr-b, nprb, xgc-2	Atrial natriuretic peptide receptor 2 (Precursor) GN=npr2 OS=Anguilla japonica (Japanese eel) PE=2 SV=1	RecName: Full=Atrial natriuretic peptide receptor 2; AltName: Full=Atrial natriuretic peptide receptor type B; Short=ANP-B; Short=ANPR-B; Short=NPR-B; AltName: Full=Guanylate cyclase B; Short=GC-B; Flags: Precursor
c156714.graph_c0	7.49078	3.8665	1.38065e-07	-1.00375	down	[T]	Signal transduction mechanisms	Molecular Function: protein tyrosine phosphatase activity (GO:0004725);; Molecular Function: MAP kinase tyrosine/serine/threonine phosphatase activity (GO:0017017);; Biological Process: peptidyl-tyrosine dephosphorylation (GO:0035335);;	--	Protein NLRC5 GN=nlrc5 OS=Ictalurus punctatus (Channel catfish) PE=2 SV=1	NACHT, LRR and PYD domains-containing protein 3 [Chelonia mydas]
c162773.graph_c0	5.73163	2.51964	2.21573e-07	-1.23073	down	--	--	--	--	--	PREDICTED: uncharacterized protein LOC101468583 [Maylandia zebra]
c128430.graph_c0	3.01758	7.35581	9.74072e-10	1.22761	up	[I]	Lipid transport and metabolism	--	K07750|2e-09|ssc:100525263|uncharacterized protein C5orf4 homolog	Alkylglycerol monooxygenase GN=agmo OS=Xenopus tropicalis (Western clawed frog) PE=2 SV=1	Putative protein C5orf4 like protein, partial [Chelonia mydas]
c156244.graph_c0	3.04113	12.2203	0	1.94771	up	[J]	Translation, ribosomal structure and biogenesis	Biological Process: nucleotide-excision repair, DNA damage recognition (GO:0000715);; Cellular Component: nucleoplasm (GO:0005654);; Cellular Component: nucleolus (GO:0005730);; Molecular Function: hydrolase activity (GO:0016787);; Molecular Function: metal ion binding (GO:0046872);;	--	DNA cross-link repair 1A protein GN=DCLRE1A OS=Gallus gallus (Chicken) PE=1 SV=1	DNA cross-link repair 1A (PSO2 homolog, S. cerevisiae) [Danio rerio]
c141887.graph_c0	2.60623	0.696956	4.84855e-08	-1.91961	down	--	--	Molecular Function: G-protein coupled receptor activity (GO:0004930);; Biological Process: G-protein coupled receptor signaling pathway (GO:0007186);; Biological Process: visual perception (GO:0007601);; Molecular Function: photoreceptor activity (GO:0009881);; Cellular Component: integral component of membrane (GO:0016021);; Biological Process: protein-chromophore linkage (GO:0018298);;	--	Melanopsin-like GN=opn4l OS=Danio rerio (Zebrafish) PE=2 SV=1	PREDICTED: opsin-5-like [Danio rerio]
c148695.graph_c0	0.684838	2.22209	9.97588e-06	1.61925	up	--	--	--	--	Transposon TX1 uncharacterized 149 kDa protein OS=Xenopus laevis (African clawed frog) PE=4 SV=1	reverse transcriptase, partial [Clarias batrachus]
c106081.graph_c0	1.59196	4.28467	0.00574103	1.35044	up	--	--	Molecular Function: zinc ion binding (GO:0008270);; Molecular Function: hydrolase activity, acting on carbon-nitrogen (but not peptide) bonds, in cyclic amidines (GO:0016814);; Biological Process: cell dedifferentiation (GO:0043697);; Biological Process: skeletal muscle organ development (GO:0060538);; Biological Process: sensory epithelium regeneration (GO:0070654);;	--	Serine/arginine repetitive matrix protein 1 GN=SRRM1 OS=Gallus gallus (Chicken) PE=2 SV=1	apolipoprotein B mRNA editing enzyme, catalytic polypeptide-like 2a [Danio rerio]
c163017.graph_c0	3.10886	7.77465	2.66743e-06	1.25986	up	--	--	--	--	Transposon TX1 uncharacterized 149 kDa protein OS=Xenopus laevis (African clawed frog) PE=4 SV=1	pol-like protein [Danio rerio]
c148933.graph_c1	7.30693	19.2812	1.47737e-08	1.33852	up	--	--	--	--	--	ribonuclease inhibitor-like [Ictalurus punctatus]
c161101.graph_c0	3.54454	1.09453	1.77636e-14	-1.73524	down	--	--	Molecular Function: ion channel activity (GO:0005216);; Cellular Component: membrane (GO:0016020);; Biological Process: single-multicellular organism process (GO:0044707);; Biological Process: single-organism transport (GO:0044765);; Biological Process: cellular response to stimulus (GO:0051716);;	K04976|0.0|gga:427494|TRPM1	--	PREDICTED: transient receptor potential cation channel subfamily M member 1-like [Oreochromis niloticus]
c137644.graph_c0	2.45292	0.420524	1.01474e-11	-2.53161	down	--	--	Biological Process: transport (GO:0006810);;	--	--	PREDICTED: potassium voltage-gated channel subfamily B member 2 [Danio rerio]
c138464.graph_c0	0.509292	3.68702	2.40937e-08	2.69747	up	--	--	Molecular Function: structural constituent of eye lens (GO:0005212);;	--	Gamma-crystallin N-B GN=crygnb OS=Danio rerio (Zebrafish) PE=2 SV=1	gamma-crystallin N-B [Danio rerio]
c126305.graph_c0	0	2.38727	1.13576e-07	5.33472	up	--	--	Molecular Function: hormone activity (GO:0005179);; Cellular Component: extracellular region (GO:0005576);; Biological Process: cellular iron ion homeostasis (GO:0006879);; Biological Process: defense response to bacterium (GO:0042742);;	--	Hepcidin-2 (Precursor) GN=hamp2 OS=Danio rerio (Zebrafish) PE=3 SV=3	preprohepcidin 1 [Hypophthalmichthys nobilis]
c156816.graph_c0	38.8258	16.6687	0	-1.27208	down	--	--	Biological Process: response to UV (GO:0009411);; Biological Process: cellular process (GO:0009987);; Biological Process: response to hydrogen peroxide (GO:0042542);; Biological Process: entrainment of circadian clock by photoperiod (GO:0043153);;	K02633|0.0|dre:140633|per2, fj43b09, wu:fj43b09	Period circadian protein homolog 2 GN=PER2 OS=Gallus gallus (Chicken) PE=2 SV=1	PREDICTED: period circadian protein homolog 2-like isoform X1 [Maylandia zebra]
c136609.graph_c0	2.10989	6.05178	0.00228932	1.4393	up	--	--	--	--	--	PREDICTED: hypothetical protein LOC100148254 [Danio rerio]
c149836.graph_c0	1.05563	3.38574	1.57558e-06	1.60631	up	[L]	Replication, recombination and repair	--	--	--	PREDICTED: MAM and LDL-receptor class A domain-containing protein C10orf112-like [Xenopus (Silurana) tropicalis]
c154234.graph_c0	15.4422	48.5536	0	1.59844	up	--	--	--	--	Cingulin GN=cgn OS=Xenopus tropicalis (Western clawed frog) PE=2 SV=1	PREDICTED: cingulin-like protein 1-like [Oreochromis niloticus]
c120203.graph_c0	0	4.10105	7.78921e-06	5.03826	up	--	--	--	--	--	uncharacterized protein LOC798684 [Danio rerio]
c148579.graph_c0	6.66531	0.792773	0	-3.08627	down	--	--	Cellular Component: photoreceptor outer segment (GO:0001750);; Biological Process: regulation of protein phosphorylation (GO:0001932);; Molecular Function: opsin binding (GO:0002046);; Biological Process: endocytosis (GO:0006897);; Biological Process: signal transduction (GO:0007165);; Biological Process: visual perception (GO:0007601);; Cellular Component: synapse (GO:0045202);; Molecular Functi…	K04439|0.0|dre:436678|arr3l, c-arrestin, zgc:92697	Arrestin-C GN=arr3 OS=Rana pipiens (Northern leopard frog) PE=2 SV=1	arrestin-C [Danio rerio]
c160611.graph_c0	0.353393	1.46105	8.45186e-05	1.93849	up	--	--	--	--	--	PREDICTED: SCAN domain-containing protein 3-like [Danio rerio]
c161880.graph_c0	8.15095	4.00604	0.00359552	-1.06653	down	[L]	Replication, recombination and repair	--	--	Myosin-9 GN=MYH9 OS=Gallus gallus (Chicken) PE=2 SV=1	PREDICTED: hypothetical protein LOC796291 [Danio rerio]
c160468.graph_c1	0.354763	1.67095	0.000595201	2.09625	up	--	--	Molecular Function: GTP binding (GO:0005525);;	--	--	PREDICTED: interferon-induced protein 44-like [Danio rerio]
c157627.graph_c0	1.4119	3.42143	0.00106258	1.20978	up	[RTKL]	--	Molecular Function: protein serine/threonine kinase activity (GO:0004674);; Molecular Function: small GTPase regulator activity (GO:0005083);; Molecular Function: ATP binding (GO:0005524);; Biological Process: protein phosphorylation (GO:0006468);;	K04408|0.0|xtr:100495539|mitogen-activated protein kinase kinase kinase kinase 3-like	Serine/threonine-protein kinase 3/4 18kDa subunit GN=STK4 OS=Squalus acanthias (Spiny dogfish) PE=2 SV=1	PREDICTED: mitogen-activated protein kinase kinase kinase kinase 5-like [Maylandia zebra]
c139247.graph_c0	3.34523	9.29753	0.000128933	1.40243	up	[L]	Replication, recombination and repair	--	--	--	PREDICTED: uncharacterized protein LOC100488716 [Xenopus (Silurana) tropicalis]
c143070.graph_c0	0.0482969	1.42175	2.64444e-12	4.35777	up	--	--	--	--	--	PREDICTED: uncharacterized protein LOC100498475 [Xenopus (Silurana) tropicalis]
c146105.graph_c0	2.85687	0.301897	0	-3.20036	down	--	--	--	--	Transposon TX1 uncharacterized 149 kDa protein OS=Xenopus laevis (African clawed frog) PE=4 SV=1	pol-like protein [Danio rerio]
c106141.graph_c0	0.387894	5.10036	8.36522e-09	3.42148	up	--	--	Cellular Component: nucleus (GO:0005634);; Cellular Component: cytoskeleton (GO:0005856);; Cellular Component: P granule (GO:0043186);; Cellular Component: protein complex (GO:0043234);; Cellular Component: intracellular organelle part (GO:0044446);;	--	--	dynein light chain 1, cytoplasmic [Danio rerio]
c162098.graph_c3	9.17799	3.11757	0	-1.60657	down	[Z]	Cytoskeleton	Cellular Component: microtubule cytoskeleton (GO:0015630);; Biological Process: actin cytoskeleton organization (GO:0030036);; Cellular Component: cell junction (GO:0030054);; Cellular Component: protein complex (GO:0043234);; Cellular Component: cytoskeletal part (GO:0044430);; Biological Process: negative regulation of cytoskeleton organization (GO:0051494);; Biological Process: negative regula…	--	Cytospin-A OS=Danio rerio (Zebrafish) PE=2 SV=2	PREDICTED: cytospin-A-like [Danio rerio]
c156895.graph_c0	2.02314	4.94982	4.53397e-05	1.22683	up	--	--	--	--	G2/M phase-specific E3 ubiquitin-protein ligase GN=G2E3 OS=Gallus gallus (Chicken) PE=2 SV=1	PREDICTED: uncharacterized protein LOC101468782 [Maylandia zebra]
c155439.graph_c0	32.1932	11.176	0	-1.57791	down	--	--	--	--	Uncharacterized protein KIAA1737 homolog OS=Xenopus laevis (African clawed frog) PE=2 SV=1	uncharacterized protein LOC564531 [Danio rerio]
c162867.graph_c0	3.28247	1.52671	2.94804e-10	-1.1534	down	--	--	--	--	Transposon TX1 uncharacterized 149 kDa protein OS=Xenopus laevis (African clawed frog) PE=4 SV=1	pol-like protein [Danio rerio]
c161320.graph_c1	4.1017	0.949446	4.8245e-08	-2.11337	down	--	--	--	--	Zyxin GN=zyx OS=Xenopus tropicalis (Western clawed frog) PE=2 SV=1	PREDICTED: proline-rich receptor-like protein kinase PERK9-like [Gallus gallus]
c151012.graph_c0	0.238678	1.61724	6.66134e-16	2.65683	up	[T]	Signal transduction mechanisms	Molecular Function: binding (GO:0005488);; Biological Process: cellular process (GO:0009987);; Molecular Function: kinase activity (GO:0016301);;	--	Triple functional domain protein GN=trio OS=Danio rerio (Zebrafish) PE=3 SV=1	LOC572412 protein, partial [Danio rerio]
c162329.graph_c0	2.68873	7.2539	1.89616e-09	1.37077	up	--	--	--	--	Transposon TX1 uncharacterized 149 kDa protein OS=Xenopus laevis (African clawed frog) PE=4 SV=1	pol-like protein [Danio rerio]
c125738.graph_c0	4.22856	0.368827	5.01821e-14	-3.40746	down	--	--	Molecular Function: transporter activity (GO:0005215);; Biological Process: transport (GO:0006810);; Molecular Function: retinal binding (GO:0016918);; Molecular Function: retinol binding (GO:0019841);; Cellular Component: interphotoreceptor matrix (GO:0033165);; Biological Process: retina development in camera-type eye (GO:0060041);;	--	Purpurin (Precursor) OS=Gallus gallus (Chicken) PE=1 SV=1	purpurin [Carassius auratus]
c161947.graph_c0	6.49531	3.3381	2.2992e-08	-1.01041	down	--	--	--	--	Myosin light chain kinase, smooth muscle OS=Gallus gallus (Chicken) PE=1 SV=2	PREDICTED: myopalladin-like [Oreochromis niloticus]
c156887.graph_c0	1.73171	10.3262	0	2.51396	up	--	--	--	--	Protein NLRC5 GN=nlrc5 OS=Ictalurus punctatus (Channel catfish) PE=2 SV=1	PREDICTED: protein NLRC5-like [Maylandia zebra]
c129186.graph_c0	9.02476	2.92413	0	-1.67019	down	[Q]	Secondary metabolites biosynthesis, transport and catabolism	Molecular Function: iron ion binding (GO:0005506);; Molecular Function: electron carrier activity (GO:0009055);; Cellular Component: membrane (GO:0016020);; Molecular Function: oxidoreductase activity, acting on paired donors, with incorporation or reduction of molecular oxygen, reduced flavin or flavoprotein as one donor, and incorporation of one atom of oxygen (GO:0016712);; Molecular Function:…	--	Cytochrome P450 3A27 GN=cyp3a27 OS=Oncorhynchus mykiss (Rainbow trout) PE=2 SV=1	PREDICTED: cytochrome P450 3A40-like [Danio rerio]
c148592.graph_c0	0.69869	2.61332	0.000244586	1.80221	up	--	--	Biological Process: cellular process (GO:0009987);; Cellular Component: membrane (GO:0016020);; Cellular Component: intracellular membrane-bounded organelle (GO:0043231);; Cellular Component: cytoplasmic part (GO:0044444);;	--	DNA damage-regulated autophagy modulator protein 1 GN=dram1 OS=Xenopus tropicalis (Western clawed frog) PE=2 SV=1	DNA damage-regulated autophagy modulator protein 1 [Danio rerio]
c52516.graph_c0	1.36895	0.0488469	0.000176431	-3.86588	down	--	--	--	--	--	unnamed protein product [Tetraodon nigroviridis]
c143972.graph_c0	2.49655	5.22004	6.90049e-05	1.0058	up	--	--	--	--	GDP-D-glucose phosphorylase 1 GN=gdpgp1 OS=Danio rerio (Zebrafish) PE=2 SV=1	PREDICTED: GDP-D-glucose phosphorylase 1-like [Oryzias latipes]
c148870.graph_c0	23.8192	0.0905483	0	-7.47801	down	--	--	--	--	--	hypothetical protein UY3_00022 [Chelonia mydas]
c161715.graph_c1	0.332704	6.85583	2.22045e-16	4.06142	up	--	--	Biological Process: telomere maintenance (GO:0000723);; Molecular Function: DNA helicase activity (GO:0003678);; Molecular Function: endonuclease activity (GO:0004519);; Molecular Function: ATP binding (GO:0005524);; Biological Process: DNA repair (GO:0006281);; Biological Process: DNA duplex unwinding (GO:0032508);; Biological Process: nucleic acid phosphodiester bond hydrolysis (GO:0090305);;	--	--	TPA: TPA_exp: replicase/helicase/endonuclease [Danio rerio]
c158993.graph_c0	3.24294	0.443112	0	-2.89852	down	--	--	--	--	Protein FAM115 GN=fam115 OS=Danio rerio (Zebrafish) PE=2 SV=1	protein FAM115 [Danio rerio]
c137488.graph_c0	1.61932	0.188322	7.09433e-14	-3.04839	down	[L]	Replication, recombination and repair	--	--	--	unnamed protein product [Tetraodon nigroviridis]
c161162.graph_c0	1.39935	4.77607	7.23156e-10	1.70076	up	[L]	Replication, recombination and repair	--	--	Activity-regulated cytoskeleton-associated protein GN=ARC OS=Gallus gallus (Chicken) PE=2 SV=1	PREDICTED: uncharacterized protein LOC101158926 [Oryzias latipes]
c152113.graph_c0	4.13177	0.766637	6.91669e-14	-2.43554	down	--	--	Molecular Function: protein binding (GO:0005515);; Biological Process: signal transduction (GO:0007165);;	--	S-arrestin GN=sag OS=Xenopus laevis (African clawed frog) PE=2 SV=1	arrestin 1 [Cyprinus carpio]
c145916.graph_c0	1.26089	4.57785	5.41987e-06	1.77341	up	--	--	Molecular Function: structural molecule activity (GO:0005198);; Cellular Component: intermediate filament (GO:0005882);; Biological Process: intermediate filament cytoskeleton organization (GO:0045104);; Biological Process: cell development (GO:0048468);;	K10379|0.0|dre:494090|zgc:103750	Keratin, type I cytoskeletal 18 GN=krt18 OS=Scyliorhinus stellaris (Nursehound) PE=1 SV=1	phakinin [Danio rerio]
c162764.graph_c0	6.2587	2.82797	4.41558e-11	-1.19498	down	--	--	--	--	--	gag-pol fusion polyprotein [Takifugu rubripes]
c161047.graph_c0	5.06925	0.851728	0	-2.60524	down	--	--	--	--	--	PREDICTED: uncharacterized protein LOC100498475 [Xenopus (Silurana) tropicalis]
c157314.graph_c0	1.04908	3.75435	2.73231e-08	1.76259	up	--	--	Molecular Function: calcium ion binding (GO:0005509);; Biological Process: transport (GO:0006810);; Cellular Component: intracellular membrane-bounded organelle (GO:0043231);; Cellular Component: membrane part (GO:0044425);; Cellular Component: cytoplasmic part (GO:0044444);; Cellular Component: apical part of cell (GO:0045177);;	K14616|0.0|dre:100144772|cubn	Tolloid-like protein 2 (Precursor) GN=tll2 OS=Xenopus laevis (African clawed frog) PE=2 SV=1	PREDICTED: cubilin [Danio rerio]
c162067.graph_c0	2.78929	6.39007	0.00336625	1.13021	up	--	--	--	--	--	PREDICTED: SCAN domain-containing protein 3-like [Danio rerio]
c164766.graph_c0	0	3.90575	5.5106e-07	5.23056	up	[T]	Signal transduction mechanisms	--	--	--	--
c162085.graph_c1	3.02031	1.0927	1.49586e-06	-1.501	down	--	--	--	--	Bicaudal D-related protein 1 GN=ccdc64 OS=Xenopus tropicalis (Western clawed frog) PE=2 SV=1	PREDICTED: uncharacterized protein LOC101470296 [Maylandia zebra]
c150617.graph_c0	0.672612	1.92566	0.000132496	1.44313	up	[RTKL]	--	Biological Process: defense response (GO:0006952);; Biological Process: response to organic substance (GO:0010033);; Biological Process: intracellular signal transduction (GO:0035556);; Biological Process: single-multicellular organism process (GO:0044707);; Biological Process: positive regulation of cellular process (GO:0048522);; Biological Process: positive regulation of immune response (GO:00…	K08846|6e-41|tgu:100226668|similar to receptor-interacting serine-threonine kinase 2	Serine/threonine-protein kinase mos GN=mos OS=Xenopus laevis (African clawed frog) PE=2 SV=1	PREDICTED: receptor-interacting serine/threonine-protein kinase 2-like [Melopsittacus undulatus]
c148191.graph_c0	7.05993	16.2608	4.52136e-06	1.14381	up	--	--	Biological Process: response to lipopolysaccharide (GO:0032496);;	--	Interleukin-8 (Precursor) GN=IL8 OS=Gallus gallus (Chicken) PE=2 SV=1	CXC chemokine CXCb2 [Cyprinus carpio]
c55070.graph_c0	0.12526	2.0977	4.66654e-09	3.69288	up	--	--	Cellular Component: nucleosome (GO:0000786);; Biological Process: cell morphogenesis (GO:0000902);; Molecular Function: DNA binding (GO:0003677);; Molecular Function: protein tyrosine kinase activity (GO:0004713);; Molecular Function: Rho guanyl-nucleotide exchange factor activity (GO:0005089);; Molecular Function: Rab GTPase activator activity (GO:0005097);; Molecular Function: lipid transporter…	K12567|0.0|dre:317731|ttna, fi20g08, si:busm1-258d18.1, si:dz258d18.1, ttn, wu:fi04b11, wu:fi20g08	Myosin-binding protein C, cardiac-type GN=MYBPC3 OS=Gallus gallus (Chicken) PE=1 SV=3	titin a [Danio rerio]
c56791.graph_c0	0	7.21723	6.18873e-10	5.63595	up	--	--	Biological Process: antigen processing and presentation (GO:0019882);; Cellular Component: membrane part (GO:0044425);;	K06752|9e-38|dre:30783|mhc2a, a4	--	LOC553487 protein, partial [Danio rerio]
c109466.graph_c0	1.23408	0.32292	0.00263129	-1.90856	down	--	--	--	--	Cellular nucleic acid-binding protein GN=CNBP OS=Gallus gallus (Chicken) PE=2 SV=1	Zgc:171886 protein [Danio rerio]
c163258.graph_c0	16.0314	52.9464	0	1.6636	up	--	--	--	--	Ig lambda chain C region OS=Gallus gallus (Chicken) PE=4 SV=1	immunoglobulin light chain [Cyprinus carpio]
c144280.graph_c1	0.352466	3.20958	0	3.06712	up	--	--	Molecular Function: transporter activity (GO:0005215);; Biological Process: transport (GO:0006810);; Cellular Component: integral component of membrane (GO:0016021);; Biological Process: cellular response to estrogen stimulus (GO:0071391);;	K09871|1e-130|dre:436844|aqp12, MGC152755, wu:fb60e09, zgc:152755, zgc:92747	--	aquaporin-like [Danio rerio]
c160092.graph_c0	5.01051	1.36026	0	-1.92036	down	--	--	--	--	--	PREDICTED: hypothetical protein LOC564009 [Danio rerio]
c139778.graph_c0	0.756936	5.13172	3.00748e-09	2.62223	up	--	--	--	--	C-C motif chemokine 4 homolog (Precursor) GN=CCL4 OS=Gallus gallus (Chicken) PE=2 SV=4	PREDICTED: c-C motif chemokine 3-like [Danio rerio]
c144079.graph_c0	22.0144	11.0362	1.44385e-12	-1.04754	down	[L]	Replication, recombination and repair	Biological Process: negative regulation of transcription from RNA polymerase II promoter (GO:0000122);; Molecular Function: nucleotide binding (GO:0000166);; Molecular Function: protein binding transcription factor activity (GO:0000988);; Molecular Function: damaged DNA binding (GO:0003684);; Molecular Function: single-stranded DNA binding (GO:0003697);; Molecular Function: DNA photolyase activit…	K02295|1e-154|dre:83774|cry3, fe16d07, wu:fe16d07, zcry3	Cryptochrome-2 GN=CRY2 OS=Gallus gallus (Chicken) PE=2 SV=2	cryptochrome-2 [Danio rerio]
c155363.graph_c0	2.79669	1.18116	4.79441e-07	-1.28655	down	--	--	--	--	Uncharacterized protein KIAA1211 homolog GN=si:dkeyp-117h8.2 OS=Danio rerio (Zebrafish) PE=4 SV=3	uncharacterized protein LOC494495 [Danio rerio]
c106929.graph_c0	9.74174	1.19489	0	-3.01425	down	--	--	Molecular Function: acyl-CoA dehydrogenase activity (GO:0003995);; Molecular Function: signal transducer activity (GO:0004871);; Cellular Component: heterotrimeric G-protein complex (GO:0005834);; Biological Process: G-protein coupled receptor signaling pathway (GO:0007186);; Molecular Function: flavin adenine dinucleotide binding (GO:0050660);;	K04548|1e-42|dre:335656|gngt1, gng1, wu:fk53d06, zgc:73318	--	guanine nucleotide-binding protein G(T) subunit gamma-T1 [Danio rerio]
c180311.graph_c0	0	1.23615	1.32626e-05	4.99652	up	[I]	Lipid transport and metabolism	Biological Process: small molecule metabolic process (GO:0044281);; Biological Process: organic substance metabolic process (GO:0071704);;	--	--	LOC494679 protein, partial [Xenopus laevis]
c137589.graph_c0	1.32613	2.97124	0.00764503	1.09809	up	--	--	Biological Process: chemotaxis (GO:0006935);; Biological Process: G-protein coupled receptor signaling pathway (GO:0007186);; Cellular Component: integral component of membrane (GO:0016021);; Molecular Function: C-X-C chemokine receptor activity (GO:0016494);; Biological Process: neutrophil activation (GO:0042119);; Biological Process: chemokine-mediated signaling pathway (GO:0070098);;	K04184|0.0|dre:553366|hypothetical protein LOC553366	C-X-C chemokine receptor type 4-A GN=cxcr4-a OS=Xenopus laevis (African clawed frog) PE=2 SV=1	LOC553366 protein, partial [Danio rerio]
c161388.graph_c0	10.1692	4.76228	1.06581e-14	-1.14549	down	--	--	--	K12557|0.0|dre:492356|mybpc1, zgc:92073	Myosin-binding protein C, cardiac-type GN=MYBPC3 OS=Gallus gallus (Chicken) PE=1 SV=3	myosin-binding protein C, slow-type [Danio rerio]
c132337.graph_c0	6.32142	13.2827	6.00029e-06	1.01394	up	--	--	--	--	--	serglycin precursor [Danio rerio]
c157263.graph_c0	3.18209	1.12811	0.00229696	-1.51365	down	--	--	--	--	--	PREDICTED: solute carrier family 35 member F4-like [Anolis carolinensis]
c162403.graph_c1	3.11151	7.94982	1.82673e-09	1.29394	up	[O]	Posttranslational modification, protein turnover, chaperones	--	--	Protein RCC2 homolog GN=rcc2 OS=Danio rerio (Zebrafish) PE=2 SV=1	PREDICTED: probable E3 ubiquitin-protein ligase HERC4 [Danio rerio]
c162537.graph_c0	5.84774	0.211235	0	-4.80806	down	--	--	Molecular Function: catalytic activity (GO:0003824);; Biological Process: primary metabolic process (GO:0044238);; Biological Process: organic substance metabolic process (GO:0071704);; Molecular Function: organic cyclic compound binding (GO:0097159);; Molecular Function: heterocyclic compound binding (GO:1901363);;	--	--	novel protein similar to DNA polymerases [Danio rerio]
c149220.graph_c0	79.6216	0.716782	0	-6.57193	down	--	--	--	--	--	hypothetical protein UY3_07672 [Chelonia mydas]
c163059.graph_c0	0	1.69464	2.26007e-05	4.95353	up	--	--	--	--	Uncharacterized protein KIAA1211 homolog GN=si:dkeyp-117h8.2 OS=Danio rerio (Zebrafish) PE=4 SV=3	PREDICTED: GTPase IMAP family member 8-like isoform X1 [Maylandia zebra]
c144302.graph_c1	7.74367	0.581064	0	-3.73537	down	[R]	General function prediction only	Biological Process: fatty acid metabolic process (GO:0006631);;	--	--	PREDICTED: calcium-independent phospholipase A2-gamma-like [Maylandia zebra]
c149517.graph_c0	3.25951	1.38254	3.97442e-05	-1.27677	down	--	--	Biological Process: single-organism process (GO:0044699);;	--	--	PREDICTED: piggyBac transposable element-derived protein 2-like [Oryzias latipes]
c105509.graph_c0	1.42067	4.10247	0.00089792	1.4509	up	--	--	--	--	--	unnamed protein product [Tetraodon nigroviridis]
c163008.graph_c0	3.98519	1.88978	7.67042e-11	-1.12618	down	[L]	Replication, recombination and repair	--	--	--	PREDICTED: uncharacterized protein LOC101486585 [Maylandia zebra]
c118445.graph_c0	4.28213	0	5.20188e-07	-5.05288	down	--	--	--	--	Transposon TX1 uncharacterized 149 kDa protein OS=Xenopus laevis (African clawed frog) PE=4 SV=1	reverse transcriptase [Oryzias latipes]
c120663.graph_c0	1.78198	6.33603	0.000885734	1.73013	up	--	--	Cellular Component: extracellular space (GO:0005615);; Biological Process: immune response (GO:0006955);; Molecular Function: chemokine activity (GO:0008009);;	--	C-C motif chemokine 4 homolog (Precursor) GN=CCL4 OS=Gallus gallus (Chicken) PE=2 SV=4	chemokine CCL-C5a-like protein [Cyprinus carpio]
c154225.graph_c0	19.5058	65.5865	0	1.69434	up	--	--	--	--	Ig lambda chain V-1 region (Precursor) OS=Gallus gallus (Chicken) PE=4 SV=1	immunoglobulin light chain [Cyprinus carpio]
c141307.graph_c0	1.15396	0.575692	0.0090311	-1.04449	down	--	--	Biological Process: transport (GO:0006810);; Biological Process: sensory organ development (GO:0007423);; Biological Process: sensory perception (GO:0007600);; Biological Process: cellular component organization (GO:0016043);; Biological Process: hair cell differentiation (GO:0035315);; Biological Process: mechanoreceptor differentiation (GO:0042490);; Biological Process: neuron development (GO:0…	--	Cadherin-related family member 1 (Precursor) GN=CDHR1 OS=Gallus gallus (Chicken) PE=2 SV=1	PREDICTED: cadherin-related family member 2-like [Oryzias latipes]
c56560.graph_c0	0.371069	2.69444	2.34773e-07	2.68926	up	--	--	--	--	--	PREDICTED: hypothetical protein LOC100706256 [Oreochromis niloticus]
c125168.graph_c0	17.2929	4.87851	1.55337e-10	-1.85452	down	--	--	--	--	--	putative GAG protein [Tetraodon nigroviridis]
c154032.graph_c0	2.64264	7.77933	0.00052127	1.47836	up	--	--	--	--	Collectin-10 (Precursor) GN=colec10 OS=Xenopus tropicalis (Western clawed frog) PE=2 SV=1	PREDICTED: c-type lectin domain family 4 member E [Danio rerio]
c162267.graph_c0	2.63215	0.616084	0	-2.12976	down	--	--	--	--	Transposon TX1 uncharacterized 149 kDa protein OS=Xenopus laevis (African clawed frog) PE=4 SV=1	pol-like protein [Danio rerio]
c125397.graph_c0	0.564448	3.68468	5.55112e-15	2.60341	up	--	--	Molecular Function: zinc ion binding (GO:0008270);;	--	--	PREDICTED: uncharacterized protein LOC101175600 [Oryzias latipes]
c159713.graph_c0	3.2065	11.2372	1.76564e-06	1.72757	up	--	--	--	--	Ig heavy chain V region XIG14 (Precursor; Fragment) OS=Xenopus laevis (African clawed frog) PE=2 SV=1	secreted immunoglobulin heavy chain IgM [Megalobrama amblycephala]
c106456.graph_c0	0.215694	2.15885	1.13736e-05	3.03489	up	--	--	--	--	Tumor suppressor candidate 5 homolog GN=tusc5 OS=Xenopus tropicalis (Western clawed frog) PE=2 SV=1	PREDICTED: tumor suppressor candidate 5 homolog [Danio rerio]
c148697.graph_c0	2.08361	0.874879	0.00170338	-1.2852	down	[GEPR]	--	Cellular Component: integral component of membrane (GO:0016021);; Molecular Function: substrate-specific transmembrane transporter activity (GO:0022891);; Biological Process: transmembrane transport (GO:0055085);;	--	Solute carrier family 2, facilitated glucose transporter member 1 GN=SLC2A1 OS=Gallus gallus (Chicken) PE=2 SV=1	solute carrier family 2 (facilitated glucose transporter), member 11-like [Danio rerio]
c131206.graph_c0	0.410097	1.93157	0.000595201	2.09625	up	--	--	Molecular Function: serine-type endopeptidase inhibitor activity (GO:0004867);;	--	Collagen alpha-1(I) chain (Precursor) GN=COL1A1 OS=Cynops pyrrhogaster (Japanese common newt) PE=2 SV=1	PREDICTED: collagen alpha-1(XXVIII) chain-like [Oryzias latipes]
c112216.graph_c0	0.264721	1.66246	2.90463e-07	2.50497	up	--	--	--	--	--	PREDICTED: DNA transposase THAP9-like isoform X6 [Xenopus (Silurana) tropicalis]
c144079.graph_c1	18.2838	8.90079	1.37462e-11	-1.08911	down	[L]	Replication, recombination and repair	Biological Process: negative regulation of transcription from RNA polymerase II promoter (GO:0000122);; Molecular Function: nucleotide binding (GO:0000166);; Molecular Function: protein binding transcription factor activity (GO:0000988);; Molecular Function: damaged DNA binding (GO:0003684);; Molecular Function: single-stranded DNA binding (GO:0003697);; Molecular Function: DNA photolyase activit…	K02295|0.0|dre:83774|cry3, fe16d07, wu:fe16d07, zcry3	Cryptochrome-2 GN=CRY2 OS=Gallus gallus (Chicken) PE=2 SV=2	cryptochrome-2 [Danio rerio]
c145507.graph_c0	3.91486	11.5306	2.66454e-15	1.49955	up	--	--	--	--	Putative nuclease HARBI1 GN=harbi1 OS=Danio rerio (Zebrafish) PE=2 SV=1	PREDICTED: hypothetical protein LOC100702678 [Oreochromis niloticus]
c111758.graph_c0	0.544587	1.68487	9.31805e-06	1.5541	up	[L]	Replication, recombination and repair	--	--	--	PREDICTED: tetratricopeptide repeat protein 28-like [Oreochromis niloticus]
c142766.graph_c0	3.51587	9.37764	3.05196e-09	1.35443	up	--	--	Molecular Function: G-protein coupled receptor activity (GO:0004930);; Biological Process: G-protein coupled receptor signaling pathway (GO:0007186);; Cellular Component: integral component of membrane (GO:0016021);;	--	Green-sensitive opsin GN=PRA1 OS=Gallus gallus (Chicken) PE=1 SV=1	uncharacterized protein LOC780836 [Danio rerio]
c137163.graph_c0	0.528586	11.3543	0	4.27498	up	--	--	Cellular Component: troponin complex (GO:0005861);; Biological Process: sarcomere organization (GO:0045214);;	K12046|1e-142|dre:100003572|tnnt3b, b44, sb:cb44	Troponin T, fast skeletal muscle isoforms GN=TNNT3 OS=Gallus gallus (Chicken) PE=1 SV=3	Unknown (protein for MGC:198355) [Danio rerio]
c142621.graph_c0	1.03071	3.46121	0.00190394	1.6513	up	--	--	Cellular Component: extracellular region (GO:0005576);; Biological Process: defense response (GO:0006952);; Biological Process: immune response (GO:0006955);; Biological Process: metabolic process (GO:0008152);; Biological Process: regulation of biological process (GO:0050789);; Biological Process: cellular response to estrogen stimulus (GO:0071391);;	K03990|1e-65|dre:565074|c3c, C3-3, c3-2, unp301, zgc:103610	Complement C3c alpha&apos; chain fragment 2 (Fragment) GN=c3 OS=Oncorhynchus mykiss (Rainbow trout) PE=1 SV=1	C3 complement component [Clarias macrocephalus]
c150113.graph_c0	15.9373	44.0918	1.76027e-11	1.40819	up	--	--	Molecular Function: metal ion binding (GO:0046872);;	--	Neoverrucotoxin subunit alpha OS=Synanceia verrucosa (Reef stonefish) PE=1 SV=1	finTRIM family, member 54 [Danio rerio]
c141822.graph_c0	0	4.64579	0.000192168	4.76753	up	[D]	Cell cycle control, cell division, chromosome partitioning	--	K10955|4e-25|hsa:4583|MUC2, MLP, MUC-2, SMUC	Integumentary mucin C.1 (Fragment) OS=Xenopus laevis (African clawed frog) PE=2 SV=1	PREDICTED: mucin-2-like [Maylandia zebra]
c157881.graph_c1	0.558882	1.56186	0.00632768	1.40111	up	[Q]	Secondary metabolites biosynthesis, transport and catabolism	Molecular Function: oxidoreductase activity (GO:0016491);; Biological Process: oxidation-reduction process (GO:0055114);;	--	--	pyridine nucleotide-disulfide oxidoreductase domain-containing protein 2 [Danio rerio]
c113631.graph_c0	0.857534	0.0611971	0.00121603	-3.29663	down	--	--	--	--	--	PREDICTED: uncharacterized protein LOC101730996 [Xenopus (Silurana) tropicalis]
c146394.graph_c0	10.3204	5.10909	4.60463e-08	-1.06341	down	[TZDR]	--	Molecular Function: calcium ion binding (GO:0005509);; Biological Process: visual perception (GO:0007601);; Biological Process: phototransduction (GO:0007602);; Biological Process: regulation of calcium ion transport (GO:0051924);;	--	S-modulin OS=Lithobates catesbeiana (American bullfrog) PE=1 SV=4	PREDICTED: recoverin-like [Danio rerio]
c128132.graph_c0	0.947865	45.0506	0	5.41795	up	[E]	Amino acid transport and metabolism	Molecular Function: ATP binding (GO:0005524);; Molecular Function: kinase activity (GO:0016301);; Biological Process: phosphorylation (GO:0016310);;	K00933|7e-60|dre:30095|ckma, CK-M, cb51, ckm, mck, wu:fa28d05	Creatine kinase M-type GN=CKM OS=Gallus gallus (Chicken) PE=2 SV=1	muscle creatine kinase a [Danio rerio]
c156187.graph_c0	0.980909	2.74127	0.00632768	1.40111	up	--	--	--	--	TNF receptor-associated factor 6-B GN=traf6-b OS=Xenopus laevis (African clawed frog) PE=2 SV=1	XIAP-associated factor 1 [Danio rerio]
c160219.graph_c0	3.67524	1.28	1.42272e-08	-1.55851	down	--	--	--	--	--	PREDICTED: uncharacterized protein LOC101485038 isoform X2 [Maylandia zebra]
c156602.graph_c0	13.4857	6.11393	3.5979e-12	-1.19077	down	[T]	Signal transduction mechanisms	Biological Process: inactivation of MAPK activity (GO:0000188);; Molecular Function: protein tyrosine phosphatase activity (GO:0004725);; Molecular Function: MAP kinase tyrosine/serine/threonine phosphatase activity (GO:0017017);; Biological Process: peptidyl-tyrosine dephosphorylation (GO:0035335);;	K04459|1e-147|dre:450040|dusp14, zgc:101746	Dual specificity protein phosphatase 1-A GN=dusp1-a OS=Xenopus laevis (African clawed frog) PE=1 SV=1	dual specificity protein phosphatase 14 [Danio rerio]
c155058.graph_c0	15.0118	31.9444	6.88338e-15	1.03595	up	--	--	Molecular Function: sequence-specific DNA binding transcription factor activity (GO:0003700);; Biological Process: regulation of transcription, DNA-templated (GO:0006355);; Molecular Function: sequence-specific DNA binding (GO:0043565);;	--	Nuclear factor interleukin-3-regulated protein GN=nfil3 OS=Xenopus tropicalis (Western clawed frog) PE=2 SV=1	Si:dkey-52h23.1 protein [Danio rerio]
c162550.graph_c0	0.573416	4.54636	7.24413e-11	2.8373	up	--	--	--	--	--	PREDICTED: NADH dehydrogenase [ubiquinone] iron-sulfur protein 7, mitochondrial [Anas platyrhynchos]
c152695.graph_c1	1.6203	3.99754	0.00031154	1.23636	up	[C]	Energy production and conversion	Molecular Function: protein serine/threonine kinase activity (GO:0004674);; Molecular Function: ATP binding (GO:0005524);; Biological Process: protein phosphorylation (GO:0006468);; Biological Process: branched-chain amino acid metabolic process (GO:0009081);; Cellular Component: microtubule cytoskeleton (GO:0015630);; Biological Process: positive regulation of proteasomal ubiquitin-dependent pro…	K09699|0.0|dre:541388|dbt, im:7147214, zgc:103768	Dihydrolipoyllysine-residue succinyltransferase component of 2-oxoglutarate dehydrogenase complex, mitochondrial (Precursor; Fragment) GN=dlst OS=Takifugu rubripes (Japanese pufferfish) PE=3 SV=1	branched-chain alpha-keto acid lipoamide acyltransferase [Oncorhynchus mykiss]
c143903.graph_c0	0.55289	3.44117	3.00103e-10	2.51786	up	[R]	General function prediction only	Molecular Function: hydrolase activity (GO:0016787);; Biological Process: cellular metabolic process (GO:0044237);; Biological Process: single-multicellular organism process (GO:0044707);; Biological Process: negative regulation of biological process (GO:0048519);; Biological Process: response to stimulus (GO:0050896);;	K14379|0.0|dre:406801|acp5a, acp5, sb:cb576, wu:fb19f01, wu:fb30b03, wu:fi14e01, wu:fj66f03, zgc:63825	--	cathepsin K [Carassius auratus]
c163071.graph_c0	1.68787	4.00334	2.68484e-09	1.18847	up	--	--	--	--	--	PREDICTED: uncharacterized protein LOC101165212 [Oryzias latipes]
c148245.graph_c0	4.22293	1.34315	3.83888e-08	-1.68311	down	--	--	--	--	--	PREDICTED: hypothetical protein LOC100701310 [Oreochromis niloticus]
c157844.graph_c0	3.64345	9.10321	5.18189e-08	1.26091	up	[V]	Defense mechanisms	Biological Process: peptide secretion (GO:0002790);; Molecular Function: ATP binding (GO:0005524);; Molecular Function: phospholipid transporter activity (GO:0005548);; Cellular Component: Golgi apparatus (GO:0005794);; Cellular Component: integral component of plasma membrane (GO:0005887);; Biological Process: ATP catabolic process (GO:0006200);; Biological Process: protein lipidation (GO:000649…	K05641|0.0|dre:558924|abca1a, abca1, cb939, im:6795541, wu:fj13h01	--	ATP-binding cassette, sub-family A (ABC1), member 1B [Danio rerio]
c96864.graph_c1	0	1.39847	9.34424e-07	5.19409	up	--	--	--	--	--	PREDICTED: hypothetical protein LOC100697922 [Oreochromis niloticus]
c158803.graph_c0	10.9783	4.68552	0.000383622	-1.26528	down	--	--	--	--	--	PREDICTED: hypothetical protein LOC100701310 [Oreochromis niloticus]
c144585.graph_c0	0.191212	1.7637	6.78236e-05	2.91957	up	--	--	--	--	Type-1 angiotensin II receptor A GN=agtr1-a OS=Xenopus laevis (African clawed frog) PE=2 SV=2	PREDICTED: G-protein coupled receptor E1-like [Danio rerio]
c124302.graph_c0	1.73778	0.454722	0.00124081	-1.91357	down	--	--	Biological Process: negative regulation of transcription from RNA polymerase II promoter (GO:0000122);; Cellular Component: chromatin (GO:0000785);; Molecular Function: p53 binding (GO:0002039);; Molecular Function: chromatin binding (GO:0003682);; Molecular Function: damaged DNA binding (GO:0003684);; Molecular Function: double-stranded DNA binding (GO:0003690);; Molecular Function: sequence-spe…	K04451|1e-109|dre:30590|tp53, brp53, drp53, fb40d06, p53, wu:fb40d06, zgc:111919	Cellular tumor antigen p53 GN=tp53 OS=Oncorhynchus mykiss (Rainbow trout) PE=2 SV=1	Cellular tumor antigen p53 [Salmo salar]
c151391.graph_c0	17.0878	38.2647	4.42274e-11	1.10769	up	--	--	--	--	--	PREDICTED: hypothetical protein LOC100331478 [Danio rerio]
c138930.graph_c1	27.481	0	0	-7.70754	down	--	--	--	--	--	hypothetical protein UY3_00022 [Chelonia mydas]
c151064.graph_c0	0.396847	0.958544	0.00527564	1.20259	up	--	--	--	--	Transposon TX1 uncharacterized 149 kDa protein OS=Xenopus laevis (African clawed frog) PE=4 SV=1	pol-like protein [Danio rerio]
c149936.graph_c0	1.14318	3.41014	0.000159463	1.49902	up	--	--	--	--	--	zisupton [Xiphophorus maculatus]
c98374.graph_c0	0.160918	1.11393	1.38148e-09	2.65196	up	--	--	Biological Process: multicellular organismal development (GO:0007275);; Cellular Component: membrane (GO:0016020);; Biological Process: single-organism cellular process (GO:0044763);; Biological Process: single-organism developmental process (GO:0044767);; Biological Process: anatomical structure development (GO:0048856);;	--	--	PREDICTED: hypothetical protein LOC100699259 [Oreochromis niloticus]
c64203.graph_c0	259.286	683.768	0	1.34576	up	--	--	--	--	--	cytochrome oxidase subunit I [Serrapinnus notomelas]
c147274.graph_c0	0.142448	1.93825	1.2493e-06	3.39877	up	--	--	--	K05153|1e-13|hsa:608|TNFRSF17, BCM, BCMA, CD269	--	PREDICTED: tumor necrosis factor receptor superfamily member 17 [Xenopus (Silurana) tropicalis]
c157853.graph_c1	23.5405	11.7137	6.28506e-05	-1.05296	down	--	--	--	--	--	PREDICTED: uncharacterized protein LOC101483879, partial [Maylandia zebra]
c87317.graph_c0	0.993325	0.029991	8.34189e-06	-4.09901	down	--	--	Molecular Function: hydrolase activity (GO:0016787);;	--	--	Hel [Xiphophorus maculatus]
c155087.graph_c0	5.99234	1.53316	1.99574e-12	-1.99351	down	--	--	--	--	Transposon TX1 uncharacterized 149 kDa protein OS=Xenopus laevis (African clawed frog) PE=4 SV=1	pol-like protein [Danio rerio]
c120732.graph_c0	2.14875	0.194629	0.000365698	-3.12264	down	--	--	Molecular Function: acyl-CoA dehydrogenase activity (GO:0003995);; Molecular Function: signal transducer activity (GO:0004871);; Cellular Component: heterotrimeric G-protein complex (GO:0005834);; Biological Process: GTP catabolic process (GO:0006184);; Biological Process: G-protein coupled receptor signaling pathway (GO:0007186);; Molecular Function: flavin adenine dinucleotide binding (GO:00506…	K04549|2e-40|dre:335655|gngt2a, fk53d05, gngt2, id:ibd1139, wu:fk53d05	--	PREDICTED: guanine nucleotide-binding protein G(I)/G(S)/G(O) subunit gamma-T2 [Danio rerio]
c129193.graph_c0	24.0892	0	0	-7.39373	down	--	--	--	--	--	hypothetical protein UY3_07672 [Chelonia mydas]
c157192.graph_c0	0.316446	1.68368	0	2.333	up	[L]	Replication, recombination and repair	--	--	Transposon TX1 uncharacterized 149 kDa protein OS=Xenopus laevis (African clawed frog) PE=4 SV=1	uncharacterized protein LOC555989 [Danio rerio]
c141151.graph_c0	3.93303	1.58545	0.0033616	-1.33933	down	[QR]	--	--	--	Protein N-lysine methyltransferase METTL21A GN=mettl21a OS=Xenopus tropicalis (Western clawed frog) PE=2 SV=1	uncharacterized protein LOC436634 [Danio rerio]
c95530.graph_c0	1.09531	0.270231	0.00928112	-1.97128	down	--	--	Molecular Function: protein binding (GO:0005515);; Cellular Component: cytoplasm (GO:0005737);; Biological Process: protein folding (GO:0006457);; Biological Process: regulation of cellular process (GO:0050794);; Biological Process: cellular response to stimulus (GO:0051716);;	--	RNA polymerase II-associated protein 3 GN=rpap3 OS=Xenopus laevis (African clawed frog) PE=2 SV=1	PREDICTED: aryl-hydrocarbon-interacting protein-like 1-like [Danio rerio]
c153336.graph_c0	0.286927	0.825877	0.000158656	1.45016	up	[L]	Replication, recombination and repair	--	--	--	PREDICTED: uncharacterized protein LOC101155130 [Oryzias latipes]
c132006.graph_c0	9.58866	3.62532	7.95908e-12	-1.44785	down	--	--	--	--	Uncharacterized protein C1orf194 homolog GN=si:ch211-163l21.7 OS=Danio rerio (Zebrafish) PE=4 SV=1	uncharacterized protein C1orf194 homolog [Danio rerio]
c151018.graph_c0	3.18391	0.0595093	4.39536e-11	-4.77423	down	--	--	--	--	--	PREDICTED: uncharacterized protein LOC100489607 [Xenopus (Silurana) tropicalis]
c156071.graph_c0	1.8206	5.32093	3.54736e-09	1.48293	up	--	--	Biological Process: chloride transport (GO:0006821);; Molecular Function: secondary active sulfate transmembrane transporter activity (GO:0008271);; Biological Process: sulfate transport (GO:0008272);; Biological Process: response to salt stress (GO:0009651);; Cellular Component: integral component of membrane (GO:0016021);; Biological Process: ion transmembrane transport (GO:0034220);; Biologica…	K14702|4e-45|dre:563818|slc26a4, si:dkey-31f5.9	Solute carrier family 26 member 9 GN=slc26a9 OS=Xenopus tropicalis (Western clawed frog) PE=2 SV=1	pendrin [Danio rerio]
c153764.graph_c0	4.72874	12.0044	9.99201e-16	1.28839	up	--	--	Molecular Function: nucleic acid binding (GO:0003676);; Biological Process: protein lipidation (GO:0006497);; Biological Process: glycoprotein metabolic process (GO:0009100);; Biological Process: DNA integration (GO:0015074);; Cellular Component: integral component of endoplasmic reticulum membrane (GO:0030176);; Cellular Component: alpha-amino-3-hydroxy-5-methyl-4-isoxazolepropionic acid selecti…	K00181|0.0|dre:100006275|novel protein similar to vertebrate porcupine homolog	--	probable protein-cysteine N-palmitoyltransferase porcupine [Danio rerio]
c169017.graph_c0	1.89225	0	9.74962e-09	-5.2996	down	--	--	--	--	--	PREDICTED: HMG domain-containing protein 3-like [Maylandia zebra]
c160760.graph_c0	2.25698	0.39372	0	-2.53276	down	--	--	Molecular Function: transporter activity (GO:0005215);; Cellular Component: integral component of membrane (GO:0016021);; Biological Process: transmembrane transport (GO:0055085);;	K14158|0.0|dre:393654|slc5a1, MGC66074, zgc:66074, zgc:85782	Sodium/glucose cotransporter 4 GN=slc5a9 OS=Danio rerio (Zebrafish) PE=2 SV=1	sodium/glucose cotransporter 1 [Danio rerio]
c147016.graph_c0	3.90334	17.6344	0	2.11363	up	[E]	Amino acid transport and metabolism	Biological Process: cellular process (GO:0009987);; Molecular Function: hydrolase activity (GO:0016787);;	K14208|0.0|dre:394007|xpnpep2, MGC63528, zgc:63528	--	xaa-Pro aminopeptidase 2 [Danio rerio]
c141445.graph_c0	4.07785	0	1.81032e-11	-5.62328	down	--	--	--	--	--	polyprotein, partial [Crocodylus porosus]
c140905.graph_c0	0.594986	2.8024	0.000595201	2.09625	up	--	--	--	--	--	PREDICTED: uncharacterized protein LOC101487933 isoform X1 [Maylandia zebra]
c79025.graph_c0	0.26497	1.00331	0.000176653	1.81969	up	--	--	--	--	--	PREDICTED: protein G7c-like [Danio rerio]
c160561.graph_c0	8.77266	20.0447	0	1.13833	up	--	--	Molecular Function: steroid hormone receptor activity (GO:0003707);; Molecular Function: thyroid hormone receptor activity (GO:0004887);; Cellular Component: nucleus (GO:0005634);; Biological Process: regulation of transcription from RNA polymerase II promoter (GO:0006357);; Molecular Function: zinc ion binding (GO:0008270);; Biological Process: intracellular receptor signaling pathway (GO:003052…	--	Retinoic acid receptor beta (Fragment) GN=RARB OS=Notophthalmus viridescens (Eastern newt) PE=3 SV=1	RORgamma2 [Ctenopharyngodon idella]
c150507.graph_c0	10.896	4.69837	1.18775e-05	-1.25502	down	--	--	--	--	Ran GTPase-activating protein 1 GN=rangap1 OS=Xenopus laevis (African clawed frog) PE=2 SV=1	PREDICTED: NACHT, LRR and PYD domains-containing protein 12-like [Takifugu rubripes]
c157820.graph_c0	26.1684	12.9906	0	-1.06272	down	--	--	Molecular Function: signal transducer activity (GO:0004871);; Biological Process: signal transduction (GO:0007165);; Biological Process: response to UV (GO:0009411);; Biological Process: response to hydrogen peroxide (GO:0042542);; Biological Process: entrainment of circadian clock by photoperiod (GO:0043153);;	K02633|0.0|dre:140633|per2, fj43b09, wu:fj43b09	Period circadian protein homolog 2 GN=PER2 OS=Gallus gallus (Chicken) PE=2 SV=1	Per2 protein [Danio rerio]
c149190.graph_c0	0.687518	2.26261	4.39885e-05	1.63557	up	--	--	Cellular Component: nucleus (GO:0005634);; Biological Process: positive regulation of transcription from RNA polymerase II promoter (GO:0045944);; Biological Process: retinal rod cell development (GO:0046548);; Biological Process: negative regulation of retinal cell programmed cell death (GO:0046671);; Molecular Function: protein dimerization activity (GO:0046983);; Biological Process: post-embry…	--	Class E basic helix-loop-helix protein 22 GN=BHLHE22 OS=Gallus gallus (Chicken) PE=2 SV=1	PREDICTED: class E basic helix-loop-helix protein 22-like [Danio rerio]
c156405.graph_c0	1.29025	4.05142	0.00868802	1.55581	up	--	--	--	K05448|9e-30|hsa:5228|PGF, D12S1900, PGFL, PLGF, PlGF-2, SHGC-10760	Vascular endothelial growth factor A-A (Precursor) GN=vegfaa OS=Danio rerio (Zebrafish) PE=1 SV=1	PREDICTED: placenta growth factor-like [Maylandia zebra]
c153834.graph_c0	2024.05	568.768	0	-1.8842	down	[L]	Replication, recombination and repair	--	--	--	PREDICTED: uncharacterized protein LOC101796487 [Anas platyrhynchos]
c156378.graph_c1	7.89883	3.52977	7.56062e-14	-1.21203	down	--	--	Molecular Function: signal transducer activity (GO:0004871);; Biological Process: signal transduction (GO:0007165);; Biological Process: response to temperature stimulus (GO:0009266);; Biological Process: response to UV (GO:0009411);; Biological Process: response to hydrogen peroxide (GO:0042542);; Biological Process: entrainment of circadian clock by photoperiod (GO:0043153);;	K02633|0.0|dre:563926|per1a, per1, si:ch211-237l4.4	Period circadian protein homolog 2 GN=PER2 OS=Gallus gallus (Chicken) PE=2 SV=1	Per1a protein [Danio rerio]
c150951.graph_c0	5.06862	1.29185	3.89399e-07	-1.97978	down	--	--	Biological Process: erythrocyte differentiation (GO:0030218);;	--	Zinc-binding protein A33 OS=Pleurodeles waltl (Iberian ribbed newt) PE=1 SV=2	PREDICTED: e3 ubiquitin-protein ligase TRIM21 [Danio rerio]
c139508.graph_c1	14.6764	0.0434757	0	-7.83723	down	--	--	Biological Process: cellular process (GO:0009987);;	--	G2/M phase-specific E3 ubiquitin-protein ligase GN=G2E3 OS=Gallus gallus (Chicken) PE=2 SV=1	PREDICTED: G2/M phase-specific E3 ubiquitin-protein ligase-like [Oryzias latipes]
c159467.graph_c0	3.96167	1.68302	0.00239691	-1.26848	down	--	--	--	--	--	PREDICTED: uncharacterized protein LOC101731765 [Xenopus (Silurana) tropicalis]
c134636.graph_c0	3.18154	0.262897	3.88578e-15	-3.48462	down	--	--	--	--	Zinc finger CCHC-type and RNA-binding motif-containing protein 1 GN=zcrb1 OS=Xenopus laevis (African clawed frog) PE=2 SV=1	gag-like protein [Danio rerio]
c146219.graph_c1	0.868872	0.139912	5.43325e-05	-2.53642	down	--	--	--	--	--	PREDICTED: hypothetical protein LOC100034411 [Danio rerio]
c155009.graph_c0	1.56198	0.234414	5.68262e-10	-2.69233	down	--	--	--	--	Inner centromere protein A GN=incenp-a OS=Xenopus laevis (African clawed frog) PE=1 SV=1	PREDICTED: hypothetical protein LOC100700692 [Oreochromis niloticus]
c162846.graph_c4	7.41723	3.05564	6.29856e-10	-1.32501	down	--	--	--	--	--	PREDICTED: uncharacterized protein LOC101162979 [Oryzias latipes]
c142971.graph_c0	2.68337	0.202544	0	-3.64548	down	[Q]	Secondary metabolites biosynthesis, transport and catabolism	Molecular Function: retinal isomerase activity (GO:0004744);; Cellular Component: endoplasmic reticulum (GO:0005783);; Cellular Component: cytosol (GO:0005829);; Cellular Component: plasma membrane (GO:0005886);; Biological Process: regulation of rhodopsin gene expression (GO:0007468);; Biological Process: visual perception (GO:0007601);; Biological Process: insulin receptor signaling pathway (GO…	--	Retinoid isomerohydrolase GN=rpe65a OS=Danio rerio (Zebrafish) PE=2 SV=1	retinoid isomerohydrolase [Danio rerio]
c129507.graph_c0	3.0681	0	0	-6.28117	down	--	--	--	--	--	PREDICTED: zinc finger MYM-type protein 1-like [Xenopus (Silurana) tropicalis]
c92224.graph_c0	0.0920043	0.736683	5.28744e-05	2.76226	up	[L]	Replication, recombination and repair	--	--	--	PREDICTED: uncharacterized protein LOC101158926 [Oryzias latipes]
c148893.graph_c0	2.13649	0	8.64755e-11	-5.54891	down	[K]	Transcription	--	--	Serine/arginine repetitive matrix protein 1 GN=SRRM1 OS=Gallus gallus (Chicken) PE=2 SV=1	PREDICTED: DNA-directed RNA polymerase II subunit RPB1-like [Maylandia zebra]
c144989.graph_c0	57.399	134.217	0	1.17219	up	--	--	Cellular Component: mitochondrion (GO:0005739);; Biological Process: apoptotic process (GO:0006915);; Biological Process: response to stress (GO:0006950);; Biological Process: dorsal/ventral pattern formation (GO:0009953);; Biological Process: negative regulation of signal transduction (GO:0009968);; Biological Process: intracellular signal transduction (GO:0035556);; Biological Process: cellular…	K08270|1e-97|dre:378866|ddit4, sb:cb821	DNA damage-inducible transcript 4 protein GN=ddit4 OS=Danio rerio (Zebrafish) PE=2 SV=1	DNA damage-inducible transcript 4 protein [Danio rerio]
c149901.graph_c3	9.9077	25.4247	0	1.30435	up	--	--	Biological Process: hemopoiesis (GO:0030097);;	K11220|0.0|dre:368481|stat1b, STAT, STAT1, fi49f02, si:by134g18.3, si:by51f19.2, si:dz199m19.1, si:dz199m19.2, si:dz73o4.3, si:dz87i4.1, si:xx-51f19.2, wu:fi49f02, zgc:55503	Signal transducer and activator of transcription 3.1 GN=stat3.1 OS=Xenopus laevis (African clawed frog) PE=1 SV=1	signal transducer and activator of transcription 1 [Carassius auratus]
c132590.graph_c0	0.543487	1.69015	0.000246843	1.5547	up	--	--	Molecular Function: signal transducer activity (GO:0004871);; Biological Process: signal transduction (GO:0007165);; Cellular Component: integral component of membrane (GO:0016021);;	--	G-protein coupled receptor 183-B GN=gpr183b OS=Danio rerio (Zebrafish) PE=3 SV=1	PREDICTED: G-protein coupled receptor 20-like [Danio rerio]
c151814.graph_c0	1.67521	3.86958	6.75351e-06	1.14763	up	--	--	Molecular Function: DNA binding (GO:0003677);; Molecular Function: sequence-specific DNA binding transcription factor activity (GO:0003700);; Molecular Function: signal transducer activity (GO:0004871);; Cellular Component: nucleus (GO:0005634);; Cellular Component: transcription factor complex (GO:0005667);; Cellular Component: cytoplasm (GO:0005737);; Biological Process: signal transduction (GO…	K09099|1e-109|dre:58099|arntl2, MGC158186, bmal2, wu:fj90c09	Aryl hydrocarbon receptor nuclear translocator-like protein 1 GN=ARNTL OS=Gallus gallus (Chicken) PE=1 SV=1	Arntl2 protein [Danio rerio]
c145579.graph_c0	1.19683	3.92386	0.00579203	1.61475	up	--	--	Biological Process: regulation of cellular process (GO:0050794);;	--	--	B cell-specific coactivator of octamer binding factors [Ictalurus punctatus]
c159621.graph_c0	5.06455	11.6237	6.75615e-12	1.14314	up	--	--	Biological Process: single-organism developmental process (GO:0044767);; Biological Process: anatomical structure development (GO:0048856);;	--	--	PREDICTED: piggyBac transposable element-derived protein 4-like [Danio rerio]
c136604.graph_c0	11.0765	5.57684	4.06628e-09	-1.04002	down	[E]	Amino acid transport and metabolism	Molecular Function: oxytocin receptor activity (GO:0004990);; Cellular Component: cytoplasm (GO:0005737);; Biological Process: G-protein coupled receptor signaling pathway (GO:0007186);; Molecular Function: zinc ion binding (GO:0008270);; Molecular Function: methionine synthase activity (GO:0008705);; Molecular Function: homocysteine S-methyltransferase activity (GO:0008898);; Biological Process:…	K00548|0.0|dre:378847|mtr, cb830	Betaine--homocysteine S-methyltransferase 1 GN=bhmt OS=Xenopus tropicalis (Western clawed frog) PE=2 SV=1	methionine synthase [Danio rerio]
c160388.graph_c0	3.13261	1.60788	5.01899e-05	-1.00939	down	--	--	--	--	Transposon TX1 uncharacterized 149 kDa protein OS=Xenopus laevis (African clawed frog) PE=4 SV=1	pol-like protein [Danio rerio]
c81822.graph_c0	1.36453	0.374908	0.00716088	-1.83953	down	--	--	Cellular Component: integral component of membrane (GO:0016021);;	--	Transmembrane protein 182 (Precursor) GN=tmem182 OS=Danio rerio (Zebrafish) PE=2 SV=1	transmembrane protein 182 precursor [Danio rerio]
c159263.graph_c0	13.444	31.5573	0	1.17743	up	--	--	Cellular Component: nucleus (GO:0005634);; Cellular Component: centrosome (GO:0005813);; Cellular Component: ciliary basal body (GO:0005932);; Biological Process: cell projection organization (GO:0030030);; Biological Process: convergent extension involved in gastrulation (GO:0060027);; Biological Process: epithelial cilium movement involved in determination of left/right asymmetry (GO:0060287);;…	--	Oral-facial-digital syndrome 1 protein homolog GN=ofd1 OS=Danio rerio (Zebrafish) PE=2 SV=1	Ofd1 protein [Danio rerio]
c133521.graph_c0	1.34711	0.248821	0.00107424	-2.34278	down	--	--	Biological Process: negative regulation of transcription from RNA polymerase II promoter (GO:0000122);; Molecular Function: RNA polymerase II transcription factor binding transcription factor activity involved in negative regulation of transcription (GO:0001191);; Molecular Function: DNA binding (GO:0003677);; Molecular Function: signal transducer activity (GO:0004871);; Cellular Component: nucle…	--	Hypoxia-inducible factor 1-alpha GN=HIF1A OS=Gallus gallus (Chicken) PE=2 SV=2	PREDICTED: hypothetical protein LOC100696058 [Oreochromis niloticus]
c152333.graph_c0	0.679203	3.09587	1.37168e-12	2.10698	up	[K]	Transcription	Biological Process: endoderm formation (GO:0001706);; Biological Process: liver development (GO:0001889);; Molecular Function: sequence-specific DNA binding transcription factor activity (GO:0003700);; Molecular Function: protein binding (GO:0005515);; Cellular Component: nucleus (GO:0005634);; Molecular Function: zinc ion binding (GO:0008270);; Biological Process: myeloid cell differentiation (G…	K09183|0.0|dre:30482|gata5, cb634, fau/gata5, gta5	Transcription factor GATA-5 GN=GATA5 OS=Gallus gallus (Chicken) PE=2 SV=1	transcription factor GATA-5 [Danio rerio]
c144171.graph_c0	0.456009	1.83196	3.40521e-05	1.90401	up	[FR]	--	Biological Process: guanine catabolic process (GO:0006147);; Molecular Function: zinc ion binding (GO:0008270);; Molecular Function: guanine deaminase activity (GO:0008892);;	K01487|0.0|dre:553701|MGC112282	--	guanine deaminase [Danio rerio]
c54356.graph_c0	2.3948	0.319988	3.97146e-07	-2.80061	down	--	--	--	--	--	PREDICTED: zinc finger BED domain-containing protein 1-like [Maylandia zebra]
c106291.graph_c0	0.730087	3.80958	4.48946e-09	2.27722	up	[G]	Carbohydrate transport and metabolism	Molecular Function: phosphoglycerate mutase activity (GO:0004619);; Biological Process: glycolysis (GO:0006096);; Biological Process: striated muscle contraction (GO:0006941);;	K01834|0.0|dre:572733|pgam2, MGC174062, MGC63876, zgc:63876	Phosphoglycerate mutase 1 GN=PGAM1 OS=Gallus gallus (Chicken) PE=1 SV=3	phosphoglycerate mutase 2 [Danio rerio]
c63279.graph_c0	1.71403	0.033638	1.98983e-10	-4.70521	down	--	--	Cellular Component: extracellular region (GO:0005576);; Biological Process: single-organism cellular process (GO:0044763);; Biological Process: single-organism developmental process (GO:0044767);; Biological Process: organ development (GO:0048513);;	--	Collagen alpha-2(I) chain (Precursor) GN=COL1A2 OS=Lithobates catesbeiana (American bullfrog) PE=2 SV=1	PREDICTED: collagen alpha-1(III) chain-like [Anolis carolinensis]
c174610.graph_c0	0	1.77089	0.000192168	4.76753	up	[P]	Inorganic ion transport and metabolism	--	--	--	PREDICTED: flavin-containing monooxygenase FMO GS-OX4-like [Maylandia zebra]
c136278.graph_c0	1.17706	12.8621	0	3.35554	up	--	--	Molecular Function: calcium ion binding (GO:0005509);;	--	Myosin light chain 3, skeletal muscle isoform OS=Liza ramada (Thin-lipped grey mullet) PE=1 SV=1	fast skeletal myosin light chain 3 [Cyprinus carpio]
c162923.graph_c0	5.19822	1.12017	0	-2.25634	down	--	--	Biological Process: blood vessel development (GO:0001568);; Biological Process: anatomical structure morphogenesis (GO:0009653);; Cellular Component: integral component of membrane (GO:0016021);; Biological Process: single-organism cellular process (GO:0044763);; Biological Process: localization (GO:0051179);;	--	--	PREDICTED: hypothetical protein LOC100699259 [Oreochromis niloticus]
c66530.graph_c0	4.4295	1.51569	9.30825e-05	-1.57031	down	--	--	Molecular Function: nucleotide binding (GO:0000166);;	--	--	PREDICTED: vomeronasal type-2 receptor 1-like [Oreochromis niloticus]
c141243.graph_c0	1.29726	0.121233	1.49577e-07	-3.22087	down	[IQR]	--	Biological Process: skeletal system development (GO:0001501);; Biological Process: eye photoreceptor cell differentiation (GO:0001754);; Molecular Function: retinol dehydrogenase activity (GO:0004745);; Cellular Component: endoplasmic reticulum lumen (GO:0005788);; Biological Process: steroid metabolic process (GO:0008202);; Biological Process: epithelial cell differentiation (GO:0030855);; Biolo…	K00061|0.0|dre:556528|rdh5, MGC114091, im:6901729, si:dkey-102c8.5	D-beta-hydroxybutyrate dehydrogenase, mitochondrial (Precursor) GN=BDH1 OS=Gallus gallus (Chicken) PE=2 SV=1	11-cis retinol dehydrogenase [Danio rerio]
c98109.graph_c0	4.23395	10.1168	3.35405e-08	1.19805	up	--	--	--	--	--	PREDICTED: protein DEPP-like [Maylandia zebra]
c155568.graph_c0	7.00154	2.01724	1.9762e-14	-1.8322	down	[GEPR]	--	Biological Process: carbohydrate transport (GO:0008643);; Cellular Component: integral component of membrane (GO:0016021);; Molecular Function: D-glucose transmembrane transporter activity (GO:0055056);; Biological Process: transmembrane transport (GO:0055085);;	K08150|1e-146|aml:100466759|SLC2A13	Solute carrier family 2, facilitated glucose transporter member 10 GN=slc2a10 OS=Xenopus laevis (African clawed frog) PE=2 SV=1	unnamed protein product [Tetraodon nigroviridis]
c145019.graph_c0	0.377268	3.92409	4.63936e-06	3.08927	up	[P]	Inorganic ion transport and metabolism	Molecular Function: calcium-transporting ATPase activity (GO:0005388);; Molecular Function: calcium ion binding (GO:0005509);; Molecular Function: ATP binding (GO:0005524);; Cellular Component: endoplasmic reticulum-Golgi intermediate compartment (GO:0005793);; Biological Process: ATP catabolic process (GO:0006200);; Biological Process: cellular calcium ion homeostasis (GO:0006874);; Biological P…	K05853|1e-105|dre:260440|atp2a1, MGC92110, cb279, serca, serca1, wu:cegs655, wu:fb17h11, wu:fb19b10, zgc:92110	Sarcoplasmic/endoplasmic reticulum calcium ATPase 1 GN=atp2a1 OS=Makaira nigricans (Atlantic blue marlin) PE=2 SV=2	ATPase, Ca++ transporting, fast twitch 1 [Danio rerio]
c140238.graph_c0	19.9991	44.3822	1.89485e-10	1.09456	up	--	--	Biological Process: synaptic transmission (GO:0007268);; Molecular Function: melanin-concentrating hormone activity (GO:0030354);;	--	Melanin-concentrating hormone (Precursor) GN=mch1 OS=Oncorhynchus kisutch (Coho salmon) PE=2 SV=1	melanin-concentrating hormone [Carassius auratus]
c161014.graph_c0	14.2696	43.8939	0	1.56578	up	[L]	Replication, recombination and repair	--	--	--	Pol polyprotein [Dicentrarchus labrax]
c161796.graph_c0	11.3394	4.78501	9.07387e-10	-1.29095	down	--	--	--	--	CUGBP Elav-like family member 4 GN=celf4 OS=Xenopus tropicalis (Western clawed frog) PE=2 SV=1	LOC100149441 protein [Danio rerio]
c163150.graph_c0	135.919	1.20376	0	-6.73954	down	--	--	--	--	--	GekBS107P [Gekko japonicus]
c162403.graph_c0	0.356824	2.35291	0.00243767	2.48848	up	[DZ]	--	Molecular Function: ubiquitin-protein ligase activity (GO:0004842);; Biological Process: protein ubiquitination (GO:0016567);;	--	Serine/threonine-protein kinase Nek9 GN=nek9 OS=Xenopus laevis (African clawed frog) PE=2 SV=1	PREDICTED: probable E3 ubiquitin-protein ligase HERC4 [Danio rerio]
c148522.graph_c0	9.17866	0.0960706	0	-5.59871	down	[K]	Transcription	--	--	--	--
