# Supplementary material for: Transcriptome analyses of sex differential gene expression in brains of rare minnow (Gobiocypris rarus) and effects of tributyltin exposure
Source: Data Brief. 2018 Mar 29;18:1193–5. doi: 10.1016/j.dib.2018.03.119 (PMC5996493; doi:10.1016/j.dib.2018.03.119)
Supplement: Supplementary file 3 — Supplementary material [file mmc3.xlsx]

## Sheet: Control vs. TBT in female fish
DEGs in comparisons of Control vs. TBT in female fish
#ID	female control	female exposed to TBT	FDR	log2FC	regulated	Annotation
						COG_class	COG_class_annotation	GO_annotation	KEGG_annotation	Swissprot_annotation	nr_annotation
c131185.graph_c0	11.6982	4.99593	0.00338909	-1.22313	down	--	--	--	--	TSC22 domain family protein 1 GN=TSC22D1 OS=Gallus gallus (Chicken) PE=2 SV=2	PREDICTED: TSC22 domain family protein 1-like isoform X1 [Maylandia zebra]
c144839.graph_c0	1.83951	0.475376	6.25934e-05	-1.89098	down	[S]	Function unknown	--	--	Leucine-rich repeat and immunoglobulin-like domain-containing nogo receptor-interacting protein 1 (Precursor) GN=lingo1 OS=Xenopus tropicalis (Western clawed frog) PE=2 SV=1	PREDICTED: leucine-rich repeat transmembrane neuronal protein 4 [Danio rerio]
c161007.graph_c1	9.56512	2.32768	2.19452e-08	-2.01933	down	[T]	Signal transduction mechanisms	Biological Process: phosphate-containing compound metabolic process (GO:0006796);; Biological Process: primary metabolic process (GO:0044238);; Cellular Component: cell part (GO:0044464);; Biological Process: organic substance metabolic process (GO:0071704);;	--	Phosphatidylinositol 3,4,5-trisphosphate 5-phosphatase 2A GN=inppl1a OS=Danio rerio (Zebrafish) PE=2 SV=2	PREDICTED: phosphatidylinositol 4,5-bisphosphate 5-phosphatase A-like [Takifugu rubripes]
c154422.graph_c0	15.6391	5.13383	8.24265e-06	-1.60048	down	[T]	Signal transduction mechanisms	Molecular Function: protein tyrosine phosphatase activity (GO:0004725);; Cellular Component: plasma membrane (GO:0005886);; Biological Process: homophilic cell adhesion (GO:0007156);; Biological Process: transmembrane receptor protein tyrosine kinase signaling pathway (GO:0007169);; Molecular Function: beta-catenin binding (GO:0008013);; Cellular Component: cell surface (GO:0009986);; Molecular F…	K13297|0.0|gga:419160|PTPRT	Receptor-type tyrosine-protein phosphatase U (Precursor) GN=PTPRU OS=Gallus gallus (Chicken) PE=2 SV=1	PREDICTED: receptor-type tyrosine-protein phosphatase T isoform X20 [Gallus gallus]
c147260.graph_c0	66.5068	18.5387	4.50768e-08	-1.84107	down	--	--	Molecular Function: phospholipid binding (GO:0005543);; Cellular Component: cytosol (GO:0005829);; Molecular Function: cytoskeletal protein binding (GO:0008092);; Cellular Component: cell junction (GO:0030054);; Cellular Component: COPI-coated vesicle (GO:0030137);; Cellular Component: cytoplasmic vesicle membrane (GO:0030659);; Cellular Component: ruffle membrane (GO:0032587);; Cellular Componen…	--	Protein kinase C and casein kinase substrate in neurons protein 1 GN=pacsin1b OS=Danio rerio (Zebrafish) PE=1 SV=1	PREDICTED: protein kinase C and casein kinase substrate in neurons protein 1-like [Oreochromis niloticus]
c151705.graph_c0	27.2407	6.03563	2.947e-11	-2.16947	down	--	--	--	--	--	PREDICTED: protein Dos-like isoform X1 [Maylandia zebra]
c158558.graph_c0	9.1623	2.29028	8.74737e-08	-1.97787	down	--	--	Molecular Function: calcium ion binding (GO:0005509);; Cellular Component: plasma membrane (GO:0005886);; Biological Process: homophilic cell adhesion (GO:0007156);; Cellular Component: integral component of membrane (GO:0016021);;	--	Cadherin-7 (Precursor) GN=CDH7 OS=Gallus gallus (Chicken) PE=2 SV=1	PREDICTED: protocadherin gamma-A11-like [Danio rerio]
c156156.graph_c1	0.769999	2.82883	0.00013695	1.82048	up	--	--	--	--	--	PREDICTED: hypothetical protein LOC100710874 [Oreochromis niloticus]
c87833.graph_c0	1.98527	0.402598	8.21807e-05	-2.1744	down	--	--	--	--	Zyxin GN=zyx OS=Xenopus tropicalis (Western clawed frog) PE=2 SV=1	sorbin and SH3 domain containing 2 [Xenopus (Silurana) tropicalis]
c154719.graph_c0	2.19274	5.28642	0.00813383	1.2527	up	--	--	--	--	V-set and immunoglobulin domain-containing protein 1 (Precursor) GN=VSIG1 OS=Gallus gallus (Chicken) PE=2 SV=1	Sc:d0144 protein [Danio rerio]
c147969.graph_c0	11.2325	3.80811	3.56061e-05	-1.55025	down	--	--	Biological Process: amino acid transmembrane transport (GO:0003333);; Cellular Component: plasma membrane (GO:0005886);; Molecular Function: L-amino acid transmembrane transporter activity (GO:0015179);; Biological Process: L-amino acid transport (GO:0015807);; Cellular Component: integral component of membrane (GO:0016021);;	K08229|0.0|dre:494042|slc43a2b, cb941, wu:fb37c04, wu:fb38e03, wu:fb52a10, wu:fi32b04, xx:lithzf000079, zgc:103664	Large neutral amino acids transporter small subunit 4 GN=slc43a2 OS=Xenopus tropicalis (Western clawed frog) PE=2 SV=1	PREDICTED: large neutral amino acids transporter small subunit 4-like isoform 1 [Takifugu rubripes]
c126808.graph_c0	4.98119	0.994607	3.62086e-05	-2.20376	down	[T]	Signal transduction mechanisms	Molecular Function: phosphoprotein phosphatase activity (GO:0004721);; Cellular Component: mitochondrion (GO:0005739);; Biological Process: dephosphorylation (GO:0016311);; Molecular Function: metal ion binding (GO:0046872);;	--	Protein phosphatase PTC7 homolog GN=pptc7 OS=Danio rerio (Zebrafish) PE=2 SV=1	PREDICTED: protein phosphatase PTC7 homolog [Danio rerio]
c152780.graph_c0	19.3639	5.11944	1.52037e-08	-1.91279	down	[RTKL]	--	Molecular Function: G-protein coupled receptor kinase activity (GO:0004703);; Molecular Function: ATP binding (GO:0005524);; Cellular Component: plasma membrane (GO:0005886);; Biological Process: tachykinin receptor signaling pathway (GO:0007217);; Biological Process: termination of G-protein coupled receptor signaling pathway (GO:0038032);; Biological Process: negative regulation of apoptotic pr…	K08291|0.0|dre:567452|G protein-coupled receptor kinase 5-like	G protein-coupled receptor kinase 7A (Precursor) GN=grk7-a OS=Xenopus laevis (African clawed frog) PE=1 SV=1	PREDICTED: G protein-coupled receptor kinase 5-like [Maylandia zebra]
c146096.graph_c0	5.15932	13.484	0.00280534	1.36511	up	--	--	--	--	Uncharacterized protein KIAA1211 homolog GN=si:dkeyp-117h8.2 OS=Danio rerio (Zebrafish) PE=4 SV=3	Dynein heavy chain-like protein [Columba livia]
c159603.graph_c0	4.3622	0.493742	0.000104139	-2.7606	down	--	--	Molecular Function: sequence-specific DNA binding transcription factor activity (GO:0003700);; Cellular Component: nucleus (GO:0005634);; Cellular Component: transcription factor complex (GO:0005667);; Biological Process: regulation of transcription, DNA-templated (GO:0006355);; Biological Process: transforming growth factor beta receptor signaling pathway (GO:0007179);;	K04501|2e-31|dre:560317|si:dkey-222b8.1	--	Mothers against decapentaplegic homolog 4 [Salmo salar]
c136188.graph_c0	6.7308	1.87664	9.35215e-06	-1.81081	down	--	--	Biological Process: cellular process (GO:0009987);;	--	Aggrecan core protein (Precursor) GN=ACAN OS=Gallus gallus (Chicken) PE=1 SV=2	aggrecan [Oncorhynchus keta]
c158696.graph_c0	4.90251	12.4297	0.00062408	1.33823	up	--	--	Molecular Function: sequence-specific DNA binding transcription factor activity (GO:0003700);; Biological Process: regulation of transcription, DNA-templated (GO:0006355);; Molecular Function: sequence-specific DNA binding (GO:0043565);;	--	Nuclear factor interleukin-3-regulated protein GN=NFIL3 OS=Gallus gallus (Chicken) PE=1 SV=1	nuclear factor, interleukin 3 regulated, member 2 [Danio rerio]
c162137.graph_c3	30.213	12.394	0.00219977	-1.27709	down	--	--	Molecular Function: identical protein binding (GO:0042802);;	--	--	PREDICTED: hypothetical protein LOC100005161 [Danio rerio]
c157999.graph_c2	7.86114	3.19867	0.00182132	-1.28897	down	[T]	Signal transduction mechanisms	Molecular Function: nucleotide binding (GO:0000166);; Molecular Function: adenylate cyclase activity (GO:0004016);; Cellular Component: intracellular (GO:0005622);; Biological Process: cAMP biosynthetic process (GO:0006171);; Cellular Component: integral component of membrane (GO:0016021);; Biological Process: intracellular signal transduction (GO:0035556);;	K08047|0.0|dre:568726|adcy7, ADCY4a	Adenylate cyclase type 9 GN=ADCY9 OS=Gallus gallus (Chicken) PE=2 SV=1	adenylate cyclase type 7 [Danio rerio]
c52158.graph_c0	14.9455	3.16261	7.53506e-07	-2.17537	down	[TZDR]	--	Molecular Function: calcium ion binding (GO:0005509);; Cellular Component: intracellular (GO:0005622);;	--	Visinin-like protein 1 GN=VSNL1 OS=Gallus gallus (Chicken) PE=2 SV=2	PREDICTED: visinin-like protein 1-like [Maylandia zebra]
c157154.graph_c1	9.1779	2.76405	5.78581e-05	-1.70002	down	--	--	Molecular Function: GTPase activator activity (GO:0005096);; Molecular Function: phospholipid binding (GO:0005543);; Cellular Component: cytoplasm (GO:0005737);; Biological Process: I-kappaB phosphorylation (GO:0007252);; Biological Process: negative regulation of endothelial cell migration (GO:0010596);; Biological Process: negative regulation of angiogenesis (GO:0016525);; Biological Process: c…	--	--	DAB2 interacting protein [Danio rerio]
c153229.graph_c0	28.537	11.8193	0.0022225	-1.26486	down	--	--	Molecular Function: cytoskeletal protein binding (GO:0008092);; Cellular Component: intracellular non-membrane-bounded organelle (GO:0043232);; Cellular Component: organelle part (GO:0044422);;	--	Drebrin-like protein B GN=dbnl-b OS=Xenopus laevis (African clawed frog) PE=2 SV=1	PREDICTED: nebulin-like [Oreochromis niloticus]
c152373.graph_c1	2.73644	0.813332	0.000210197	-1.70655	down	--	--	Molecular Function: phospholipid binding (GO:0005543);; Cellular Component: cytoskeleton (GO:0005856);; Biological Process: signal transduction (GO:0007165);;	--	Pleckstrin homology domain-containing family H member 1 GN=plekhh1 OS=Danio rerio (Zebrafish) PE=2 SV=1	PREDICTED: unconventional myosin-X-like [Maylandia zebra]
c157826.graph_c0	10.1609	4.32239	0.00469023	-1.22457	down	--	--	--	--	--	PREDICTED: GRB2-associated-binding protein 3-like [Oryzias latipes]
c145923.graph_c0	3.12073	0.932031	0.00166358	-1.67946	down	[R]	General function prediction only	Molecular Function: hydrolase activity (GO:0016787);; Molecular Function: metal ion binding (GO:0046872);;	--	Metallo-beta-lactamase domain-containing protein 2 GN=MBLAC2 OS=Gallus gallus (Chicken) PE=2 SV=1	metallo-beta-lactamase domain-containing protein 2 [Danio rerio]
c149497.graph_c0	8.62107	2.06567	1.12278e-07	-2.0313	down	[G]	Carbohydrate transport and metabolism	Molecular Function: transporter activity (GO:0005215);; Cellular Component: integral component of membrane (GO:0016021);; Biological Process: transmembrane transport (GO:0055085);;	--	Sugar phosphate exchanger 3 GN=SLC37A3 OS=Gallus gallus (Chicken) PE=2 SV=1	PREDICTED: glucose-6-phosphate translocase-like [Danio rerio]
c159479.graph_c0	1.11827	5.07981	0.00156862	2.03387	up	--	--	--	--	--	PREDICTED: uncharacterized protein LOC101731765 [Xenopus (Silurana) tropicalis]
c146596.graph_c0	6.43979	1.54642	2.52512e-07	-2.02395	down	[E]	Amino acid transport and metabolism	Biological Process: amino acid transmembrane transport (GO:0003333);; Molecular Function: amino acid transmembrane transporter activity (GO:0015171);; Cellular Component: integral component of membrane (GO:0016021);;	--	Y+L amino acid transporter 2 GN=slc7a6 OS=Danio rerio (Zebrafish) PE=2 SV=1	PREDICTED: cystine/glutamate transporter-like [Danio rerio]
c163499.graph_c0	15.5749	2.80143	2.50391e-06	-2.3582	down	[RTKL]	--	Molecular Function: protein serine/threonine kinase activity (GO:0004674);; Molecular Function: small GTPase regulator activity (GO:0005083);; Molecular Function: ATP binding (GO:0005524);; Biological Process: activation of JNKK activity (GO:0007256);; Biological Process: parturition (GO:0007567);; Biological Process: negative regulation of cell proliferation (GO:0008285);; Biological Process: re…	--	Serine/threonine-protein kinase 4 18kDa subunit GN=stk4 OS=Xenopus tropicalis (Western clawed frog) PE=2 SV=1	LOC443633 protein, partial [Xenopus laevis]
c142660.graph_c0	2.80646	0.052535	0	-5.08275	down	[R]	General function prediction only	Molecular Function: protein binding (GO:0005515);; Cellular Component: anaphase-promoting complex (GO:0005680);; Biological Process: anaphase-promoting complex-dependent proteasomal ubiquitin-dependent protein catabolic process (GO:0031145);; Biological Process: cell division (GO:0051301);;	K03350|0.0|pon:100444022|CDC27	--	PREDICTED: cell division cycle protein 27 homolog isoform X1 [Melopsittacus undulatus]
c123155.graph_c0	7.03398	2.32536	0.000463379	-1.56577	down	--	--	Biological Process: morphogenesis of a branching structure (GO:0001763);; Cellular Component: intracellular (GO:0005622);; Biological Process: axonal defasciculation (GO:0007414);; Cellular Component: integral component of membrane (GO:0016021);; Molecular Function: semaphorin receptor activity (GO:0017154);; Biological Process: facial nerve morphogenesis (GO:0021610);; Biological Process: glosso…	K06820|0.0|dre:325938|plxna4, D204, wu:fd49b01, wu:fe15f03	Plexin-A4 (Precursor) GN=plxna4 OS=Danio rerio (Zebrafish) PE=2 SV=1	unnamed protein product [Tetraodon nigroviridis]
c161165.graph_c0	32.8955	9.77727	1.27272e-06	-1.73924	down	[RTKL]	--	Biological Process: positive regulation of protein phosphorylation (GO:0001934);; Molecular Function: protein serine/threonine kinase activity (GO:0004674);; Molecular Function: ATP binding (GO:0005524);; Cellular Component: nucleus (GO:0005634);; Cellular Component: Golgi apparatus (GO:0005794);; Cellular Component: centrosome (GO:0005813);; Cellular Component: spindle microtubule (GO:0005876);;…	K08959|6e-81|dre:406533|csnk1db, csnk1d, wu:fb69b03, wu:fj97a05, zgc:77627	Casein kinase I isoform delta-B GN=csnk1db OS=Danio rerio (Zebrafish) PE=2 SV=1	PREDICTED: casein kinase I isoform delta-B-like [Takifugu rubripes]
c147806.graph_c1	3.06054	1.08915	0.0099923	-1.44362	down	[RTKL]	--	Biological Process: myeloid leukocyte differentiation (GO:0002573);; Molecular Function: protein serine/threonine kinase activity (GO:0004674);; Molecular Function: ATP binding (GO:0005524);; Biological Process: protein phosphorylation (GO:0006468);; Biological Process: embryonic morphogenesis (GO:0048598);;	K05734|0.0|dre:431769|im:5916170, wu:fd12b01	Serine/arginine repetitive matrix protein 1 GN=SRRM1 OS=Gallus gallus (Chicken) PE=2 SV=1	serine/threonine-protein kinase PAK 4 [Danio rerio]
c132354.graph_c0	5.72206	1.61356	1.04024e-06	-1.8088	down	--	--	Molecular Function: binding (GO:0005488);; Biological Process: cell communication (GO:0007154);; Biological Process: single organism signaling (GO:0044700);;	--	E3 ubiquitin-protein ligase RNF12-B GN=rnf12-b OS=Xenopus laevis (African clawed frog) PE=2 SV=1	PREDICTED: protein unc-13 homolog C-like [Oreochromis niloticus]
c157779.graph_c1	11.6435	28.2122	0.00338212	1.26625	up	--	--	--	--	--	small EDRK-rich factor 2-like [Danio rerio]
c133740.graph_c0	25.6852	10.4838	0.0012742	-1.28859	down	--	--	Molecular Function: binding (GO:0005488);; Biological Process: cellular component organization (GO:0016043);; Biological Process: single-organism cellular process (GO:0044763);;	--	Villin-1 GN=VIL1 OS=Gallus gallus (Chicken) PE=1 SV=2	PREDICTED: dematin-like [Oreochromis niloticus]
c134197.graph_c0	12.3499	4.75573	0.000471175	-1.36955	down	[O]	Posttranslational modification, protein turnover, chaperones	Molecular Function: metalloendopeptidase activity (GO:0004222);; Molecular Function: ATP binding (GO:0005524);; Cellular Component: mitochondrial inner membrane (GO:0005743);; Biological Process: proteolysis (GO:0006508);; Biological Process: axonogenesis (GO:0007409);; Biological Process: neuromuscular junction development (GO:0007528);; Biological Process: mitochondrial fusion (GO:0008053);; Mo…	K08956|0.0|dre:569168|si:ch211-12e1.4	26S protease regulatory subunit 7 GN=psmc2 OS=Xenopus laevis (African clawed frog) PE=2 SV=1	AFG3-like protein 2 [Danio rerio]
c139583.graph_c0	0.0378643	1.87972	2.28519e-08	4.23181	up	[TZDR]	--	Molecular Function: hexokinase activity (GO:0004396);; Molecular Function: calcium ion binding (GO:0005509);; Molecular Function: ATP binding (GO:0005524);; Cellular Component: mitochondrion (GO:0005739);; Biological Process: glycolysis (GO:0006096);; Biological Process: phosphorylation (GO:0016310);; Cellular Component: dendritic spine (GO:0043197);; Biological Process: sarcomere organization (G…	K12754|1e-112|dre:30592|myl7, MGC92755, cmlc2, mylc2a, zgc:92755	Myosin regulatory light chain 2B, cardiac muscle isoform OS=Gallus gallus (Chicken) PE=1 SV=2	myosin regulatory light chain 2, atrial isoform [Danio rerio]
c162520.graph_c0	24.6149	8.25979	1.12124e-05	-1.57073	down	--	--	Molecular Function: actin binding (GO:0003779);; Biological Process: signal transduction (GO:0007165);; Molecular Function: cytoskeletal adaptor activity (GO:0008093);; Molecular Function: SH3 domain binding (GO:0017124);; Biological Process: filopodium assembly (GO:0046847);;	--	YGP40 (Precursor) GN=VTG2 OS=Gallus gallus (Chicken) PE=1 SV=1	PREDICTED: MTSS1-like protein-like isoform X1 [Maylandia zebra]
c139785.graph_c0	24.4734	8.99679	0.000114065	-1.43924	down	--	--	Biological Process: angiogenesis (GO:0001525);; Biological Process: sphingosine-1-phosphate signaling pathway (GO:0003376);; Biological Process: adenylate cyclase-inhibiting G-protein coupled receptor signaling pathway (GO:0007193);; Biological Process: brain development (GO:0007420);; Biological Process: mesodermal cell migration (GO:0008078);; Biological Process: positive regulation of cell pro…	K04288|0.0|dre:64617|s1pr1, edg1, wu:fb98f05	Sphingosine 1-phosphate receptor 1 GN=s1pr1 OS=Danio rerio (Zebrafish) PE=2 SV=2	sphingosine 1-phosphate receptor 1 [Danio rerio]
c144492.graph_c0	9.65616	3.63441	0.00403454	-1.38273	down	[RTKL]	--	Molecular Function: protein serine/threonine kinase activity (GO:0004674);; Molecular Function: ATP binding (GO:0005524);; Cellular Component: cytoplasm (GO:0005737);; Biological Process: protein phosphorylation (GO:0006468);;	K08858|1e-124|dre:405767|bsk146, sbk1	Serine/threonine-protein kinase SBK1 GN=sbk1 OS=Danio rerio (Zebrafish) PE=1 SV=1	serine/threonine-protein kinase SBK1 [Danio rerio]
c155460.graph_c1	5.87579	2.24412	0.00100663	-1.3748	down	--	--	Molecular Function: [heparan sulfate]-glucosamine N-sulfotransferase activity (GO:0015016);; Molecular Function: deacetylase activity (GO:0019213);;	K02579|0.0|dre:100317129|ndst3, si:ch211-152j23.1	Heparan sulfate N-sulfotransferase 1 GN=ndst1 OS=Xenopus tropicalis (Western clawed frog) PE=2 SV=1	PREDICTED: bifunctional heparan sulfate N-deacetylase/N-sulfotransferase 4 [Danio rerio]
c152316.graph_c0	5.8985	1.90493	0.000103693	-1.60657	down	--	--	Cellular Component: integral component of membrane (GO:0016021);;	--	Solute carrier family 35 member E3 GN=slc35e3 OS=Danio rerio (Zebrafish) PE=2 SV=1	solute carrier family 35 member E4 [Danio rerio]
c158690.graph_c3	40.4498	6.36408	7.21645e-15	-2.64813	down	[RTKL]	--	Biological Process: G1/S transition of mitotic cell cycle (GO:0000082);; Biological Process: heart jogging (GO:0003146);; Molecular Function: calmodulin-dependent protein kinase activity (GO:0004683);; Molecular Function: calmodulin binding (GO:0005516);; Molecular Function: ATP binding (GO:0005524);; Biological Process: calcium ion transport (GO:0006816);; Molecular Function: glutamate receptor …	K04515|1e-142|dre:550436|camk2a, MGC123320, zgc:112538, zgc:123320	Calcium/calmodulin-dependent protein kinase type II delta 1 chain GN=camk2d1 OS=Danio rerio (Zebrafish) PE=2 SV=2	calcium/calmodulin-dependent protein kinase type II subunit alpha [Danio rerio]
c115851.graph_c0	7.88036	3.38149	0.00636628	-1.2109	down	--	--	Cellular Component: chromatin (GO:0000785);; Molecular Function: DNA binding (GO:0003677);; Cellular Component: nucleus (GO:0005634);; Cellular Component: plasma membrane (GO:0005886);; Biological Process: mitosis (GO:0007067);; Biological Process: negative regulation of DNA replication (GO:0008156);; Biological Process: cell division (GO:0051301);;	K11267|0.0|dre:393967|pds5a, Aprin, MGC153878, MGC66331, zgc:153878, zgc:66331	Sister chromatid cohesion protein PDS5 homolog A GN=pds5a OS=Danio rerio (Zebrafish) PE=2 SV=1	sister chromatid cohesion protein PDS5 homolog A [Danio rerio]
c124364.graph_c1	13.9337	2.50194	8.4772e-07	-2.3723	down	--	--	--	K04515|2e-06|dre:562064|MGC165373	--	PREDICTED: calcium/calmodulin-dependent protein kinase type II subunit beta-like isoform 5 [Takifugu rubripes]
c158251.graph_c0	7.5743	1.26882	2.27978e-10	-2.52143	down	--	--	Molecular Function: transporter activity (GO:0005215);; Cellular Component: synaptic vesicle (GO:0008021);; Cellular Component: membrane (GO:0016020);; Biological Process: asynchronous neurotransmitter secretion (GO:0071912);;	--	Synaptotagmin-A GN=P65-A OS=Diplobatis ommata (Ocellated electric ray) PE=2 SV=1	PREDICTED: synaptotagmin-7-like isoform X3 [Maylandia zebra]
c159007.graph_c0	3.76403	1.15493	6.52887e-06	-1.68933	down	--	--	Molecular Function: transporter activity (GO:0005215);; Cellular Component: cytoplasm (GO:0005737);; Biological Process: transport (GO:0006810);; Cellular Component: integral component of membrane (GO:0016021);;	K06564|0.0|dre:557061|igf2r, si:ch211-214g8.2	--	cation-independent mannose-6-phosphate receptor precursor [Danio rerio]
c137526.graph_c0	3.84293	0.695178	3.92124e-07	-2.3713	down	--	--	Molecular Function: calcium ion binding (GO:0005509);; Cellular Component: plasma membrane (GO:0005886);; Biological Process: homophilic cell adhesion (GO:0007156);; Cellular Component: integral component of membrane (GO:0016021);;	--	Cadherin-1 (Precursor) GN=CDH1 OS=Gallus gallus (Chicken) PE=1 SV=2	protocadherin 1 gamma 1 precursor [Danio rerio]
c52824.graph_c0	1.56595	0.127025	0.00758669	-2.8055	down	--	--	--	--	--	PREDICTED: zona pellucida sperm-binding protein 4-like isoform X2 [Maylandia zebra]
c149086.graph_c0	8.10495	3.32833	0.00779879	-1.26565	down	[L]	Replication, recombination and repair	Molecular Function: DNA photolyase activity (GO:0003913);; Molecular Function: protein binding (GO:0005515);; Cellular Component: nucleus (GO:0005634);; Cellular Component: transcription factor complex (GO:0005667);; Biological Process: DNA repair (GO:0006281);; Biological Process: response to light stimulus (GO:0009416);; Biological Process: entrainment of circadian clock (GO:0009649);; Biologic…	--	Cryptochrome-1 GN=CRY1 OS=Sylvia borin (Garden warbler) PE=2 SV=1	cryptochrome 1b [Danio rerio]
c159152.graph_c1	0.875268	3.10976	0.00290214	1.74375	up	--	--	--	--	--	putative transposase [Pleuronectes platessa]
c158832.graph_c0	4.48597	1.77989	0.00509424	-1.31336	down	--	--	--	--	--	Zgc:112945 [Danio rerio]
c60721.graph_c0	4.56812	18.7393	2.7726e-05	1.97125	up	[Z]	Cytoskeleton	Molecular Function: ATP binding (GO:0005524);; Cellular Component: cytoplasm (GO:0005737);; Cellular Component: cytoskeleton (GO:0005856);;	--	Actin, alpha skeletal muscle (Precursor) GN=acta1 OS=Oryzias latipes (Medaka fish) PE=2 SV=1	novel protein similar to vertebrate skeletal alpha-actin 1 (ACTA1, zgc:86725) [Danio rerio]
c157795.graph_c0	0.0329766	1.57288	2.35367e-14	4.70089	up	[L]	Replication, recombination and repair	--	--	--	PREDICTED: uncharacterized protein K02A2.6-like, partial [Oreochromis niloticus]
c78706.graph_c0	8.49012	2.99915	0.00312068	-1.46532	down	[BK]	--	Cellular Component: condensed chromosome (GO:0000793);; Molecular Function: p53 binding (GO:0002039);; Molecular Function: chromatin binding (GO:0003682);; Cellular Component: nucleus (GO:0005634);; Biological Process: chromatin modification (GO:0016568);; Biological Process: positive regulation of transcription elongation from RNA polymerase II promoter (GO:0032968);; Biological Process: positiv…	K11722|3e-64|dre:100334570|bromodomain containing 4-like	Bromodomain-containing protein 4 GN=brd4 OS=Danio rerio (Zebrafish) PE=1 SV=1	PREDICTED: bromodomain-containing protein 4-like isoform X2 [Maylandia zebra]
c137225.graph_c0	20.5285	5.17659	4.74255e-09	-1.97952	down	[T]	Signal transduction mechanisms	Molecular Function: diacylglycerol kinase activity (GO:0004143);; Molecular Function: phospholipid binding (GO:0005543);; Cellular Component: endosome (GO:0005768);; Biological Process: protein kinase C-activating G-protein coupled receptor signaling pathway (GO:0007205);; Cellular Component: nuclear membrane (GO:0031965);; Biological Process: intracellular signal transduction (GO:0035556);; Biol…	K00901|0.0|oaa:100076271|DGKH	SH3 and multiple ankyrin repeat domains protein 2 GN=shank2 OS=Xenopus laevis (African clawed frog) PE=2 SV=1	PREDICTED: diacylglycerol kinase eta-like isoform X5 [Maylandia zebra]
c69705.graph_c0	0	3.29195	0.000814859	3.79785	up	--	--	--	--	Zinc transporter ZIP10 (Precursor) GN=slc39a10 OS=Danio rerio (Zebrafish) PE=2 SV=1	PREDICTED: hypothetical protein LOC100331162 [Danio rerio]
c155305.graph_c1	23.2425	8.78925	0.000232432	-1.40127	down	[R]	General function prediction only	--	--	Kinase D-interacting substrate of 220 kDa OS=Danio rerio (Zebrafish) PE=2 SV=2	PREDICTED: protein TANC2-like isoform X10 [Maylandia zebra]
c162527.graph_c0	7.01407	2.81133	0.00217424	-1.30696	down	--	--	Molecular Function: ATP transmembrane transporter activity (GO:0005347);; Cellular Component: mitochondrial inner membrane (GO:0005743);; Molecular Function: ADP transmembrane transporter activity (GO:0015217);; Molecular Function: coenzyme A transmembrane transporter activity (GO:0015228);; Biological Process: ADP transport (GO:0015866);; Biological Process: ATP transport (GO:0015867);; Cellular…	--	Mitochondrial coenzyme A transporter SLC25A42 GN=slc25a42 OS=Danio rerio (Zebrafish) PE=2 SV=1	mitochondrial coenzyme A transporter SLC25A42 [Danio rerio]
c149941.graph_c0	7.96031	3.38711	0.00557038	-1.22281	down	--	--	Biological Process: single-organism cellular process (GO:0044763);;	K06842|0.0|dre:562398|si:ch211-168n16.1	Semaphorin-3ab (Precursor) GN=sema3ab OS=Danio rerio (Zebrafish) PE=2 SV=1	PREDICTED: semaphorin-6B-like [Maylandia zebra]
c149259.graph_c0	2.52572	0.192827	1.49045e-06	-3.22811	down	--	--	--	--	Serine/arginine repetitive matrix protein 1 GN=SRRM1 OS=Gallus gallus (Chicken) PE=2 SV=1	PREDICTED: neurexophilin-4-like isoform X1 [Maylandia zebra]
c157006.graph_c0	9.38894	3.76001	0.000844202	-1.31586	down	--	--	Molecular Function: ion channel activity (GO:0005216);; Biological Process: ion transport (GO:0006811);; Cellular Component: integral component of membrane (GO:0016021);; Biological Process: transmembrane transport (GO:0055085);;	--	Voltage-dependent L-type calcium channel subunit alpha-1S OS=Lithobates catesbeiana (American bullfrog) PE=2 SV=1	PREDICTED: neuronal tyrosine-phosphorylated phosphoinositide-3-kinase adapter 1-like isoform X1 [Maylandia zebra]
c148290.graph_c0	24.271	67.0087	8.42185e-05	1.46303	up	--	--	Molecular Function: double-stranded DNA binding (GO:0003690);; Molecular Function: sequence-specific DNA binding transcription factor activity (GO:0003700);; Cellular Component: nucleus (GO:0005634);; Biological Process: regulation of transcription, DNA-templated (GO:0006355);; Molecular Function: sequence-specific DNA binding (GO:0043565);;	K04379|1e-156|dre:394198|fos, cb1065, zgc:77885	Proto-oncogene c-Fos GN=fos OS=Cyprinus carpio (Common carp) PE=2 SV=1	proto-oncogene c-Fos [Danio rerio]
c144302.graph_c0	7.16513	2.5166	0.00730568	-1.46352	down	--	--	Cellular Component: intracellular (GO:0005622);; Biological Process: unsaturated fatty acid metabolic process (GO:0033559);;	--	--	unnamed protein product [Tetraodon nigroviridis]
c160876.graph_c0	45.8204	14.6537	2.65027e-06	-1.64148	down	--	--	Biological Process: angiogenesis (GO:0001525);;	K06534|0.0|dre:566921|similar to melanoma cell adhesion molecule	CD166 antigen (Precursor) GN=ALCAM OS=Gallus gallus (Chicken) PE=1 SV=1	PREDICTED: cell surface glycoprotein MUC18-like isoform X1 [Maylandia zebra]
c153715.graph_c1	14.6135	5.75415	0.000720234	-1.33805	down	[V]	Defense mechanisms	Molecular Function: ATP binding (GO:0005524);; Biological Process: ATP catabolic process (GO:0006200);; Cellular Component: integral component of membrane (GO:0016021);; Molecular Function: ATPase activity, coupled to transmembrane movement of substances (GO:0042626);; Biological Process: transmembrane transport (GO:0055085);;	K05658|0.0|gga:395712|ABCB1, ABCB4, CMDR1	ATP-binding cassette sub-family B member 8, mitochondrial (Precursor) GN=abcb8 OS=Xenopus tropicalis (Western clawed frog) PE=2 SV=1	ABC transporter B family member 4, partial [Danio rerio]
c154358.graph_c0	10.0537	32.4463	1.4889e-06	1.68541	up	--	--	Cellular Component: nucleus (GO:0005634);; Biological Process: protein ubiquitination (GO:0016567);; Biological Process: erythrocyte differentiation (GO:0030218);; Biological Process: regulation of vascular endothelial growth factor receptor signaling pathway (GO:0030947);; Biological Process: regulation of angiogenesis (GO:0045765);;	K03871|3e-79|dre:795635|vhll, zgc:194223	--	von Hippel-Lindau tumor suppressor like [Danio rerio]
c142414.graph_c1	5.31793	0.495621	9.98566e-10	-3.18939	down	--	--	Molecular Function: GABA-A receptor activity (GO:0004890);; Molecular Function: extracellular ligand-gated ion channel activity (GO:0005230);; Cellular Component: plasma membrane (GO:0005886);; Biological Process: signal transduction (GO:0007165);; Cellular Component: integral component of membrane (GO:0016021);; Cellular Component: cell junction (GO:0030054);; Biological Process: ion transmembra…	K05189|1e-149|dre:562831|gamma-aminobutyric acid (GABA) A receptor, pi-like	Gamma-aminobutyric acid receptor subunit beta-3 (Precursor) GN=GABRB3 OS=Gallus gallus (Chicken) PE=2 SV=1	unnamed protein product [Tetraodon nigroviridis]
c56740.graph_c0	16.4559	4.85947	8.19304e-06	-1.73775	down	[RTKL]	--	Molecular Function: protein serine/threonine kinase activity (GO:0004674);; Molecular Function: ATP binding (GO:0005524);; Biological Process: protein phosphorylation (GO:0006468);;	K05733|1e-103|cfa:492067|PAK3	--	PREDICTED: serine/threonine-protein kinase PAK 3-like isoform X1 [Maylandia zebra]
c162864.graph_c0	77.2144	15.9109	1.57407e-12	-2.27608	down	--	--	Molecular Function: signal transducer activity (GO:0004871);; Biological Process: signal transduction (GO:0007165);; Biological Process: response to temperature stimulus (GO:0009266);; Biological Process: photoperiodism (GO:0009648);; Biological Process: response to hydrogen peroxide (GO:0042542);;	K02633|0.0|dre:406204|per1b, per4, zfper4	Period circadian protein homolog 2 GN=PER2 OS=Gallus gallus (Chicken) PE=2 SV=1	period homolog 1b [Danio rerio]
c80418.graph_c0	2.5065	0.406639	0.000127579	-2.40892	down	--	--	Cellular Component: collagen (GO:0005581);; Biological Process: protein oligomerization (GO:0051259);;	--	Cytosolic endo-beta-N-acetylglucosaminidase GN=ENGASE OS=Gallus gallus (Chicken) PE=1 SV=1	complement C1q tumor necrosis factor-related protein 1 precursor [Danio rerio]
c157617.graph_c0	0.83462	2.43726	0.00664923	1.49639	up	[J]	Translation, ribosomal structure and biogenesis	--	--	E3 ubiquitin-protein ligase BRE1A GN=RNF20 OS=Gallus gallus (Chicken) PE=2 SV=1	PREDICTED: hypothetical protein LOC100006062 [Danio rerio]
c160183.graph_c1	9.49381	2.63189	3.02877e-07	-1.8371	down	[D]	Cell cycle control, cell division, chromosome partitioning	Cellular Component: cytoplasm (GO:0005737);; Biological Process: single-organism cellular process (GO:0044763);; Biological Process: regulation of cellular process (GO:0050794);;	--	Protein KIBRA GN=wwc1 OS=Xenopus tropicalis (Western clawed frog) PE=2 SV=1	PREDICTED: protein KIBRA-like [Oreochromis niloticus]
c121866.graph_c1	12.8597	5.23994	0.00246645	-1.28481	down	[F]	Nucleotide transport and metabolism	Cellular Component: cell surface (GO:0009986);;	--	55 kDa erythrocyte membrane protein GN=MPP1 OS=Gallus gallus (Chicken) PE=2 SV=1	PREDICTED: MAGUK p55 subfamily member 2-like [Oreochromis niloticus]
c79354.graph_c0	13.0736	4.53635	0.000129722	-1.51242	down	[O]	Posttranslational modification, protein turnover, chaperones	Molecular Function: ubiquitin-protein ligase activity (GO:0004842);; Cellular Component: nucleus (GO:0005634);; Cellular Component: cytoplasm (GO:0005737);; Biological Process: regulation of gene expression (GO:0010468);; Biological Process: protein ubiquitination involved in ubiquitin-dependent protein catabolic process (GO:0042787);; Biological Process: negative regulation of biological process…	K05630|0.0|dre:564527|wwp2, id:ibd1121, wu:fo87e10, zgc:154036	Membrane-associated guanylate kinase, WW and PDZ domain-containing protein 3 GN=magi3 OS=Xenopus tropicalis (Western clawed frog) PE=2 SV=1	NEDD4-like E3 ubiquitin-protein ligase WWP2 [Danio rerio]
c138443.graph_c1	93.4117	41.1387	0.00791146	-1.18173	down	[G]	Carbohydrate transport and metabolism	Molecular Function: glucose-6-phosphate isomerase activity (GO:0004347);; Cellular Component: cytoplasm (GO:0005737);; Biological Process: gluconeogenesis (GO:0006094);; Biological Process: glycolysis (GO:0006096);;	K01810|0.0|dre:246094|gpia, MGC86919, PGI, gpi, pgi-1, wu:fc02c05, zgc:86919	--	glucose phosphate isomerase A [Hypophthalmichthys molitrix]
c168230.graph_c0	2.34574	0	1.07068e-07	-4.58876	down	--	--	--	--	--	Pol polyprotein [Dicentrarchus labrax]
c147223.graph_c1	10.6331	3.93928	0.00458506	-1.40163	down	[RTKL]	--	Molecular Function: magnesium ion binding (GO:0000287);; Molecular Function: protein serine/threonine kinase activity (GO:0004674);; Molecular Function: ATP binding (GO:0005524);; Cellular Component: nucleus (GO:0005634);; Cellular Component: cytoplasm (GO:0005737);; Biological Process: protein phosphorylation (GO:0006468);; Biological Process: chromosome segregation (GO:0007059);; Biological Pro…	K08831|1e-134|dre:323679|srpk1a, srpk1, wu:fc06h03, zgc:63789	Dual specificity tyrosine-phosphorylation-regulated kinase 2 GN=DYRK2 OS=Gallus gallus (Chicken) PE=2 SV=1	serine/arginine-rich protein specific kinase 1a [Danio rerio]
c141206.graph_c0	22.5485	7.35455	1.03469e-05	-1.60742	down	--	--	Cellular Component: mitochondrial inner membrane (GO:0005743);; Biological Process: iron ion transport (GO:0006826);; Molecular Function: cation transmembrane transporter activity (GO:0008324);; Biological Process: erythrocyte differentiation (GO:0030218);; Biological Process: ion transmembrane transport (GO:0034220);;	--	--	sideroflexin-3 [Danio rerio]
c106305.graph_c0	7.76098	3.22921	0.00559825	-1.25151	down	--	--	Molecular Function: phosphatidylinositol phospholipase C activity (GO:0004435);; Molecular Function: signal transducer activity (GO:0004871);; Molecular Function: calcium ion binding (GO:0005509);; Molecular Function: phospholipid binding (GO:0005543);; Cellular Component: cytoplasm (GO:0005737);; Cellular Component: membrane (GO:0016020);; Biological Process: lipid catabolic process (GO:0016042)…	--	1-phosphatidylinositol 4,5-bisphosphate phosphodiesterase delta-3-A GN=plcd3a OS=Danio rerio (Zebrafish) PE=2 SV=1	PREDICTED: 1-phosphatidylinositol-4,5-bisphosphate phosphodiesterase delta-3-A [Danio rerio]
c142081.graph_c0	4.06022	1.08686	4.2541e-06	-1.86792	down	--	--	--	--	--	PREDICTED: uncharacterized protein LOC101733460 [Xenopus (Silurana) tropicalis]
c106633.graph_c0	117.955	48.6249	0.00374159	-1.27802	down	--	--	Cellular Component: cytosol (GO:0005829);; Biological Process: neurotransmitter transport (GO:0006836);; Biological Process: exocytosis (GO:0006887);; Molecular Function: syntaxin binding (GO:0019905);;	--	Complexin-1 OS=Narke japonica (Japanese electric ray) PE=1 SV=1	PREDICTED: complexin-1-like isoform 2 [Danio rerio]
c163417.graph_c0	24.4147	0.36145	0	-5.55584	down	--	--	--	--	--	hypothetical protein UY3_00022 [Chelonia mydas]
c162794.graph_c2	25.2688	11.3325	0.00892488	-1.15374	down	--	--	Biological Process: heart morphogenesis (GO:0003007);; Molecular Function: voltage-gated calcium channel activity (GO:0005245);; Cellular Component: voltage-gated calcium channel complex (GO:0005891);; Biological Process: regulation of heart contraction (GO:0008016);; Biological Process: regulation of ion transmembrane transport (GO:0034765);; Biological Process: embryonic cranial skeleton morpho…	K04850|0.0|dre:170581|cacna1c, C-LTCC, isl	Dihydropyridine-sensitive L-type skeletal muscle calcium channel subunit alpha-1 OS=Cyprinus carpio (Common carp) PE=2 SV=1	voltage-dependent L-type calcium channel subunit alpha-1C [Danio rerio]
c154517.graph_c0	8.00875	2.97469	0.00102972	-1.41059	down	--	--	Molecular Function: transporter activity (GO:0005215);; Biological Process: transport (GO:0006810);; Cellular Component: synaptic vesicle (GO:0008021);; Cellular Component: integral component of membrane (GO:0016021);;	--	--	PREDICTED: synaptoporin-like [Danio rerio]
c156919.graph_c0	7.71588	2.48714	3.20356e-05	-1.61636	down	--	--	Molecular Function: DNA binding (GO:0003677);; Cellular Component: nucleus (GO:0005634);;	--	Ena/VASP-like protein GN=evl OS=Xenopus laevis (African clawed frog) PE=2 SV=1	Zgc:158479 protein [Danio rerio]
c155810.graph_c3	1.47626	4.1093	0.00180943	1.44932	up	--	--	--	--	NSFL1 cofactor p47 GN=NSFL1C OS=Gallus gallus (Chicken) PE=2 SV=1	PREDICTED: UBX domain-containing protein 11 [Danio rerio]
c154555.graph_c0	43.8565	16.2488	0.000126772	-1.42959	down	[P]	Inorganic ion transport and metabolism	Cellular Component: membrane (GO:0016020);;	--	Sodium/potassium/calcium exchanger 1 (Precursor) GN=SLC24A1 OS=Gallus gallus (Chicken) PE=2 SV=1	PREDICTED: sodium/potassium/calcium exchanger 3-like [Danio rerio]
c160089.graph_c1	23.4401	8.66103	0.000219976	-1.42778	down	[L]	Replication, recombination and repair	--	--	--	PREDICTED: uncharacterized protein LOC101167543 [Oryzias latipes]
c140896.graph_c0	24.331	10.1046	0.0021204	-1.26194	down	[P]	Inorganic ion transport and metabolism	Molecular Function: NADPH-hemoprotein reductase activity (GO:0003958);; Molecular Function: iron ion binding (GO:0005506);; Cellular Component: endoplasmic reticulum membrane (GO:0005789);; Cellular Component: cytosol (GO:0005829);; Molecular Function: FMN binding (GO:0010181);; Molecular Function: oxidoreductase activity, acting on paired donors, with incorporation or reduction of molecular oxyg…	K00327|0.0|bta:532512|POR, MGC127752, P450R	NADPH--cytochrome P450 reductase (Fragments) OS=Salmo trutta (Brown trout) PE=1 SV=1	NADPH--cytochrome P450 reductase [Salmo salar]
c157050.graph_c0	3.93138	1.08399	3.60234e-06	-1.83102	down	--	--	Biological Process: response to biotic stimulus (GO:0009607);; Cellular Component: integral component of membrane (GO:0016021);; Cellular Component: cell part (GO:0044464);;	--	Synapse differentiation-inducing gene protein 1-like GN=syndig1l OS=Danio rerio (Zebrafish) PE=3 SV=1	PREDICTED: synapse differentiation-inducing gene protein 1-like [Maylandia zebra]
c123902.graph_c0	14.8683	4.38946	6.1303e-07	-1.75169	down	--	--	--	--	--	PREDICTED: zinc finger BED domain-containing protein 1-like [Maylandia zebra]
c146538.graph_c0	32.11	13.6289	0.00288712	-1.23326	down	--	--	Molecular Function: ionotropic glutamate receptor activity (GO:0004970);; Molecular Function: extracellular-glutamate-gated ion channel activity (GO:0005234);; Cellular Component: plasma membrane (GO:0005886);; Cellular Component: integral component of membrane (GO:0016021);; Cellular Component: cell junction (GO:0030054);; Cellular Component: dendrite (GO:0030425);; Biological Process: ion trans…	K05200|0.0|dre:407735|gria4a, glur4a, gria4, iGluR4	Glutamate receptor ionotropic, delta-2 (Precursor) GN=grid2 OS=Danio rerio (Zebrafish) PE=2 SV=1	glutamate receptor, ionotropic, AMPA 4a precursor [Danio rerio]
c162334.graph_c0	30.5232	13.7483	0.009898	-1.14796	down	--	--	--	--	5&apos;-nucleotidase domain-containing protein 3 GN=nt5dc3 OS=Xenopus laevis (African clawed frog) PE=2 SV=1	5&apos;-nucleotidase domain-containing protein 1 [Danio rerio]
c140649.graph_c0	7.2625	2.53771	0.00334636	-1.47829	down	--	--	Molecular Function: ryanodine-sensitive calcium-release channel activity (GO:0005219);; Molecular Function: calcium ion binding (GO:0005509);; Biological Process: cellular calcium ion homeostasis (GO:0006874);; Biological Process: larval locomotory behavior (GO:0008345);; Cellular Component: integral component of membrane (GO:0016021);; Biological Process: fast-twitch skeletal muscle fiber contra…	--	--	PREDICTED: hypothetical protein LOC100709030 [Oreochromis niloticus]
c153204.graph_c0	3.67787	1.16782	0.000126757	-1.6269	down	--	--	Biological Process: sprouting angiogenesis (GO:0002040);; Molecular Function: scavenger receptor activity (GO:0005044);; Cellular Component: cytoplasm (GO:0005737);; Biological Process: proteolysis (GO:0006508);; Biological Process: receptor-mediated endocytosis (GO:0006898);; Biological Process: immune response (GO:0006955);; Molecular Function: cysteine-type peptidase activity (GO:0008234);; Bi…	--	Cathepsin B heavy chain (Precursor) GN=CTSB OS=Gallus gallus (Chicken) PE=2 SV=1	tubulointerstitial nephritis antigen-like precursor [Danio rerio]
c157919.graph_c0	11.6407	3.02049	2.10011e-08	-1.93571	down	--	--	Biological Process: neuron migration (GO:0001764);; Molecular Function: cysteine-type endopeptidase inhibitor activity (GO:0004869);; Molecular Function: calcium ion binding (GO:0005509);; Cellular Component: proteinaceous extracellular matrix (GO:0005578);; Cellular Component: extracellular space (GO:0005615);; Biological Process: signal transduction (GO:0007165);; Molecular Function: metalloend…	K08136|0.0|dre:100331540|sparc/osteonectin, cwcv and kazal-like domains proteoglycan 1-like	Saxiphilin (Precursor) OS=Lithobates catesbeiana (American bullfrog) PE=1 SV=3	PREDICTED: testican-1-like isoform X1 [Maylandia zebra]
c159240.graph_c1	9.7735	4.06869	0.00259128	-1.25707	down	--	--	Cellular Component: nucleus (GO:0005634);; Cellular Component: early endosome (GO:0005769);; Biological Process: signal transduction (GO:0007165);; Biological Process: endosome to lysosome transport (GO:0008333);; Molecular Function: phosphatidylinositol binding (GO:0035091);;	--	Sorting nexin-17 GN=snx17 OS=Danio rerio (Zebrafish) PE=2 SV=1	sorting nexin family member 27b [Danio rerio]
c154827.graph_c0	24.2835	3.91495	3.33067e-16	-2.62673	down	[E]	Amino acid transport and metabolism	Biological Process: ion transport (GO:0006811);; Molecular Function: potassium:chloride symporter activity (GO:0015379);; Cellular Component: integral component of membrane (GO:0016021);; Biological Process: transmembrane transport (GO:0055085);;	--	Solute carrier family 12 member 9 GN=slc12a9 OS=Danio rerio (Zebrafish) PE=2 SV=1	potassium/chloride cotransporter kcc2 [Danio rerio]
c132848.graph_c1	7.65108	3.09579	0.00168398	-1.29674	down	--	--	--	--	--	PREDICTED: uncharacterized protein LOC101169027 [Oryzias latipes]
c142225.graph_c0	2.41319	0.845643	0.00632088	-1.468	down	--	--	Molecular Function: ionotropic glutamate receptor activity (GO:0004970);; Molecular Function: extracellular-glutamate-gated ion channel activity (GO:0005234);; Cellular Component: plasma membrane (GO:0005886);; Biological Process: ion transport (GO:0006811);; Cellular Component: integral component of membrane (GO:0016021);; Cellular Component: cell junction (GO:0030054);; Biological Process: iono…	K05212|0.0|dre:100149482|glutamate-like	Probable glutamate receptor (Precursor) OS=Lithobates berlandieri (Rio Grande leopard frog) PE=1 SV=1	PREDICTED: glutamate receptor ionotropic, NMDA 2D-like, partial [Maylandia zebra]
c133924.graph_c1	0.177627	2.07483	0.000272618	2.95749	up	--	--	Cellular Component: collagen (GO:0005581);;	K08131|1e-108|dre:321212|col9a2, cb343, colIXa2, sb:cb343, wu:fa12h02, wu:fc93e05, zgc:100808	Collagen alpha-2(IX) chain (Precursor) GN=COL9A2 OS=Gallus gallus (Chicken) PE=1 SV=3	Col9a2 protein [Danio rerio]
c148559.graph_c0	1.00954	3.43941	0.000673258	1.71159	up	--	--	--	--	--	PREDICTED: hypothetical protein LOC562659 [Danio rerio]
c134145.graph_c0	6.66958	2.01258	0.000989383	-1.6728	down	--	--	Molecular Function: hydrolase activity (GO:0016787);;	--	--	PREDICTED: uncharacterized protein LOC101164028, partial [Oryzias latipes]
c152693.graph_c0	5.69745	1.72373	0.000154268	-1.68683	down	--	--	--	--	--	p53-induced protein [Danio rerio]
c154615.graph_c0	9.03923	2.30747	1.19903e-08	-1.9595	down	--	--	Molecular Function: G-protein coupled GABA receptor activity (GO:0004965);; Cellular Component: cytoplasm (GO:0005737);; Cellular Component: plasma membrane (GO:0005886);; Biological Process: G-protein coupled receptor signaling pathway (GO:0007186);; Cellular Component: integral component of membrane (GO:0016021);; Cellular Component: neuron projection (GO:0043005);;	K04616|0.0|dre:560267|si:dkey-190l1.2	G-protein coupled receptor family C group 6 member A (Precursor) GN=gprc6a OS=Danio rerio (Zebrafish) PE=1 SV=1	gamma-aminobutyric acid type B receptor subunit 2 precursor [Danio rerio]
c151738.graph_c0	0.873081	3.34632	0.00323534	1.83008	up	--	--	--	--	--	hypothetical protein A306_09419, partial [Columba livia]
c142670.graph_c0	13.0672	3.0036	2.05928e-09	-2.10419	down	[T]	Signal transduction mechanisms	Cellular Component: protein phosphatase type 2A complex (GO:0000159);; Biological Process: signal transduction (GO:0007165);; Molecular Function: protein phosphatase type 2A regulator activity (GO:0008601);; Biological Process: regulation of catalytic activity (GO:0050790);;	K04354|1e-115|dre:100002802|ppp2r2c, MGC123166, zgc:123166	Serine/threonine-protein phosphatase 2A 55 kDa regulatory subunit B delta isoform GN=ppp2r2d OS=Xenopus laevis (African clawed frog) PE=1 SV=1	unnamed protein product [Tetraodon nigroviridis]
c160217.graph_c3	14.6001	4.66207	1.47326e-05	-1.63303	down	--	--	--	K08136|0.0|dre:100320541|si:dkeyp-115d2.5	Insulin-like growth factor-binding protein 2 (Precursor) GN=IGFBP2 OS=Gallus gallus (Chicken) PE=2 SV=1	PREDICTED: testican-2-like [Oreochromis niloticus]
c152007.graph_c0	0.764249	11.2651	1.24551e-11	3.58631	up	--	--	--	--	Ig heavy chain V region XIG14 (Precursor; Fragment) OS=Xenopus laevis (African clawed frog) PE=2 SV=1	TCR-alpha V segment II-81 [Danio rerio]
c158689.graph_c0	8.98319	3.41967	0.000284681	-1.38812	down	--	--	Molecular Function: metal ion binding (GO:0046872);;	--	NEDD4-binding protein 1 GN=n4bp1 OS=Xenopus laevis (African clawed frog) PE=2 SV=1	PREDICTED: probable ribonuclease ZC3H12B [Danio rerio]
c160170.graph_c2	8.45592	2.4243	4.30983e-07	-1.79156	down	--	--	Molecular Function: ion channel activity (GO:0005216);; Biological Process: ion transport (GO:0006811);; Cellular Component: integral component of membrane (GO:0016021);; Biological Process: transmembrane transport (GO:0055085);;	K04978|0.0|dre:565807|trpm6	--	PREDICTED: transient receptor potential cation channel subfamily M member 3-like isoform X2 [Maylandia zebra]
c134576.graph_c0	4.1029	0.532504	5.89571e-07	-2.74227	down	--	--	Molecular Function: calcium ion binding (GO:0005509);; Cellular Component: plasma membrane (GO:0005886);; Biological Process: homophilic cell adhesion (GO:0007156);; Cellular Component: integral component of membrane (GO:0016021);;	--	Cadherin-20 (Precursor) GN=cdh20 OS=Xenopus laevis (African clawed frog) PE=2 SV=1	Protocadherin 1 gamma 2 [Danio rerio]
c111900.graph_c0	2.93217	0.570837	0.00100541	-2.17352	down	--	--	Biological Process: signal transduction (GO:0007165);; Biological Process: anterior/posterior axon guidance (GO:0033564);;	K07521|1e-85|dre:799734|unc5a, zgc:175190	Netrin receptor UNC5B (Precursor) GN=unc5b OS=Xenopus laevis (African clawed frog) PE=2 SV=1	netrin receptor UNC5A [Danio rerio]
c152245.graph_c0	6.3961	2.2757	0.00198501	-1.4604	down	[R]	General function prediction only	Molecular Function: nucleotide binding (GO:0000166);; Molecular Function: RNA binding (GO:0003723);; Cellular Component: intracellular membrane-bounded organelle (GO:0043231);;	--	CUGBP Elav-like family member 3-B GN=tnrc4-b OS=Xenopus laevis (African clawed frog) PE=2 SV=1	PREDICTED: RNA-binding motif, single-stranded-interacting protein 3-like [Oreochromis niloticus]
c145184.graph_c0	3.48341	1.43965	0.00997061	-1.25533	down	[RTKL]	--	Molecular Function: ephrin receptor activity (GO:0005003);; Molecular Function: protein binding (GO:0005515);; Molecular Function: ATP binding (GO:0005524);; Cellular Component: integral component of plasma membrane (GO:0005887);; Biological Process: protein phosphorylation (GO:0006468);; Biological Process: synaptic transmission (GO:0007268);; Biological Process: axon guidance (GO:0007411);; Cel…	--	Ephrin type-B receptor 5 (Precursor) GN=EPHB5 OS=Gallus gallus (Chicken) PE=2 SV=1	PREDICTED: ephrin type-B receptor 5-like [Maylandia zebra]
c159752.graph_c2	9.18978	2.25924	1.06174e-07	-1.99845	down	--	--	Molecular Function: G-protein coupled receptor activity (GO:0004930);; Cellular Component: plasma membrane (GO:0005886);; Biological Process: neuropeptide signaling pathway (GO:0007218);; Cellular Component: integral component of membrane (GO:0016021);; Molecular Function: carbohydrate binding (GO:0030246);;	K04594|0.0|dre:560631|fj36g07, wu:fj36g07	Noelin (Precursor) GN=OLFM1 OS=Gallus gallus (Chicken) PE=2 SV=1	PREDICTED: latrophilin-3-like, partial [Anolis carolinensis]
c156736.graph_c0	4.18912	0.722094	9.82047e-07	-2.41849	down	--	--	Cellular Component: intracellular (GO:0005622);; Biological Process: intracellular protein transport (GO:0006886);;	--	TOM1-like protein 2 GN=tom1l2 OS=Xenopus laevis (African clawed frog) PE=2 SV=1	PREDICTED: TOM1-like protein 2-like [Danio rerio]
c74239.graph_c0	0.983205	3.69771	0.000661351	1.83146	up	[G]	Carbohydrate transport and metabolism	Molecular Function: structural molecule activity (GO:0005198);; Biological Process: fin regeneration (GO:0031101);; Cellular Component: keratin filament (GO:0045095);;	K07605|1e-32|dre:794486|krt4, MGC76893, cb59, etID20321.6, krt8, wu:fa91a11, wu:fd19e09, wu:fl23c09, zf-K8	Intermediate filament protein ON3 OS=Carassius auratus (Goldfish) PE=2 SV=1	Krt4 protein [Danio rerio]
c106257.graph_c0	6.58787	1.17154	6.79993e-07	-2.38601	down	--	--	Molecular Function: Rab GTPase activator activity (GO:0005097);; Biological Process: positive regulation of Rab GTPase activity (GO:0032851);;	--	--	PREDICTED: small G protein signaling modulator 2-like isoform X3 [Maylandia zebra]
c159766.graph_c2	7.87784	2.19665	1.11387e-05	-1.80954	down	--	--	Molecular Function: motor activity (GO:0003774);; Molecular Function: ATP binding (GO:0005524);; Molecular Function: phospholipid binding (GO:0005543);; Biological Process: signal transduction (GO:0007165);; Cellular Component: myosin complex (GO:0016459);;	K12559|0.0|dre:566674|myo10l1	Pleckstrin homology domain-containing family H member 1 GN=plekhh1 OS=Danio rerio (Zebrafish) PE=2 SV=1	PREDICTED: myosin-X-like [Oreochromis niloticus]
c150868.graph_c0	4.39392	1.09913	2.23663e-06	-1.9583	down	--	--	Cellular Component: cytoplasm (GO:0005737);; Biological Process: axonogenesis (GO:0007409);; Biological Process: regulation of cell morphogenesis involved in differentiation (GO:0010769);; Biological Process: retina layer formation (GO:0010842);; Biological Process: regulation of neuron projection development (GO:0010975);; Cellular Component: cyclin-dependent protein kinase 5 holoenzyme complex …	K11716|0.0|dre:571482|si:dkeyp-92c9.2	--	uncharacterized protein LOC571482 [Danio rerio]
c79802.graph_c0	6.71246	17.1917	0.00138743	1.34435	up	--	--	Molecular Function: serine-type endopeptidase activity (GO:0004252);; Biological Process: proteolysis (GO:0006508);;	K01334|1e-154|dre:553553|cfdl, MGC109940, wu:fb61f12, zgc:109940	Serine protease ami (Precursor) GN=ami OS=Xenopus laevis (African clawed frog) PE=2 SV=1	complement factor D precursor [Danio rerio]
c148431.graph_c0	4.02609	1.03462	3.09121e-05	-1.90436	down	--	--	Molecular Function: calcium ion binding (GO:0005509);; Cellular Component: plasma membrane (GO:0005886);; Biological Process: homophilic cell adhesion (GO:0007156);; Cellular Component: integral component of membrane (GO:0016021);;	--	Cadherin-6 (Precursor) GN=CDH6 OS=Gallus gallus (Chicken) PE=2 SV=1	PREDICTED: protocadherin alpha-C2-like [Danio rerio]
c161993.graph_c0	5.35898	1.12675	1.48859e-06	-2.17754	down	[T]	Signal transduction mechanisms	Molecular Function: diacylglycerol kinase activity (GO:0004143);; Molecular Function: phospholipid binding (GO:0005543);; Cellular Component: plasma membrane (GO:0005886);; Biological Process: protein kinase C-activating G-protein coupled receptor signaling pathway (GO:0007205);; Biological Process: response to organic substance (GO:0010033);; Cellular Component: cytoplasmic membrane-bounded vesi…	K00901|1e-150|dre:100334707|diacylglycerol kinase, eta-like	SH3 and multiple ankyrin repeat domains protein 2 GN=shank2 OS=Xenopus laevis (African clawed frog) PE=2 SV=1	PREDICTED: diacylglycerol kinase delta-like isoform X1 [Maylandia zebra]
c150602.graph_c0	5.16216	1.78569	0.000246484	-1.51228	down	--	--	--	--	Protein FAM134C GN=fam134c OS=Xenopus tropicalis (Western clawed frog) PE=2 SV=1	PREDICTED: protein FAM134C [Danio rerio]
c157445.graph_c0	3.74008	1.16571	6.62709e-05	-1.65519	down	--	--	Molecular Function: ubiquitin thiolesterase activity (GO:0004221);; Biological Process: ubiquitin-dependent protein catabolic process (GO:0006511);; Molecular Function: cysteine-type peptidase activity (GO:0008234);;	K11856|0.0|dre:563983|novel protein similar to vertebrate ubiquitin specific protease 43 (USP43) (EC:3.1.2.15)	Ubiquitin carboxyl-terminal hydrolase 15 GN=usp15 OS=Xenopus tropicalis (Western clawed frog) PE=2 SV=2	ubiquitin carboxyl-terminal hydrolase 43 [Danio rerio]
c156912.graph_c0	47.9163	13.5578	7.04309e-08	-1.81878	down	--	--	Molecular Function: RNA binding (GO:0003723);;	K13162|0.0|tgu:100221119|similar to poly(rC) binding protein 3	Heterogeneous nuclear ribonucleoprotein K GN=HNRNPK OS=Gallus gallus (Chicken) PE=2 SV=1	PREDICTED: poly(rC)-binding protein 3 isoform X2 [Anas platyrhynchos]
c159623.graph_c0	5.96467	2.44619	0.00724015	-1.26797	down	[ET]	--	Molecular Function: ionotropic glutamate receptor activity (GO:0004970);; Molecular Function: extracellular-glutamate-gated ion channel activity (GO:0005234);; Cellular Component: cell junction (GO:0030054);; Cellular Component: kainate selective glutamate receptor complex (GO:0032983);; Biological Process: ion transmembrane transport (GO:0034220);; Biological Process: ionotropic glutamate recept…	K05205|0.0|dre:798791|grik5	Probable glutamate receptor (Precursor) GN=KBP OS=Anas platyrhynchos (Domestic duck) PE=2 SV=1	PREDICTED: glutamate receptor ionotropic, kainate 5-like isoform X2 [Maylandia zebra]
c159957.graph_c0	5.8448	1.91972	0.000379672	-1.5756	down	[R]	General function prediction only	Cellular Component: endoplasmic reticulum (GO:0005783);; Biological Process: proteolysis (GO:0006508);; Molecular Function: peptidase activity (GO:0008233);; Cellular Component: membrane part (GO:0044425);;	--	Endoplasmic reticulum metallopeptidase 1 GN=ermp1 OS=Xenopus laevis (African clawed frog) PE=2 SV=1	PREDICTED: endoplasmic reticulum metallopeptidase 1 [Oreochromis niloticus]
c154918.graph_c1	20.1921	8.06654	0.00106094	-1.31664	down	[S]	Function unknown	Cellular Component: endoplasmic reticulum membrane (GO:0005789);; Cellular Component: plasma membrane (GO:0005886);; Biological Process: learning (GO:0007612);; Biological Process: memory (GO:0007613);; Molecular Function: calcium-release channel activity (GO:0015278);; Cellular Component: junctional membrane complex (GO:0030314);; Biological Process: exploration behavior (GO:0035640);; Biologica…	--	Radial spoke head 10 homolog B GN=rsph10b OS=Danio rerio (Zebrafish) PE=2 SV=1	PREDICTED: junctophilin-3-like [Danio rerio]
c160012.graph_c1	4.90902	2.01688	0.00334822	-1.27184	down	[P]	Inorganic ion transport and metabolism	Molecular Function: voltage-gated calcium channel activity (GO:0005245);; Molecular Function: calcium ion binding (GO:0005509);; Cellular Component: voltage-gated calcium channel complex (GO:0005891);; Biological Process: neurotransmitter secretion (GO:0007269);; Biological Process: locomotory behavior (GO:0007626);; Biological Process: regulation of heart contraction (GO:0008016);; Biological Pr…	K04849|0.0|dre:555941|cacna1ba, si:ch211-238e12.1	Probable voltage-dependent N-type calcium channel subunit alpha-1B OS=Diplobatis ommata (Ocellated electric ray) PE=2 SV=1	voltage-dependent N-type calcium channel subunit alpha-1B [Danio rerio]
c156540.graph_c0	8.19936	2.9549	0.000425291	-1.45573	down	--	--	Biological Process: heart looping (GO:0001947);; Molecular Function: calcium:sodium antiporter activity (GO:0005432);; Biological Process: cell communication (GO:0007154);; Cellular Component: integral component of membrane (GO:0016021);; Biological Process: sodium ion transmembrane transport (GO:0035725);; Biological Process: fluid transport (GO:0042044);; Biological Process: cytosolic calcium i…	--	G-protein coupled receptor 98 (Precursor) GN=gpr98 OS=Danio rerio (Zebrafish) PE=2 SV=1	solute carrier family 8 (sodium/calcium exchanger), member 4b precursor [Danio rerio]
c123555.graph_c0	3.38116	1.24945	0.0091078	-1.39791	down	--	--	--	--	--	PREDICTED: neurexophilin-2 [Danio rerio]
c162383.graph_c2	4.78687	1.61822	4.37329e-05	-1.55278	down	[S]	Function unknown	Biological Process: metanephros development (GO:0001656);; Biological Process: ureteric bud development (GO:0001657);; Biological Process: in utero embryonic development (GO:0001701);; Biological Process: negative regulation of protein phosphorylation (GO:0001933);; Biological Process: cell migration involved in sprouting angiogenesis (GO:0002042);; Biological Process: endocardial progenitor cell…	K06839|0.0|dre:80353|slit2	Delta-like protein C (Precursor) GN=dlc OS=Danio rerio (Zebrafish) PE=2 SV=1	slit homolog 2 protein precursor [Danio rerio]
c150566.graph_c0	7.50553	3.08956	0.00734971	-1.26309	down	--	--	Biological Process: single-organism process (GO:0044699);; Biological Process: response to stimulus (GO:0050896);;	K04604|0.0|dre:100332913|metabotropic glutamate receptor 5 splice-like	--	PREDICTED: metabotropic glutamate receptor 5-like [Danio rerio]
c146836.graph_c1	3.96398	0.727432	2.36326e-07	-2.35885	down	--	--	Molecular Function: 1-phosphatidylinositol 4-kinase activity (GO:0004430);; Cellular Component: intracellular (GO:0005622);; Cellular Component: plasma membrane (GO:0005886);; Biological Process: embryonic pectoral fin morphogenesis (GO:0035118);; Biological Process: phosphatidylinositol phosphorylation (GO:0046854);; Biological Process: phosphatidylinositol-mediated signaling (GO:0048015);;	K00888|0.0|dre:100330509|phosphatidylinositol 4-kinase III alpha-like	--	phosphatidylinositol 4-kinase alpha [Danio rerio]
c146927.graph_c0	74.6979	32.406	0.00624027	-1.20362	down	--	--	--	--	Nuclear factor 7, ovary OS=Xenopus laevis (African clawed frog) PE=2 SV=1	PREDICTED: e3 ubiquitin-protein ligase TRIM21-like [Danio rerio]
c130688.graph_c0	0.243585	1.44239	1.64364e-05	2.40594	up	[P]	Inorganic ion transport and metabolism	Molecular Function: calcium-transporting ATPase activity (GO:0005388);; Molecular Function: calcium ion binding (GO:0005509);; Molecular Function: ATP binding (GO:0005524);; Cellular Component: endoplasmic reticulum-Golgi intermediate compartment (GO:0005793);; Biological Process: ATP catabolic process (GO:0006200);; Biological Process: cellular calcium ion homeostasis (GO:0006874);; Biological P…	K05853|0.0|dre:494489|atp2a1l, zgc:154094	Sarcoplasmic/endoplasmic reticulum calcium ATPase 1 GN=atp2a1 OS=Makaira nigricans (Atlantic blue marlin) PE=2 SV=2	ATPase, Ca++ transporting, cardiac muscle, fast twitch 1 like [Danio rerio]
c137321.graph_c0	2.1988	0.069604	2.22045e-16	-4.47015	down	--	--	--	--	Lysine-specific demethylase phf2 GN=phf2 OS=Danio rerio (Zebrafish) PE=2 SV=3	PREDICTED: hypothetical protein LOC100705594 isoform 1 [Oreochromis niloticus]
c143851.graph_c0	7.78602	2.99381	0.000444344	-1.37188	down	[B]	Chromatin structure and dynamics	Cellular Component: nucleosome (GO:0000786);; Cellular Component: nuclear chromatin (GO:0000790);; Biological Process: cartilage condensation (GO:0001502);; Biological Process: heart morphogenesis (GO:0003007);; Molecular Function: DNA binding (GO:0003677);; Molecular Function: chromatin binding (GO:0003682);; Molecular Function: histone acetyltransferase activity (GO:0004402);; Biological Proces…	K11305|0.0|dre:266966|myst3, bmd, moz	Zinc finger protein ubi-d4 B (Fragment) GN=req-b OS=Xenopus laevis (African clawed frog) PE=2 SV=2	Myst3 protein [Danio rerio]
c161034.graph_c0	5.90439	2.09824	0.000821622	-1.46907	down	[R]	General function prediction only	--	--	Zinc finger protein Xfin OS=Xenopus laevis (African clawed frog) PE=1 SV=1	PREDICTED: zinc finger protein 507-like [Maylandia zebra]
c105698.graph_c0	19.1029	4.21361	9.27107e-08	-2.13818	down	--	--	Molecular Function: ATP binding (GO:0005524);; Cellular Component: extracellular region (GO:0005576);; Biological Process: protein folding (GO:0006457);; Biological Process: response to stress (GO:0006950);; Biological Process: muscle organ development (GO:0007517);; Cellular Component: Z disc (GO:0030018);; Molecular Function: nitric-oxide synthase regulator activity (GO:0030235);; Biological Pr…	K04079|6e-66|dre:565155|hsp90a.2, cb820, hsp90a2	Heat shock protein HSP 90-alpha 1 GN=hsp90a.1 OS=Danio rerio (Zebrafish) PE=1 SV=3	Hsp90a.2 protein [Danio rerio]
c137561.graph_c0	5.90627	1.67327	9.08551e-05	-1.77375	down	[S]	Function unknown	--	--	--	PREDICTED: AMME syndrome candidate gene 1 protein homolog [Oreochromis niloticus]
c158091.graph_c3	4.30874	1.78172	0.00470655	-1.26087	down	--	--	Cellular Component: intracellular part (GO:0044424);;	--	Pleckstrin homology domain-containing family O member 1 GN=PLEKHO1 OS=Gallus gallus (Chicken) PE=2 SV=1	PREDICTED: pleckstrin homology domain-containing family O member 1-like [Danio rerio]
c138578.graph_c0	5.02104	1.62916	0.000997557	-1.58275	down	--	--	Molecular Function: actin binding (GO:0003779);; Molecular Function: Rho GTPase binding (GO:0017048);; Biological Process: actin cytoskeleton organization (GO:0030036);;	--	Inverted formin-2 GN=inf2 OS=Xenopus laevis (African clawed frog) PE=2 SV=1	PREDICTED: hypothetical protein LOC100694327 [Oreochromis niloticus]
c159658.graph_c0	7.42548	1.82327	4.50507e-07	-1.99206	down	--	--	Molecular Function: metalloendopeptidase activity (GO:0004222);; Biological Process: proteolysis (GO:0006508);; Cellular Component: neuron projection (GO:0043005);; Biological Process: cellular response to stimulus (GO:0051716);;	K08635|0.0|dre:560703|neprilysin-like	--	PREDICTED: membrane metallo-endopeptidase-like 1-like [Maylandia zebra]
c156562.graph_c0	2.9437	0.901476	8.30062e-05	-1.67614	down	--	--	Biological Process: cellular macromolecule metabolic process (GO:0044260);; Biological Process: nucleic acid metabolic process (GO:0090304);;	K11668|0.0|hsa:54891|INO80D, FLJ20309	INO80 complex subunit D GN=ino80d OS=Xenopus laevis (African clawed frog) PE=2 SV=1	PREDICTED: INO80 complex subunit D [Oreochromis niloticus]
c128533.graph_c0	1.01315	7.45134	4.45804e-06	2.66166	up	--	--	Molecular Function: ATP binding (GO:0005524);; Molecular Function: kinase activity (GO:0016301);; Biological Process: phosphorylation (GO:0016310);;	K00933|3e-78|dre:30095|ckma, CK-M, cb51, ckm, mck, wu:fa28d05	Creatine kinase M-type OS=Torpedo californica (Pacific electric ray) PE=1 SV=1	unnamed protein product [Tetraodon nigroviridis]
c149426.graph_c0	3.11666	0.523063	1.10086e-08	-2.49284	down	--	--	--	--	--	A-kinase anchor protein 2 [Danio rerio]
c160803.graph_c0	1.70662	0.550522	0.000229611	-1.6024	down	--	--	Cellular Component: plasma membrane (GO:0005886);; Biological Process: cell adhesion (GO:0007155);; Cellular Component: integral component of membrane (GO:0016021);; Cellular Component: cell junction (GO:0030054);; Cellular Component: synapse (GO:0045202);;	--	Protein sidekick-1 (Precursor) GN=SDK1 OS=Gallus gallus (Chicken) PE=2 SV=1	PREDICTED: protein sidekick-1-like [Oreochromis niloticus]
c161252.graph_c0	13.2641	5.15027	0.000395287	-1.36216	down	--	--	Biological Process: regulation of cellular process (GO:0050794);;	--	Rap1 GTPase-activating protein 2 GN=RAP1GAP2 OS=Gallus gallus (Chicken) PE=2 SV=2	PREDICTED: signal-induced proliferation-associated 1-like protein 2-like [Danio rerio]
c148296.graph_c0	0.742567	2.84308	0.00479356	1.82187	up	--	--	--	--	Myosin-binding protein C, fast-type GN=MYBPC2 OS=Gallus gallus (Chicken) PE=1 SV=3	unnamed protein product [Tetraodon nigroviridis]
c154832.graph_c0	3.26787	0.850464	4.0858e-07	-1.91776	down	--	--	Molecular Function: DNA binding (GO:0003677);; Biological Process: transcription from RNA polymerase II promoter (GO:0006366);;	--	Ligand-dependent nuclear receptor corepressor-like protein GN=LCORL OS=Gallus gallus (Chicken) PE=2 SV=2	ligand-dependent corepressor [Danio rerio]
c144197.graph_c1	1.04919	4.02838	0.0015604	1.84391	up	--	--	--	--	--	PREDICTED: matrix-remodeling-associated protein 5-like [Oryzias latipes]
c141254.graph_c0	6.22388	0.988466	2.6597e-10	-2.5871	down	[I]	Lipid transport and metabolism	Biological Process: cell adhesion (GO:0007155);; Cellular Component: membrane (GO:0016020);;	--	Fatty acyl-CoA hydrolase precursor, medium chain (Precursor) OS=Anas platyrhynchos (Domestic duck) PE=1 SV=1	neuroligin 4b [Danio rerio]
c126088.graph_c0	13.1518	4.72075	0.000249111	-1.46442	down	--	--	Cellular Component: plasma membrane (GO:0005886);; Cellular Component: integral component of membrane (GO:0016021);;	--	Sodium/potassium-transporting ATPase subunit beta-1-interacting protein 4 GN=nkain4 OS=Xenopus laevis (African clawed frog) PE=2 SV=1	Zgc:172210 [Danio rerio]
c135073.graph_c0	2.85729	0.591766	0.00252057	-2.08734	down	--	--	Biological Process: single-organism cellular process (GO:0044763);;	--	Amyloid beta A4 precursor protein-binding family B member 1-interacting protein GN=apbb1ip OS=Danio rerio (Zebrafish) PE=2 SV=1	PREDICTED: zona pellucida sperm-binding protein 4-like isoform X1 [Maylandia zebra]
c123696.graph_c0	10.6678	4.40439	0.00341239	-1.2654	down	--	--	Molecular Function: voltage-gated calcium channel activity (GO:0005245);; Cellular Component: voltage-gated calcium channel complex (GO:0005891);; Biological Process: neuromuscular junction development (GO:0007528);; Biological Process: transmission of nerve impulse (GO:0019226);; Biological Process: membrane depolarization (GO:0051899);; Biological Process: membrane hyperpolarization (GO:0060081…	K04867|6e-14|dre:393614|cacng2a, MGC64200, cacng2, zgc:64200	--	PREDICTED: voltage-dependent calcium channel gamma-2 subunit-like [Maylandia zebra]
c143870.graph_c0	14.14	5.74321	0.00140817	-1.29338	down	--	--	Molecular Function: calcium ion binding (GO:0005509);; Biological Process: anterior region determination (GO:0007355);; Biological Process: positive regulation of cell-substrate adhesion (GO:0010811);; Biological Process: forebrain anterior/posterior pattern specification (GO:0021797);; Cellular Component: extracellular matrix (GO:0031012);; Biological Process: positive regulation of growth rate …	--	Oscutarin-C non-catalytic subunit light chain (Precursor) OS=Oxyuranus scutellatus (Coastal taipan) PE=1 SV=1	PREDICTED: EGF-like repeats and discoidin I-like domains 3 [Danio rerio]
c159810.graph_c0	34.9358	14.2608	0.00123932	-1.2898	down	--	--	--	--	--	PREDICTED: SRC kinase signaling inhibitor 1-like isoform X5 [Maylandia zebra]
c148483.graph_c0	17.591	6.56122	0.000202982	-1.41635	down	--	--	Biological Process: ion transport (GO:0006811);; Biological Process: regulation of G-protein coupled receptor protein signaling pathway (GO:0008277);; Biological Process: habenula development (GO:0021986);; Cellular Component: receptor complex (GO:0043235);; Biological Process: regulation of dendrite morphogenesis (GO:0048814);; Biological Process: protein homooligomerization (GO:0051260);;	--	BTB/POZ domain-containing protein KCTD6 GN=kctd6 OS=Danio rerio (Zebrafish) PE=2 SV=1	PREDICTED: BTB/POZ domain-containing protein KCTD12-like [Oryzias latipes]
c167455.graph_c0	0.0385627	0.863352	0.00481691	3.14105	up	--	--	--	--	--	Transposase [Dicentrarchus labrax]
c147451.graph_c0	5.90536	2.1107	0.0032684	-1.4501	down	--	--	Molecular Function: calcium channel activity (GO:0005262);; Cellular Component: integral component of synaptic vesicle membrane (GO:0030285);; Biological Process: synaptic vesicle endocytosis (GO:0048488);; Biological Process: calcium ion transmembrane transport (GO:0070588);;	--	--	PREDICTED: calcium channel flower homolog [Danio rerio]
c144232.graph_c0	2.22553	0.384677	3.52074e-07	-2.42637	down	--	--	Biological Process: startle response (GO:0001964);; Biological Process: response to amphetamine (GO:0001975);; Molecular Function: N-methyl-D-aspartate selective glutamate receptor activity (GO:0004972);; Molecular Function: extracellular-glutamate-gated ion channel activity (GO:0005234);; Molecular Function: calcium channel activity (GO:0005262);; Biological Process: memory (GO:0007613);; Cellul…	K05209|0.0|dre:563297|similar to N-methyl-D-aspartate receptor channel subunit epsilon 1	Probable glutamate receptor (Precursor) GN=KBP OS=Anas platyrhynchos (Domestic duck) PE=2 SV=1	PREDICTED: glutamate [NMDA] receptor subunit epsilon-1 [Oreochromis niloticus]
c160412.graph_c0	7.68722	3.32735	0.00529728	-1.2016	down	[C]	Energy production and conversion	Molecular Function: ATP citrate synthase activity (GO:0003878);; Molecular Function: succinate-CoA ligase (ADP-forming) activity (GO:0004775);; Molecular Function: ATP binding (GO:0005524);; Cellular Component: nucleus (GO:0005634);; Cellular Component: mitochondrion (GO:0005739);; Cellular Component: plasma membrane (GO:0005886);; Molecular Function: lyase activity (GO:0016829);; Biological Proc…	K01648|0.0|dre:436922|aclya, acly, cb722, zgc:92008	Succinyl-CoA ligase subunit alpha, mitochondrial (Fragment) GN=SUCLG1 OS=Columba livia (Domestic pigeon) PE=1 SV=1	ATP-citrate synthase [Dicentrarchus labrax]
c138276.graph_c0	3.16686	0.552114	3.35594e-05	-2.35722	down	--	--	Molecular Function: DNA binding (GO:0003677);; Molecular Function: sequence-specific DNA binding transcription factor activity (GO:0003700);; Cellular Component: nucleus (GO:0005634);; Biological Process: multicellular organismal development (GO:0007275);; Biological Process: positive regulation of transcription, DNA-templated (GO:0045893);; Molecular Function: metal ion binding (GO:0046872);; Mo…	K09103|0.0|dre:565310|si:ch73-38f1.1	Transcription factor COE3 GN=coe3 OS=Xenopus laevis (African clawed frog) PE=2 SV=2	PREDICTED: transcription factor COE1 isoform X5 [Ficedula albicollis]
c130735.graph_c0	19.1608	8.47782	0.00705971	-1.17178	down	[K]	Transcription	Molecular Function: double-stranded DNA binding (GO:0003690);; Molecular Function: RNA polymerase II distal enhancer sequence-specific DNA binding transcription factor activity (GO:0003705);; Cellular Component: nucleus (GO:0005634);; Cellular Component: transcription factor complex (GO:0005667);; Biological Process: pattern specification process (GO:0007389);; Molecular Function: transcription f…	--	Forkhead box protein N3 GN=foxn3 OS=Xenopus tropicalis (Western clawed frog) PE=2 SV=1	checkpoint suppressor 1 [Danio rerio]
c157867.graph_c0	5.96611	1.35507	1.29939e-06	-2.08344	down	--	--	--	--	Neoverrucotoxin subunit alpha OS=Synanceia verrucosa (Reef stonefish) PE=1 SV=1	PREDICTED: uncharacterized protein LOC100496812 [Xenopus (Silurana) tropicalis]
c148437.graph_c1	1.96625	0.332862	0.000703515	-2.32581	down	--	--	--	--	--	PREDICTED: uncharacterized protein LOC101167543 [Oryzias latipes]
c105900.graph_c0	0.0340805	16.3217	0	7.45757	up	--	--	--	--	--	PREDICTED: uncharacterized protein LOC101160894 [Oryzias latipes]
c150662.graph_c0	3.56983	1.30308	0.00355572	-1.42274	down	--	--	Molecular Function: sequence-specific DNA binding transcription factor activity (GO:0003700);; Molecular Function: actin binding (GO:0003779);; Cellular Component: nucleolus (GO:0005730);; Cellular Component: mitochondrion (GO:0005739);; Cellular Component: Golgi apparatus (GO:0005794);; Biological Process: regulation of transcription, DNA-templated (GO:0006355);; Biological Process: female gamet…	K05741|0.0|dre:556029|diaph2, dia2, sb:eu1025	Inverted formin-2 GN=inf2 OS=Xenopus laevis (African clawed frog) PE=2 SV=1	PREDICTED: protein diaphanous homolog 2-like [Maylandia zebra]
c161758.graph_c0	11.3962	5.05268	0.0076768	-1.16815	down	--	--	Molecular Function: calcium ion binding (GO:0005509);; Cellular Component: plasma membrane (GO:0005886);; Biological Process: homophilic cell adhesion (GO:0007156);; Cellular Component: integral component of membrane (GO:0016021);;	--	Cadherin-related family member 1 (Precursor) GN=cdhr1 OS=Danio rerio (Zebrafish) PE=2 SV=1	Pcdh1a3 protein [Danio rerio]
c143229.graph_c0	16.5795	6.72438	0.00108978	-1.29804	down	--	--	Biological Process: kidney development (GO:0001822);; Biological Process: release of cytochrome c from mitochondria (GO:0001836);; Biological Process: lymphocyte homeostasis (GO:0002260);; Biological Process: developmental process involved in reproduction (GO:0003006);; Cellular Component: mitochondrial outer membrane (GO:0005741);; Biological Process: protein phosphorylation (GO:0006468);; Biolo…	K02161|1e-100|dre:100007048|Bcl2-like	Apoptosis regulator Bcl-2 GN=BCL2 OS=Gallus gallus (Chicken) PE=2 SV=1	PREDICTED: apoptosis regulator Bcl-2-like [Danio rerio]
c80298.graph_c0	4.25123	1.2211	0.0074725	-1.70404	down	[G]	Carbohydrate transport and metabolism	Molecular Function: protein binding (GO:0005515);; Biological Process: regulation of transcription, DNA-templated (GO:0006355);; Cellular Component: intracellular organelle (GO:0043229);;	K06273|2e-24|xla:100158313|hypothetical protein LOC100158313	Zyxin GN=zyx OS=Xenopus laevis (African clawed frog) PE=1 SV=1	PREDICTED: zyxin-like isoform X1 [Maylandia zebra]
c160077.graph_c2	11.7779	3.07202	1.63304e-07	-1.91953	down	--	--	Cellular Component: nucleus (GO:0005634);; Cellular Component: Golgi apparatus (GO:0005794);; Biological Process: mRNA processing (GO:0006397);; Biological Process: regulation of RNA splicing (GO:0043484);; Biological Process: negative regulation of myoblast differentiation (GO:0045662);; Molecular Function: metal ion binding (GO:0046872);;	--	Muscleblind-like protein 3 GN=mbnl3 OS=Takifugu rubripes (Japanese pufferfish) PE=2 SV=1	muscleblind-like protein 3D [Danio rerio]
c161058.graph_c0	13.4193	5.77802	0.00438981	-1.21006	down	[RTKL]	--	Molecular Function: protein serine/threonine kinase activity (GO:0004674);; Molecular Function: ATP binding (GO:0005524);; Biological Process: protein phosphorylation (GO:0006468);;	K08820|0.0|dre:100150007|PCTAIRE protein kinase 3-like	Cyclin-dependent kinase 14 GN=cdk14 OS=Xenopus tropicalis (Western clawed frog) PE=2 SV=1	PREDICTED: cyclin-dependent kinase 18-like [Danio rerio]
c141002.graph_c0	4.20111	1.497	0.00507728	-1.44956	down	--	--	Molecular Function: voltage-gated potassium channel activity (GO:0005249);; Molecular Function: protein binding (GO:0005515);; Cellular Component: voltage-gated potassium channel complex (GO:0008076);; Biological Process: regulation of ion transmembrane transport (GO:0034765);; Molecular Function: metal ion binding (GO:0046872);; Molecular Function: large conductance calcium-activated potassium c…	K04936|2e-91|dre:568554|si:ch211-39f22.2	Calcium-activated potassium channel subunit alpha-1 GN=KCNMA1 OS=Gallus gallus (Chicken) PE=1 SV=2	calcium-activated potassium channel subunit alpha-1 [Danio rerio]
c155933.graph_c1	13.0583	4.76139	0.000128752	-1.44843	down	--	--	Biological Process: mitotic sister chromatid segregation (GO:0000070);; Biological Process: cytokinesis (GO:0000910);; Cellular Component: ruffle (GO:0001726);; Molecular Function: protein serine/threonine kinase activity (GO:0004674);; Molecular Function: small GTPase regulator activity (GO:0005083);; Molecular Function: ATP binding (GO:0005524);; Molecular Function: phospholipid binding (GO:000…	K08282|0.0|ssc:100153706|CIT	Cingulin GN=cgn OS=Xenopus tropicalis (Western clawed frog) PE=2 SV=1	Citron Rho-interacting kinase [Dicentrarchus labrax]
c156378.graph_c0	8.03786	2.04323	1.63311e-07	-1.95296	down	--	--	Molecular Function: signal transducer activity (GO:0004871);; Biological Process: signal transduction (GO:0007165);; Biological Process: response to temperature stimulus (GO:0009266);; Biological Process: photoperiodism (GO:0009648);; Biological Process: response to hydrogen peroxide (GO:0042542);;	K02633|2e-54|dre:563926|per1a, per1, si:ch211-237l4.4	Period circadian protein homolog 2 GN=PER2 OS=Gallus gallus (Chicken) PE=2 SV=1	period 1 [Danio rerio]
c150870.graph_c1	7.99958	2.14698	1.71982e-06	-1.87008	down	[R]	General function prediction only	Molecular Function: phosphomannomutase activity (GO:0004615);; Cellular Component: cytoplasm (GO:0005737);; Biological Process: protein N-linked glycosylation (GO:0006487);; Biological Process: mannose biosynthetic process (GO:0019307);; Biological Process: neurogenesis (GO:0022008);; Cellular Component: neuronal cell body (GO:0043025);; Biological Process: embryonic cranial skeleton morphogenesi…	K01840|1e-79|rno:300089|Pmm1, MGC105960	--	PREDICTED: phosphomannomutase 1-like [Maylandia zebra]
c110383.graph_c0	1.87268	0.358064	0.000358276	-2.2143	down	--	--	--	--	--	PREDICTED: hypothetical protein LOC100698102 [Oreochromis niloticus]
c162576.graph_c0	15.4193	5.40092	6.58378e-05	-1.50436	down	--	--	Molecular Function: calcium ion binding (GO:0005509);; Cellular Component: plasma membrane (GO:0005886);; Biological Process: homophilic cell adhesion (GO:0007156);; Cellular Component: integral component of membrane (GO:0016021);;	--	Protocadherin-15 (Precursor) GN=Pcdh15 OS=Gallus gallus (Chicken) PE=1 SV=1	protocadherin 1 gamma 18 precursor [Danio rerio]
c136567.graph_c0	4.1271	1.1736	0.000876633	-1.74647	down	[S]	Function unknown	Biological Process: deadenylation-dependent decapping of nuclear-transcribed mRNA (GO:0000290);; Molecular Function: hydrolase activity (GO:0016787);; Cellular Component: intracellular membrane-bounded organelle (GO:0043231);; Biological Process: single-organism cellular process (GO:0044763);;	K12584|0.0|dre:402850|dcps, wu:fa04d04, zgc:109723	--	scavenger mRNA-decapping enzyme DcpS [Danio rerio]
c149621.graph_c0	3.80162	9.64899	0.00209248	1.32968	up	--	--	Molecular Function: structural molecule activity (GO:0005198);; Cellular Component: intermediate filament (GO:0005882);; Biological Process: fin regeneration (GO:0031101);; Biological Process: cell migration involved in gastrulation (GO:0042074);;	K07604|0.0|dre:445051|fb05e09, wu:fa91b04, wu:fa97a07, wu:fb05e09	Keratin, type I cytoskeletal 13 GN=krt13 OS=Oncorhynchus mykiss (Rainbow trout) PE=2 SV=1	keratin 12 [Danio rerio]
c120187.graph_c0	3.7072	0.687352	1.08964e-06	-2.33179	down	[R]	General function prediction only	Biological Process: transport (GO:0006810);; Cellular Component: membrane (GO:0016020);; Molecular Function: adenyl nucleotide binding (GO:0030554);;	--	Metal transporter CNNM4 GN=cnnm4 OS=Xenopus tropicalis (Western clawed frog) PE=2 SV=1	PREDICTED: metal transporter CNNM4-like [Danio rerio]
c127651.graph_c0	5.40022	13.211	0.00198256	1.2828	up	--	--	Molecular Function: protein binding (GO:0005515);; Cellular Component: nucleus (GO:0005634);; Biological Process: determination of left/right symmetry (GO:0007368);; Biological Process: convergent extension (GO:0060026);; Biological Process: cilium morphogenesis (GO:0060271);; Biological Process: Kupffer's vesicle development (GO:0070121);;	--	Immediate early response gene 5-like protein GN=ier5l OS=Xenopus tropicalis (Western clawed frog) PE=2 SV=1	immediate early response 2 [Danio rerio]
c88841.graph_c0	0	0.902094	0.00010728	4.01373	up	--	--	Biological Process: single-organism process (GO:0044699);;	K06236|3e-13|rno:84032|Col3a1, MGC93704	Collagen alpha-1(III) chain (Precursor; Fragments) GN=COL3A1 OS=Gallus gallus (Chicken) PE=2 SV=2	collagen alpha-2(I) chain precursor [Danio rerio]
c153184.graph_c0	10.3318	1.89966	4.01164e-06	-2.32708	down	--	--	Molecular Function: identical protein binding (GO:0042802);;	--	--	PREDICTED: carcinoembryonic antigen-related cell adhesion molecule 1 [Danio rerio]
c120260.graph_c0	3.78593	1.02053	0.00290783	-1.79321	down	--	--	--	K12495|2e-79|dre:100148736|cytohesin 2-like	--	PREDICTED: IQ motif and SEC7 domain-containing protein 1-like isoform X8 [Maylandia zebra]
c160453.graph_c0	68.0775	26.0736	0.000453948	-1.38378	down	--	--	Molecular Function: calcium ion binding (GO:0005509);; Cellular Component: plasma membrane (GO:0005886);; Biological Process: homophilic cell adhesion (GO:0007156);; Cellular Component: integral component of membrane (GO:0016021);;	--	Cadherin-related family member 1 (Precursor) GN=CDHR1 OS=Gallus gallus (Chicken) PE=2 SV=1	protocadherin 2A3 [Takifugu rubripes]
c154120.graph_c1	8.25627	3.4954	0.00608093	-1.22854	down	[S]	Function unknown	Cellular Component: integral component of membrane (GO:0016021);;	K13517|0.0|dre:570695|mboat2a, si:dkey-44l21.1	Membrane-bound O-acyltransferase domain-containing protein 2 GN=mboat2 OS=Gallus gallus (Chicken) PE=2 SV=1	PREDICTED: membrane-bound O-acyltransferase domain-containing protein 2-like [Oreochromis niloticus]
c158244.graph_c0	6.22897	1.94026	0.000229939	-1.64682	down	--	--	--	--	--	PREDICTED: C2 calcium-dependent domain-containing protein 4C-like [Oreochromis niloticus]
c154080.graph_c0	16.5462	5.30553	4.9923e-05	-1.62049	down	--	--	--	--	Membrane-associated guanylate kinase, WW and PDZ domain-containing protein 3 GN=magi3 OS=Xenopus tropicalis (Western clawed frog) PE=2 SV=1	novel protein containing a WW domain and PDZ domains (Also known as DHR or GLGF) [Danio rerio]
c160569.graph_c2	3.27396	10.3574	0.000299281	1.62666	up	[J]	Translation, ribosomal structure and biogenesis	--	--	Collagen alpha-1(I) chain (Precursor) GN=COL1A1 OS=Gallus gallus (Chicken) PE=1 SV=3	PREDICTED: hypothetical protein LOC100695593 [Oreochromis niloticus]
c149300.graph_c0	16.7829	6.48407	0.000756678	-1.36192	down	--	--	Molecular Function: phorbol ester receptor activity (GO:0001565);; Cellular Component: intracellular (GO:0005622);; Biological Process: motor neuron axon guidance (GO:0008045);; Molecular Function: Rac GTPase activator activity (GO:0030675);; Biological Process: regulation of Rac GTPase activity (GO:0032314);; Biological Process: positive regulation of Rac GTPase activity (GO:0032855);; Biologica…	--	Growth factor receptor-bound protein 2-A GN=grb2-a OS=Xenopus laevis (African clawed frog) PE=1 SV=2	PREDICTED: beta-chimaerin [Oreochromis niloticus]
c155294.graph_c0	1.30483	4.14461	4.67196e-05	1.64508	up	--	--	--	--	--	PREDICTED: uncharacterized protein LOC101483012 [Maylandia zebra]
c161799.graph_c0	53.4405	18.9694	4.92777e-05	-1.49278	down	--	--	Molecular Function: sequence-specific DNA binding transcription factor activity (GO:0003700);; Cellular Component: nucleus (GO:0005634);; Molecular Function: sequence-specific DNA binding (GO:0043565);; Biological Process: positive regulation of transcription from RNA polymerase II promoter (GO:0045944);; Biological Process: cellular response to light stimulus (GO:0071482);;	--	Transcription factor VBP GN=TEF OS=Gallus gallus (Chicken) PE=1 SV=2	thyrotroph embryonic factor b [Danio rerio]
c161830.graph_c2	149.349	60.224	0.00155131	-1.30948	down	--	--	Biological Process: immune system process (GO:0002376);;	K06751|1e-158|dre:64885|mhc1uea, Dare-UEA, UEA, fb69e07, wu:fb69e07	Class I histocompatibility antigen, F10 alpha chain (Precursor) OS=Gallus gallus (Chicken) PE=2 SV=1	MHC class I antigen [Megalobrama amblycephala]
c157389.graph_c0	4.04225	0.950896	1.08585e-05	-2.02255	down	--	--	Molecular Function: zinc ion binding (GO:0008270);;	--	RING finger protein 150 (Precursor) GN=rnf150 OS=Danio rerio (Zebrafish) PE=2 SV=1	RING finger protein 150 precursor [Danio rerio]
c156940.graph_c1	5.47946	2.10446	0.00571151	-1.35392	down	[T]	Signal transduction mechanisms	Molecular Function: protein tyrosine phosphatase activity (GO:0004725);; Molecular Function: transporter activity (GO:0005215);; Cellular Component: intracellular (GO:0005622);; Biological Process: transport (GO:0006810);; Biological Process: peptidyl-tyrosine dephosphorylation (GO:0035335);;	K01104|0.0|dre:560176|ptpn9	Receptor-type tyrosine-protein phosphatase F (Precursor) GN=ptprf OS=Danio rerio (Zebrafish) PE=2 SV=1	PREDICTED: tyrosine-protein phosphatase non-receptor type 9 [Danio rerio]
c156164.graph_c0	12.3472	3.26482	3.45455e-08	-1.90886	down	--	--	Molecular Function: DNA binding (GO:0003677);; Cellular Component: nucleus (GO:0005634);; Biological Process: DNA repair (GO:0006281);; Biological Process: protein ubiquitination (GO:0016567);;	K10140|1e-146|dre:100004133|ddb2, si:dkey-45f10.3	DNA damage-binding protein 2 GN=ddb2 OS=Danio rerio (Zebrafish) PE=1 SV=2	RecName: Full=DNA damage-binding protein 2; AltName: Full=Damage-specific DNA-binding protein 2
c149907.graph_c1	4.66724	1.17242	5.72924e-06	-1.94633	down	--	--	Biological Process: vasculogenesis (GO:0001570);; Biological Process: neural crest cell migration (GO:0001755);; Molecular Function: vascular endothelial growth factor-activated receptor activity (GO:0005021);; Biological Process: protein phosphorylation (GO:0006468);; Biological Process: cell adhesion (GO:0007155);; Biological Process: axonal fasciculation (GO:0007413);; Biological Process: larv…	K06724|0.0|dre:402973|nrp1b	Neuropilin-1a (Precursor) GN=nrp1a OS=Danio rerio (Zebrafish) PE=2 SV=1	soluble neuropilin 1b [Danio rerio]
c147691.graph_c0	4.42233	1.87074	0.00989469	-1.22553	down	--	--	Molecular Function: protein binding (GO:0005515);; Biological Process: gastrulation (GO:0007369);; Biological Process: regulation of gene expression (GO:0010468);; Biological Process: negative regulation of Wnt signaling pathway (GO:0030178);; Cellular Component: beta-catenin destruction complex (GO:0030877);; Biological Process: negative regulation of JNK cascade (GO:0046329);; Biological Proces…	--	Dapper 1-A GN=dact1-a OS=Xenopus laevis (African clawed frog) PE=1 SV=1	PREDICTED: hypothetical protein LOC100000890 [Danio rerio]
c148101.graph_c1	6.94401	1.92562	1.74745e-05	-1.81346	down	[RTKL]	--	Biological Process: neuron migration (GO:0001764);; Molecular Function: protein serine/threonine kinase activity (GO:0004674);; Molecular Function: ATP binding (GO:0005524);; Cellular Component: intracellular (GO:0005622);; Biological Process: protein phosphorylation (GO:0006468);; Biological Process: response to virus (GO:0009615);; Biological Process: central nervous system projection neuron ax…	K08805|1e-173|mcc:722071|DCLK1	CaM kinase-like vesicle-associated protein GN=camkv OS=Danio rerio (Zebrafish) PE=2 SV=2	PREDICTED: serine/threonine-protein kinase DCLK1 isoform X2 [Melopsittacus undulatus]
c146192.graph_c0	9.52776	2.35382	5.48213e-09	-2.00569	down	[RTKL]	--	Molecular Function: protein tyrosine kinase activity (GO:0004713);; Molecular Function: ATP binding (GO:0005524);; Biological Process: protein phosphorylation (GO:0006468);;	--	BDNF/NT-3 growth factors receptor (Precursor) GN=NTRK2 OS=Gallus gallus (Chicken) PE=1 SV=1	PREDICTED: uncharacterized protein LOC101479660 isoform X2 [Maylandia zebra]
c142248.graph_c0	6.4008	2.60083	0.0050832	-1.28281	down	--	--	Molecular Function: ionotropic glutamate receptor activity (GO:0004970);; Molecular Function: extracellular-glutamate-gated ion channel activity (GO:0005234);; Cellular Component: plasma membrane (GO:0005886);; Cellular Component: integral component of membrane (GO:0016021);; Cellular Component: cell junction (GO:0030054);; Biological Process: ion transmembrane transport (GO:0034220);; Biological…	K05199|0.0|dre:170452|gria3a, gria3.1, zfGRIA3[a]	Glutamate receptor ionotropic, delta-2 (Precursor) GN=grid2 OS=Danio rerio (Zebrafish) PE=2 SV=1	glutamate receptor, ionotropic, AMPA 3a precursor [Danio rerio]
c160038.graph_c0	29.3076	11.8448	0.00123209	-1.30568	down	--	--	Molecular Function: ubiquitin-protein ligase activity (GO:0004842);; Biological Process: negative regulation of autophagy (GO:0010507);; Biological Process: protein ubiquitination (GO:0016567);; Biological Process: cerebellar Purkinje cell differentiation (GO:0021702);; Biological Process: neuron projection development (GO:0031175);; Biological Process: neuromuscular process controlling balance (…	K10594|0.0|dre:569603|hect domain and RCC1-like domain 1-like	Myelin transcription factor 1 GN=myt1 OS=Xenopus laevis (African clawed frog) PE=2 SV=1	PREDICTED: probable E3 ubiquitin-protein ligase HERC1-like [Danio rerio]
c144281.graph_c1	10.2221	2.33526	3.07275e-05	-2.04777	down	[RTKL]	--	Molecular Function: magnesium ion binding (GO:0000287);; Molecular Function: phosphatidylserine binding (GO:0001786);; Molecular Function: protein serine/threonine kinase activity (GO:0004674);; Molecular Function: ATP binding (GO:0005524);; Molecular Function: phosphatidylinositol-4,5-bisphosphate binding (GO:0005546);; Cellular Component: plasma membrane (GO:0005886);; Biological Process: prote…	--	Serine/threonine-protein kinase SIK3 homolog GN=zgc:66101 OS=Danio rerio (Zebrafish) PE=2 SV=1	PREDICTED: serine/threonine-protein kinase MARK2-like [Oryzias latipes]
c155266.graph_c0	5.5001	1.14142	3.47368e-08	-2.2214	down	--	--	--	--	Delphilin GN=grid2ip OS=Danio rerio (Zebrafish) PE=3 SV=1	PREDICTED: delphilin-like [Oryzias latipes]
c150933.graph_c0	7.43766	1.964	1.89255e-07	-1.90278	down	[R]	General function prediction only	Cellular Component: intracellular (GO:0005622);; Biological Process: transport (GO:0006810);; Molecular Function: metal ion binding (GO:0046872);;	--	--	PREDICTED: membrane-associated phosphatidylinositol transfer protein 3-like [Maylandia zebra]
c130401.graph_c0	14.6181	4.08003	1.36809e-07	-1.83201	down	[E]	Amino acid transport and metabolism	Molecular Function: proline dehydrogenase activity (GO:0004657);; Cellular Component: mitochondrial inner membrane (GO:0005743);; Biological Process: glutamate biosynthetic process (GO:0006537);; Biological Process: proline catabolic process (GO:0006562);; Biological Process: oxidation-reduction process (GO:0055114);; Molecular Function: FAD binding (GO:0071949);;	K00318|0.0|dre:100333321|prodha, im:7136007, wu:fc02a12	Probable proline dehydrogenase 2 GN=prodh2 OS=Xenopus laevis (African clawed frog) PE=2 SV=1	PREDICTED: proline dehydrogenase 1, mitochondrial-like [Oreochromis niloticus]
c157784.graph_c0	8.2034	2.77112	0.000216238	-1.54377	down	--	--	Molecular Function: choline O-acetyltransferase activity (GO:0004102);; Cellular Component: mitochondrion (GO:0005739);; Biological Process: neuromuscular synaptic transmission (GO:0007274);; Biological Process: establishment of synaptic specificity at neuromuscular junction (GO:0007529);; Biological Process: rhythmic behavior (GO:0007622);; Biological Process: adult walking behavior (GO:0007628)…	K00623|0.0|dre:100170938|chat	Choline O-acetyltransferase GN=chat OS=Danio rerio (Zebrafish) PE=2 SV=1	choline O-acetyltransferase [Danio rerio]
c152724.graph_c1	7.70856	1.78656	0.0001115	-2.01571	down	--	--	Cellular Component: cytoplasm (GO:0005737);; Biological Process: vacuolar transport (GO:0007034);; Biological Process: protein transport (GO:0015031);; Cellular Component: retromer complex (GO:0030904);;	--	Vacuolar protein sorting-associated protein 26B-like GN=vps26bl OS=Danio rerio (Zebrafish) PE=2 SV=1	vacuolar protein sorting-associated protein 26b-like [Ictalurus punctatus]
c154600.graph_c0	22.2421	8.86124	0.000799698	-1.326	down	--	--	Molecular Function: calcium channel activity (GO:0005262);; Cellular Component: Golgi apparatus (GO:0005794);; Cellular Component: membrane (GO:0016020);; Molecular Function: Rab guanyl-nucleotide exchange factor activity (GO:0017112);; Molecular Function: Rab GTPase binding (GO:0017137);; Biological Process: detection of mechanical stimulus (GO:0050982);;	--	DENN domain-containing protein 5B GN=dennd5b OS=Danio rerio (Zebrafish) PE=2 SV=2	PREDICTED: DENN domain-containing protein 5A [Danio rerio]
c148464.graph_c0	48.3566	20.984	0.00832613	-1.20369	down	--	--	Biological Process: intracellular protein transport (GO:0006886);; Molecular Function: protein transporter activity (GO:0008565);; Biological Process: dorsal/ventral axis specification (GO:0009950);; Biological Process: vesicle-mediated transport (GO:0016192);; Cellular Component: clathrin adaptor complex (GO:0030131);;	K11824|0.0|dre:558153|adaptor-related protein complex 2, alpha 1 subunit-like	--	PREDICTED: AP-2 complex subunit alpha-2-like isoform 1 [Danio rerio]
c161337.graph_c0	9.45702	2.51059	1.23941e-07	-1.89784	down	--	--	Biological Process: kidney development (GO:0001822);; Biological Process: regulation of protein phosphorylation (GO:0001932);; Biological Process: hair follicle development (GO:0001942);; Molecular Function: calcium ion binding (GO:0005509);; Cellular Component: plasma membrane (GO:0005886);; Biological Process: dorsal/ventral pattern formation (GO:0009953);; Biological Process: proximal/distal p…	--	Low-density lipoprotein receptor-related protein 1 (Precursor) GN=LRP1 OS=Gallus gallus (Chicken) PE=2 SV=1	PREDICTED: low-density lipoprotein receptor-related protein 4 [Oreochromis niloticus]
c143058.graph_c0	11.7499	3.10646	1.0557e-05	-1.87747	down	--	--	Molecular Function: inorganic anion exchanger activity (GO:0005452);; Biological Process: anion transport (GO:0006820);; Biological Process: regulation of pH (GO:0006885);; Cellular Component: integral component of membrane (GO:0016021);; Cellular Component: basolateral plasma membrane (GO:0016323);;	K13861|1e-103|dre:798983|solute carrier family 4, sodium bicarbonate cotransporter-like, member 10-like	Electrogenic sodium bicarbonate cotransporter 1 GN=SLC4A4 OS=Ambystoma tigrinum (Eastern tiger salamander) PE=2 SV=1	PREDICTED: sodium-driven chloride bicarbonate exchanger-like isoform X2 [Maylandia zebra]
c141302.graph_c0	2.04256	8.35869	8.64263e-07	1.99507	up	[TZDR]	--	Molecular Function: calcium ion binding (GO:0005509);; Biological Process: response to activity (GO:0014823);;	K12042|1e-106|dre:58082|tnnc2, fb39a12, tnnc, wu:fb39a12	Troponin C, skeletal muscle OS=Anguilla anguilla (European freshwater eel) PE=1 SV=1	troponin C type 2 (fast) [Danio rerio]
c138997.graph_c0	59.0322	14.3953	6.10973e-10	-2.03276	down	--	--	Molecular Function: sequence-specific DNA binding RNA polymerase II transcription factor activity (GO:0000981);; Cellular Component: nucleus (GO:0005634);; Biological Process: transcription from RNA polymerase II promoter (GO:0006366);; Biological Process: circadian rhythm (GO:0007623);; Molecular Function: bHLH transcription factor binding (GO:0043425);; Molecular Function: transcription regulat…	K03730|0.0|dre:563771|bhlhe41, bhlhb3l, dec2, si:ch211-154h20.6	Hairy and enhancer of split-related protein helt GN=helt OS=Danio rerio (Zebrafish) PE=2 SV=1	class E basic helix-loop-helix protein 41 [Danio rerio]
c154542.graph_c2	54.4141	23.6176	0.00532451	-1.20241	down	--	--	--	--	Drebrin GN=DBN1 OS=Gallus gallus (Chicken) PE=2 SV=4	PREDICTED: drebrin-like [Oreochromis niloticus]
c143440.graph_c0	36.3639	15.5179	0.00329407	-1.22596	down	--	--	Cellular Component: plasma membrane (GO:0005886);; Cellular Component: integral component of membrane (GO:0016021);; Cellular Component: cytoplasmic membrane-bounded vesicle (GO:0016023);; Biological Process: positive regulation of canonical Wnt signaling pathway (GO:0090263);;	--	Transmembrane protein 198-B GN=tmem198b OS=Danio rerio (Zebrafish) PE=2 SV=1	transmembrane protein 198-B [Danio rerio]
c163901.graph_c0	3.29889	0.895417	0.000201861	-1.81925	down	--	--	Biological Process: regulation of transcription, DNA-templated (GO:0006355);; Molecular Function: transcription factor binding (GO:0008134);; Molecular Function: acetyltransferase activity (GO:0016407);; Biological Process: internal peptidyl-lysine acetylation (GO:0018393);; Cellular Component: intracellular part (GO:0044424);; Biological Process: single-organism cellular process (GO:0044763);; B…	K04498|0.0|dre:559273|ep300a, gb:dq017643, im:7158255	Collagen alpha-2(I) chain (Precursor) GN=col1a2 OS=Oncorhynchus mykiss (Rainbow trout) PE=2 SV=2	PREDICTED: uncharacterized protein LOC101160197 [Oryzias latipes]
c142908.graph_c0	12.972	3.6436	6.54922e-07	-1.81625	down	--	--	Biological Process: skeletal system development (GO:0001501);; Biological Process: action potential (GO:0001508);; Molecular Function: G-protein coupled receptor binding (GO:0001664);; Molecular Function: GTPase activity (GO:0003924);; Molecular Function: signal transducer activity (GO:0004871);; Molecular Function: GTP binding (GO:0005525);; Cellular Component: heterotrimeric G-protein complex (…	K04635|0.0|dre:493613|wu:fb12d06	Guanine nucleotide-binding protein subunit alpha-11 GN=GNA11 OS=Meleagris gallopavo (Common turkey) PE=1 SV=1	guanine nucleotide-binding protein subunit alpha-11 [Danio rerio]
c158621.graph_c1	28.438	8.2065	1.28669e-07	-1.79032	down	[P]	Inorganic ion transport and metabolism	Molecular Function: magnesium ion binding (GO:0000287);; Molecular Function: phospholipid-translocating ATPase activity (GO:0004012);; Molecular Function: ATP binding (GO:0005524);; Cellular Component: trans-Golgi network (GO:0005802);; Biological Process: ATP catabolic process (GO:0006200);; Biological Process: cation transport (GO:0006812);; Biological Process: phospholipid transport (GO:001591…	K01530|0.0|dre:568160|atp9b, si:ch211-198c22.1	Probable phospholipid-transporting ATPase IIB GN=atp9b OS=Danio rerio (Zebrafish) PE=2 SV=1	RecName: Full=Probable phospholipid-transporting ATPase IIB; AltName: Full=ATPase class II type 9B
c162356.graph_c0	3.49873	1.21908	0.000747607	-1.49502	down	[L]	Replication, recombination and repair	--	--	--	Pol polyprotein [Dicentrarchus labrax]
c109483.graph_c0	1.12794	0.292783	0.003265	-1.83463	down	--	--	Biological Process: morphogenesis of an epithelium (GO:0002009);; Molecular Function: calcium ion binding (GO:0005509);; Cellular Component: basement membrane (GO:0005604);; Biological Process: cell communication (GO:0007154);; Biological Process: homophilic cell adhesion (GO:0007156);; Cellular Component: integral component of membrane (GO:0016021);; Biological Process: fin morphogenesis (GO:003…	--	G-protein coupled receptor 98 (Precursor) GN=gpr98 OS=Danio rerio (Zebrafish) PE=2 SV=1	Fras1 related extracellular matrix protein 2b precursor [Danio rerio]
c154634.graph_c0	8.19608	2.44584	9.23894e-06	-1.72349	down	--	--	Molecular Function: lipid kinase activity (GO:0001727);; Molecular Function: diacylglycerol kinase activity (GO:0004143);; Molecular Function: enzyme inhibitor activity (GO:0004857);; Cellular Component: nucleus (GO:0005634);; Biological Process: protein kinase C-activating G-protein coupled receptor signaling pathway (GO:0007205);; Molecular Function: protein C-terminus binding (GO:0008022);; Ce…	K00901|1e-165|gga:423197|DGKZ	--	PREDICTED: diacylglycerol kinase zeta-like [Danio rerio]
c148591.graph_c0	3.36795	0.809474	0.000218611	-1.96432	down	--	--	Cellular Component: cytoplasm (GO:0005737);;	--	Kelch-like protein 12 GN=klhl12 OS=Xenopus laevis (African clawed frog) PE=2 SV=2	PREDICTED: kelch domain-containing protein 8B-like [Danio rerio]
c151668.graph_c0	10.4281	3.17817	9.14133e-06	-1.69625	down	[P]	Inorganic ion transport and metabolism	Molecular Function: delayed rectifier potassium channel activity (GO:0005251);; Cellular Component: voltage-gated potassium channel complex (GO:0008076);; Biological Process: transmission of nerve impulse (GO:0019226);; Molecular Function: ankyrin binding (GO:0030506);;	K04927|0.0|hsa:3785|KCNQ2, BFNC, EBN, EBN1, ENB1, HNSPC, KCNA11, KV7.2, KVEBN1	Potassium voltage-gated channel subfamily KQT member 1 GN=KCNQ1 OS=Squalus acanthias (Spiny dogfish) PE=2 SV=1	PREDICTED: potassium voltage-gated channel subfamily KQT member 2 isoformX3 [Gallus gallus]
c132781.graph_c0	6.22472	1.96423	0.000126681	-1.63487	down	[RTKL]	--	Molecular Function: protein serine/threonine kinase activity (GO:0004674);; Molecular Function: small GTPase regulator activity (GO:0005083);; Molecular Function: ATP binding (GO:0005524);; Molecular Function: phospholipid binding (GO:0005543);; Cellular Component: intracellular (GO:0005622);; Biological Process: protein phosphorylation (GO:0006468);; Biological Process: actin cytoskeleton reorga…	K08286|1e-131|dre:566003|si:ch211-89p3.3 (EC:2.7.11.1)	Ribosomal protein S6 kinase alpha-6 GN=rps6ka6 OS=Danio rerio (Zebrafish) PE=2 SV=1	PREDICTED: serine/threonine-protein kinase MRCK alpha-like, partial [Meleagris gallopavo]
c138381.graph_c0	5.79755	1.26233	0.000114829	-2.08817	down	--	--	Molecular Function: magnesium ion binding (GO:0000287);; Molecular Function: protein serine/threonine kinase activity (GO:0004674);; Molecular Function: ATP binding (GO:0005524);; Biological Process: protein phosphorylation (GO:0006468);; Biological Process: cytoskeleton organization (GO:0007010);; Cellular Component: membrane (GO:0016020);;	K08789|1e-107|dre:796739|mast1	Microtubule-associated serine/threonine-protein kinase 3 GN=mast3 OS=Xenopus laevis (African clawed frog) PE=2 SV=1	PREDICTED: microtubule-associated serine/threonine-protein kinase 1-like isoform X1 [Maylandia zebra]
c159939.graph_c3	6.78009	2.49113	0.000126272	-1.43895	down	--	--	Molecular Function: DNA binding (GO:0003677);; Cellular Component: intracellular membrane-bounded organelle (GO:0043231);; Biological Process: regulation of myoblast differentiation (GO:0045661);; Biological Process: negative regulation of transcription, DNA-templated (GO:0045892);; Molecular Function: metal ion binding (GO:0046872);;	K09378|0.0|dre:100333211|zinc finger homeobox 3-like	Zinc finger homeobox protein 4 GN=ZFHX4 OS=Gallus gallus (Chicken) PE=2 SV=2	PREDICTED: zinc finger homeobox protein 3-like isoform X1 [Maylandia zebra]
c138092.graph_c0	1.64064	0.220276	0.00837023	-2.44921	down	--	--	Biological Process: microtubule cytoskeleton organization (GO:0000226);; Molecular Function: protein serine/threonine kinase activity (GO:0004674);; Molecular Function: ATP binding (GO:0005524);; Molecular Function: phospholipid binding (GO:0005543);; Cellular Component: nuclear envelope (GO:0005635);; Cellular Component: cytosol (GO:0005829);; Cellular Component: tight junction (GO:0005923);; Bi…	K06069|2e-70|dre:555737|prkcz, pkcz, si:ch211-150o23.4	Protein kinase C iota type GN=prkci OS=Danio rerio (Zebrafish) PE=2 SV=2	Protein kinase C, zeta [Danio rerio]
c137524.graph_c0	3.45585	0.0961124	9.36154e-06	-3.76198	down	[L]	Replication, recombination and repair	--	--	--	polyprotein, partial [Crocodylus porosus]
c146836.graph_c4	7.07093	1.63015	4.26319e-08	-2.0861	down	[TDBLU]	--	Molecular Function: 1-phosphatidylinositol 4-kinase activity (GO:0004430);; Cellular Component: intracellular (GO:0005622);; Cellular Component: plasma membrane (GO:0005886);; Biological Process: embryonic pectoral fin morphogenesis (GO:0035118);; Biological Process: phosphatidylinositol phosphorylation (GO:0046854);; Biological Process: phosphatidylinositol-mediated signaling (GO:0048015);;	K00888|0.0|dre:556956|pi4kaa, pi4ka	--	phosphatidylinositol 4-kinase alpha [Danio rerio]
c142414.graph_c0	7.25817	1.87667	0.00213694	-1.84627	down	--	--	Biological Process: ion transport (GO:0006811);; Cellular Component: membrane (GO:0016020);; Cellular Component: synapse (GO:0045202);;	K05189|1e-75|dre:562831|gamma-aminobutyric acid (GABA) A receptor, pi-like	Glycine receptor subunit alphaZ1 (Precursor) GN=glra1 OS=Danio rerio (Zebrafish) PE=2 SV=1	PREDICTED: gamma-aminobutyric acid receptor subunit pi-like [Oreochromis niloticus]
c154515.graph_c0	14.9153	4.56186	1.43704e-06	-1.70145	down	[R]	General function prediction only	Biological Process: activation of MAPK activity (GO:0000187);; Biological Process: oocyte maturation (GO:0001556);; Molecular Function: steroid hormone receptor activity (GO:0003707);; Molecular Function: steroid binding (GO:0005496);; Cellular Component: plasma membrane (GO:0005886);; Biological Process: negative regulation of adenylate cyclase activity (GO:0007194);; Biological Process: multice…	--	Membrane progestin receptor alpha-B GN=paqr7b OS=Danio rerio (Zebrafish) PE=1 SV=1	membrane progesterone receptor alpha [Pimephales promelas]
c149570.graph_c1	1.42046	6.91338	3.19495e-08	2.23568	up	--	--	Biological Process: negative regulation of transcription from RNA polymerase II promoter (GO:0000122);; Molecular Function: RNA polymerase II core promoter proximal region sequence-specific DNA binding transcription factor activity involved in negative regulation of transcription (GO:0001078);; Molecular Function: steroid hormone receptor activity (GO:0003707);; Molecular Function: retinoic acid …	--	Retinoic acid receptor beta GN=RARB OS=Coturnix coturnix japonica (Japanese quail) PE=2 SV=1	Rev-erbgamma-A [Danio rerio]
c141133.graph_c0	13.8212	5.26853	0.000502635	-1.38208	down	[KL]	--	Biological Process: activation of MAPKKK activity (GO:0000185);; Biological Process: heart looping (GO:0001947);; Molecular Function: DNA binding (GO:0003677);; Molecular Function: helicase activity (GO:0004386);; Molecular Function: ATP binding (GO:0005524);; Cellular Component: nucleus (GO:0005634);; Biological Process: regulation of transcription, DNA-templated (GO:0006355);; Biological Proces…	K11647|0.0|dre:353295|smarca4, brg1, smarca2, wu:fb51a08	Collagen alpha-1(III) chain (Precursor; Fragments) GN=COL3A1 OS=Gallus gallus (Chicken) PE=2 SV=2	transcription activator BRG1 [Danio rerio]
c143800.graph_c0	2.2267	0.525448	4.36052e-05	-2.00509	down	[E]	Amino acid transport and metabolism	Molecular Function: transferase activity (GO:0016740);;	K00681|0.0|dre:100333757|Gamma-glutamyltransferase 5-like	--	gamma-glutamyltransferase 5 [Salmo salar]
c144368.graph_c0	2.57289	0.670207	0.00122478	-1.84627	down	--	--	--	--	--	PREDICTED: zinc finger BED domain-containing protein 1-like [Maylandia zebra]
c158770.graph_c3	68.7596	15.6714	5.65782e-11	-2.1315	down	[P]	Inorganic ion transport and metabolism	Molecular Function: calcium-transporting ATPase activity (GO:0005388);; Molecular Function: calmodulin binding (GO:0005516);; Molecular Function: ATP binding (GO:0005524);; Cellular Component: cytoplasm (GO:0005737);; Cellular Component: plasma membrane (GO:0005886);; Biological Process: ATP catabolic process (GO:0006200);; Cellular Component: integral component of membrane (GO:0016021);; Biologi…	K05850|0.0|dre:557430|atp2b2	Plasma membrane calcium-transporting ATPase 2 (Fragment) GN=atp2b2 OS=Oreochromis mossambicus (Mozambique tilapia) PE=2 SV=1	plasma membrane calcium-transporting ATPase 2 [Danio rerio]
c134254.graph_c0	2.64879	0.361873	1.93756e-05	-2.62499	down	[RTKL]	--	Molecular Function: protein serine/threonine kinase activity (GO:0004674);; Molecular Function: ATP binding (GO:0005524);; Biological Process: protein phosphorylation (GO:0006468);;	K08853|1e-109|dre:568999|si:dkey-71c4.3	Serine/threonine-protein kinase 10-A GN=stk10-a OS=Xenopus laevis (African clawed frog) PE=1 SV=1	PREDICTED: AP2-associated protein kinase 1-like isoform X2 [Maylandia zebra]
c156809.graph_c0	3.33942	9.67621	0.0023754	1.49767	up	--	--	--	--	--	Enterin neuropeptide, partial [Columba livia]
c162518.graph_c0	6.65328	2.79344	0.00311318	-1.24472	down	--	--	--	--	Disks large homolog 1 GN=dlg1 OS=Xenopus tropicalis (Western clawed frog) PE=2 SV=1	PREDICTED: disks large homolog 5-like isoform X3 [Maylandia zebra]
c139037.graph_c1	14.7172	4.38658	1.1255e-05	-1.72389	down	[E]	Amino acid transport and metabolism	Biological Process: endochondral ossification (GO:0001958);; Biological Process: blood vessel remodeling (GO:0001974);; Molecular Function: cystathionine beta-synthase activity (GO:0004122);; Cellular Component: nucleolus (GO:0005730);; Cellular Component: cytosol (GO:0005829);; Biological Process: cysteine biosynthetic process from serine (GO:0006535);; Biological Process: L-serine catabolic pro…	K01697|1e-145|dre:266987|cbsb, cb442, cbs, wu:fb37g05, wu:fm61c07, wu:fq06c06, zgc:113704	--	cystathionine-beta-synthase b [Danio rerio]
c145963.graph_c0	7.5153	2.38714	0.000119879	-1.62685	down	[GEPR]	--	Biological Process: endothelial cell development (GO:0001885);; Cellular Component: female pronucleus (GO:0001939);; Cellular Component: caveola (GO:0005901);; Cellular Component: cell-cell junction (GO:0005911);; Biological Process: protein complex assembly (GO:0006461);; Cellular Component: integral component of membrane (GO:0016021);; Cellular Component: basolateral plasma membrane (GO:0016323…	K07299|0.0|dre:555778|slc2a1a, fc29a02, glut1, slc2a1, wu:fc29a02	Solute carrier family 2, facilitated glucose transporter member 1 GN=SLC2A1 OS=Gallus gallus (Chicken) PE=2 SV=1	solute carrier family 2, facilitated glucose transporter member 1 [Danio rerio]
c157119.graph_c2	2.60096	0.538944	2.79809e-08	-2.22466	down	--	--	--	--	Microtubule-associated tumor suppressor 1 homolog GN=mtus1 OS=Xenopus laevis (African clawed frog) PE=1 SV=1	PREDICTED: microtubule-associated tumor suppressor candidate 2-like [Danio rerio]
c144007.graph_c0	0.876545	2.48032	0.00356733	1.46393	up	--	--	--	--	--	PREDICTED: hypothetical protein LOC561010 isoform 2 [Danio rerio]
c140237.graph_c0	15.7574	5.76449	0.000196619	-1.44136	down	[RTKL]	--	Molecular Function: protein kinase C activity (GO:0004697);; Molecular Function: ATP binding (GO:0005524);; Cellular Component: intracellular (GO:0005622);; Biological Process: protein phosphorylation (GO:0006468);; Molecular Function: zinc ion binding (GO:0008270);; Biological Process: intracellular signal transduction (GO:0035556);;	K02677|0.0|dre:497384|prkca, im:7139045, si:dkey-8l19.1	Protein kinase C beta type GN=prkcb OS=Xenopus tropicalis (Western clawed frog) PE=2 SV=1	PREDICTED: protein kinase C alpha type-like isoform X1 [Maylandia zebra]
c92335.graph_c0	1.61088	0.0580753	0.000413882	-3.40763	down	--	--	Biological Process: angiogenesis (GO:0001525);; Molecular Function: transmembrane-ephrin receptor activity (GO:0005005);; Molecular Function: receptor binding (GO:0005102);; Molecular Function: ATP binding (GO:0005524);; Cellular Component: integral component of plasma membrane (GO:0005887);; Biological Process: axonal fasciculation (GO:0007413);; Biological Process: learning (GO:0007612);; Molec…	K05111|0.0|dre:562176|EPH receptor B2-like	Ephrin type-B receptor 2 (Precursor) GN=EPHB2 OS=Coturnix coturnix japonica (Japanese quail) PE=2 SV=1	PREDICTED: ephrin type-B receptor 2-like [Takifugu rubripes]
c136095.graph_c0	8.37433	2.85726	0.000381876	-1.52693	down	--	--	Molecular Function: nucleic acid binding (GO:0003676);;	K13193|0.0|dre:100332262|second mitotic wave missing-like	RNA-binding protein 26 GN=rbm26 OS=Xenopus laevis (African clawed frog) PE=2 SV=2	PREDICTED: RNA-binding protein 27-like [Maylandia zebra]
c154969.graph_c0	21.31	5.6407	1.02503e-07	-1.90255	down	[RTKL]	--	Biological Process: positive regulation of protein phosphorylation (GO:0001934);; Molecular Function: protein serine/threonine kinase activity (GO:0004674);; Molecular Function: ATP binding (GO:0005524);; Cellular Component: nucleus (GO:0005634);; Cellular Component: Golgi apparatus (GO:0005794);; Cellular Component: centrosome (GO:0005813);; Cellular Component: spindle microtubule (GO:0005876);;…	K08959|1e-164|dre:406533|csnk1db, csnk1d, wu:fb69b03, wu:fj97a05, zgc:77627	Casein kinase I isoform delta-B GN=csnk1db OS=Danio rerio (Zebrafish) PE=2 SV=1	PREDICTED: casein kinase I isoform delta-B-like [Takifugu rubripes]
c147702.graph_c2	8.50091	2.70365	2.47481e-05	-1.63528	down	[RTKL]	--	Molecular Function: G-protein coupled receptor kinase activity (GO:0004703);; Molecular Function: ATP binding (GO:0005524);; Cellular Component: plasma membrane (GO:0005886);; Biological Process: tachykinin receptor signaling pathway (GO:0007217);; Biological Process: receptor internalization (GO:0031623);; Biological Process: termination of G-protein coupled receptor signaling pathway (GO:003803…	K08291|0.0|dre:560761|zgc:153020 (EC:2.7.1.-)	G protein-coupled receptor kinase 7A (Precursor) GN=grk7-a OS=Xenopus laevis (African clawed frog) PE=1 SV=1	G protein-coupled receptor kinase 4 [Danio rerio]
c156409.graph_c0	11.3656	4.48399	0.0021296	-1.32751	down	--	--	--	--	--	PREDICTED: hypothetical protein LOC100707857 [Oreochromis niloticus]
c155929.graph_c0	12.6499	5.37016	0.00310036	-1.23119	down	[R]	General function prediction only	Biological Process: protein polyubiquitination (GO:0000209);; Cellular Component: pericentriolar material (GO:0000242);; Cellular Component: chromosome, telomeric region (GO:0000781);; Molecular Function: NAD+ ADP-ribosyltransferase activity (GO:0003950);; Cellular Component: nuclear envelope (GO:0005635);; Biological Process: protein phosphorylation (GO:0006468);; Biological Process: positive re…	K10799|0.0|gga:374253|TNKS2	Serine/threonine-protein phosphatase 6 regulatory ankyrin repeat subunit B GN=ANKRD44 OS=Gallus gallus (Chicken) PE=2 SV=1	tankyrase-2 [Gallus gallus]
c66925.graph_c0	2.45703	0.528034	9.01203e-05	-2.10662	down	--	--	--	--	Histone-lysine N-methyltransferase SETD1B GN=setd1b OS=Xenopus tropicalis (Western clawed frog) PE=2 SV=1	diaphanous-like protein 2, partial [Acrocephalus arundinaceus]
c99627.graph_c0	65.5272	23.036	3.3908e-05	-1.50585	down	--	--	Biological Process: neuron migration (GO:0001764);; Molecular Function: monooxygenase activity (GO:0004497);; Cellular Component: mitochondrion (GO:0005739);; Biological Process: protein targeting (GO:0006605);; Molecular Function: protein domain specific binding (GO:0019904);; Biological Process: hippocampus development (GO:0021766);; Biological Process: cerebral cortex development (GO:0021987);…	K06630|1e-169|dre:503763|ywhae2, im:7138781, zgc:113329	14-3-3 protein epsilon GN=YWHAE OS=Gallus gallus (Chicken) PE=1 SV=1	14-3-3 protein epsilon [Salmo salar]
c139893.graph_c0	2.64584	0	0.000492117	-3.83405	down	--	--	--	--	Skin secretory protein xP2 (Precursor) GN=p2 OS=Xenopus laevis (African clawed frog) PE=1 SV=2	--
c160315.graph_c0	5.19711	0.998464	2.96041e-05	-2.25061	down	[L]	Replication, recombination and repair	--	--	--	Pol polyprotein [Dicentrarchus labrax]
c151466.graph_c0	18.4328	7.09281	0.000457372	-1.37073	down	--	--	Biological Process: negative regulation of transcription from RNA polymerase II promoter (GO:0000122);; Biological Process: cell morphogenesis (GO:0000902);; Biological Process: desmosome assembly (GO:0002159);; Biological Process: negative regulation of heart induction by canonical Wnt signaling pathway (GO:0003136);; Biological Process: atrioventricular valve morphogenesis (GO:0003181);; Biolog…	K10056|0.0|dre:100330886|Junction plakoglobin-like	Junction plakoglobin GN=jup OS=Xenopus laevis (African clawed frog) PE=2 SV=1	PREDICTED: junction plakoglobin-like [Danio rerio]
c156359.graph_c0	33.256	14.7976	0.00781835	-1.16565	down	--	--	Biological Process: endocytosis (GO:0006897);; Cellular Component: clathrin coat of endocytic vesicle (GO:0030128);;	K12471|0.0|dre:792915|zgc:194578	Fibrinogen alpha-1 chain (Precursor; Fragment) OS=Petromyzon marinus (Sea lamprey) PE=1 SV=2	uncharacterized protein LOC792915 [Danio rerio]
c129466.graph_c0	4.10382	0.147951	0.000413882	-3.40763	down	--	--	--	--	--	PREDICTED: hypothetical protein LOC100005637 [Danio rerio]
c151503.graph_c0	13.9517	5.8583	0.0031587	-1.24447	down	[R]	General function prediction only	Biological Process: RNA splicing (GO:0008380);; Molecular Function: organic cyclic compound binding (GO:0097159);; Molecular Function: heterocyclic compound binding (GO:1901363);;	--	RNA binding protein fox-1 homolog 1 GN=rbfox1 OS=Danio rerio (Zebrafish) PE=2 SV=1	PREDICTED: RNA binding protein fox-1 homolog 3-like isoform X2 [Maylandia zebra]
c94641.graph_c0	2.58616	0.656708	0.00112585	-1.8772	down	--	--	Biological Process: action potential (GO:0001508);; Biological Process: startle response (GO:0001964);; Biological Process: regulation of respiratory gaseous exchange by neurological system process (GO:0002087);; Cellular Component: integral component of plasma membrane (GO:0005887);; Biological Process: chloride transport (GO:0006821);; Biological Process: muscle contraction (GO:0006936);; Biolo…	K05195|0.0|dre:192124|glra3, glyRalpha3	Glycine receptor subunit alphaZ1 (Precursor) GN=glra1 OS=Danio rerio (Zebrafish) PE=2 SV=1	Glycine receptor, alpha 3 [Danio rerio]
c158984.graph_c2	42.8924	17.1125	0.000736725	-1.32255	down	[IQ]	--	Molecular Function: catalytic activity (GO:0003824);; Biological Process: metabolic process (GO:0008152);;	--	Acyl-CoA synthetase family member 2, mitochondrial (Precursor) GN=acsf2 OS=Danio rerio (Zebrafish) PE=2 SV=1	LOC100004228 protein [Danio rerio]
c157435.graph_c2	49.0174	21.654	0.00745294	-1.17682	down	--	--	Molecular Function: protein binding (GO:0005515);; Molecular Function: phospholipid binding (GO:0005543);; Biological Process: cell proliferation (GO:0008283);; Cellular Component: endosome membrane (GO:0010008);; Cellular Component: NuRD complex (GO:0016581);;	--	Arf-GAP with coiled-coil, ANK repeat and PH domain-containing protein 2 GN=ACAP2 OS=Gallus gallus (Chicken) PE=2 SV=1	DCC-interacting protein 13-beta [Danio rerio]
c147938.graph_c0	1.71981	0.511522	0.00443474	-1.67144	down	--	--	Biological Process: regulation of transcription, DNA-templated (GO:0006355);; Molecular Function: zinc ion binding (GO:0008270);; Cellular Component: PcG protein complex (GO:0031519);;	K11488|1e-163|mcc:697151|PCGF3	Polycomb group RING finger protein 3 GN=pcgf3 OS=Xenopus tropicalis (Western clawed frog) PE=2 SV=1	PREDICTED: polycomb group RING finger protein 3-like [Maylandia zebra]
c146978.graph_c1	12.7595	0.102646	0	-5.50232	down	--	--	--	--	--	hypothetical protein UY3_00022 [Chelonia mydas]
c162341.graph_c0	1.85713	4.83292	0.00153293	1.36422	up	--	--	Biological Process: blood vessel development (GO:0001568);; Biological Process: anatomical structure morphogenesis (GO:0009653);; Cellular Component: integral component of membrane (GO:0016021);; Biological Process: single-organism cellular process (GO:0044763);;	--	--	PREDICTED: uncharacterized protein LOC101165212 [Oryzias latipes]
c163113.graph_c0	2.60504	10.9654	4.36273e-08	2.0481	up	--	--	Molecular Function: lipid transporter activity (GO:0005319);; Molecular Function: binding (GO:0005488);; Cellular Component: extracellular space (GO:0005615);; Biological Process: cholesterol metabolic process (GO:0008203);; Biological Process: cholesterol transport (GO:0030301);;	K08757|5e-64|dre:30355|apoa1, MGC103718, apoa, cb49, wu:fb33f01, zgc:103718	Apolipoprotein A-I-1 (Precursor) OS=Oncorhynchus mykiss (Rainbow trout) PE=2 SV=1	apolipoprotein A-I [Gobiocypris rarus]
c155858.graph_c0	8.35267	3.57364	0.00474962	-1.21718	down	--	--	Cellular Component: cytoplasm (GO:0005737);; Biological Process: regulation of translation (GO:0006417);; Biological Process: RNA metabolic process (GO:0016070);;	--	CBP80/20-dependent translation initiation factor GN=ctif OS=Xenopus tropicalis (Western clawed frog) PE=2 SV=1	PREDICTED: CBP80/20-dependent translation initiation factor-like isoform X5 [Maylandia zebra]
c148527.graph_c0	4.42478	1.0255	8.44038e-07	-2.06129	down	[T]	Signal transduction mechanisms	Molecular Function: protein serine/threonine phosphatase activity (GO:0004722);; Cellular Component: nucleolus (GO:0005730);; Biological Process: negative regulation of protein kinase activity (GO:0006469);; Molecular Function: kinase activity (GO:0016301);; Biological Process: cellular response to drug (GO:0035690);; Biological Process: peptidyl-threonine dephosphorylation (GO:0035970);; Cellula…	K01090|0.0|dre:553417|ppm1e	Protein phosphatase 1K, mitochondrial (Precursor) GN=ppm1k OS=Xenopus laevis (African clawed frog) PE=2 SV=1	protein phosphatase 1E [Danio rerio]
c136463.graph_c0	4.1124	0.960725	0.000271133	-1.99466	down	--	--	Molecular Function: calcium ion binding (GO:0005509);; Cellular Component: plasma membrane (GO:0005886);; Biological Process: homophilic cell adhesion (GO:0007156);; Cellular Component: integral component of membrane (GO:0016021);;	--	Cadherin-related family member 1 (Precursor) GN=cdhr1 OS=Danio rerio (Zebrafish) PE=2 SV=1	PREDICTED: protocadherin alpha-C2-like [Maylandia zebra]
c145391.graph_c0	31.18	3.3494	0	-3.18394	down	[K]	Transcription	Biological Process: negative regulation of transcription from RNA polymerase II promoter (GO:0000122);; Molecular Function: RNA polymerase II repressing transcription factor binding (GO:0001103);; Molecular Function: sequence-specific DNA binding transcription factor activity (GO:0003700);; Cellular Component: nucleus (GO:0005634);; Cellular Component: transcription factor complex (GO:0005667);; …	K09325|8e-29|mcc:719051|homeobox protein goosecoid-2-like	Homeobox protein goosecoid isoform B GN=gsc-b OS=Xenopus laevis (African clawed frog) PE=2 SV=1	PREDICTED: homeobox protein goosecoid-2-like [Maylandia zebra]
c157059.graph_c0	1.76434	9.88674	9.00391e-14	2.47525	up	--	--	--	K06560|0.0|bfo:BRAFLDRAFT_66146|hypothetical protein	Hepatic lectin OS=Gallus gallus (Chicken) PE=1 SV=1	PREDICTED: macrophage mannose receptor 1-like [Oreochromis niloticus]
c130108.graph_c0	7.99719	1.2211	1.29875e-09	-2.62433	down	--	--	Molecular Function: inward rectifier potassium channel activity (GO:0005242);; Biological Process: visual perception (GO:0007601);; Biological Process: adult walking behavior (GO:0007628);; Cellular Component: integral component of membrane (GO:0016021);; Cellular Component: basolateral plasma membrane (GO:0016323);; Biological Process: central nervous system myelination (GO:0022010);; Biological…	K05003|1e-97|dre:100329607|weakly inward rectifying potassium channel-like	ATP-sensitive inward rectifier potassium channel 12 GN=KCNJ12 OS=Gallus gallus (Chicken) PE=1 SV=1	PREDICTED: ATP-sensitive inward rectifier potassium channel 10-like [Danio rerio]
c142965.graph_c0	8.36942	0.503278	0	-3.91306	down	--	--	--	--	--	polymeric immunoglobulin receptor [Cyprinus carpio]
c157380.graph_c1	3.16565	1.18878	0.00180262	-1.3923	down	[RTKL]	--	Biological Process: neural tube closure (GO:0001843);; Molecular Function: vascular endothelial growth factor-activated receptor activity (GO:0005021);; Molecular Function: ATP binding (GO:0005524);; Cellular Component: integral component of plasma membrane (GO:0005887);; Biological Process: protein phosphorylation (GO:0006468);; Biological Process: cellular component organization (GO:0016043);; …	K05127|0.0|dre:100334829|PTK7 protein tyrosine kinase 7-like	Inactive tyrosine-protein kinase 7 (Precursor) GN=PTK7 OS=Gallus gallus (Chicken) PE=2 SV=1	PREDICTED: inactive tyrosine-protein kinase 7-like [Oreochromis niloticus]
c143594.graph_c0	21.858	8.6574	0.00192174	-1.32321	down	--	--	Cellular Component: membrane (GO:0016020);; Cellular Component: intracellular membrane-bounded organelle (GO:0043231);; Cellular Component: cytoplasmic part (GO:0044444);;	K06528|1e-62|dre:324985|fc50e01, wu:fc50e01	Lysosome-associated membrane glycoprotein 1 (Precursor) GN=LAMP1 OS=Gallus gallus (Chicken) PE=2 SV=1	lysosome-associated membrane glycoprotein 1 precursor [Danio rerio]
c139422.graph_c1	19.8175	7.44057	0.000309415	-1.40492	down	--	--	Cellular Component: integral component of endoplasmic reticulum membrane (GO:0030176);; Biological Process: regulation of ceramide biosynthetic process (GO:2000303);;	--	Phosphatidylcholine:ceramide cholinephosphotransferase 1 GN=SGMS1 OS=Gallus gallus (Chicken) PE=2 SV=2	PREDICTED: sphingomyelin synthase-related protein 1-like [Takifugu rubripes]
c152157.graph_c0	8.36708	3.08931	0.00194648	-1.41339	down	--	--	Molecular Function: voltage-gated calcium channel activity (GO:0005245);; Molecular Function: calcium ion binding (GO:0005509);; Cellular Component: voltage-gated calcium channel complex (GO:0005891);; Biological Process: blood circulation (GO:0008015);; Biological Process: regulation of ion transmembrane transport (GO:0034765);; Biological Process: response to stimulus (GO:0050896);; Biological …	K04849|0.0|dre:562796|cacna1bb, si:dkeyp-23f6.1	Probable voltage-dependent N-type calcium channel subunit alpha-1B OS=Diplobatis ommata (Ocellated electric ray) PE=2 SV=1	voltage-gated calcium channel subunit Cav2.2 variant II [Oncorhynchus mykiss]
c153277.graph_c0	71.2292	24.8472	3.71424e-05	-1.51333	down	--	--	--	--	Protein NDRG3 GN=ndrg3 OS=Xenopus laevis (African clawed frog) PE=2 SV=1	PREDICTED: protein NDRG3-like [Maylandia zebra]
c162291.graph_c1	4.60927	2.03128	0.00858551	-1.17437	down	--	--	Cellular Component: chromosomal part (GO:0044427);; Biological Process: single-organism cellular process (GO:0044763);; Biological Process: regulation of cellular process (GO:0050794);;	--	YGP42 (Precursor) GN=VTG1 OS=Gallus gallus (Chicken) PE=1 SV=1	KIAA0261 protein, partial [Danio rerio]
c160954.graph_c0	4.79352	1.84663	0.00121905	-1.36231	down	[R]	General function prediction only	Molecular Function: transporter activity (GO:0005215);; Biological Process: transport (GO:0006810);; Cellular Component: synaptic vesicle (GO:0008021);; Cellular Component: membrane (GO:0016020);; Molecular Function: protein homodimerization activity (GO:0042803);; Molecular Function: protein heterodimerization activity (GO:0046982);;	--	Synaptotagmin-C GN=P65-C OS=Diplobatis ommata (Ocellated electric ray) PE=2 SV=1	synaptotagmin-10 [Danio rerio]
c128608.graph_c0	9.14369	2.59448	4.9563e-06	-1.79223	down	--	--	--	--	--	uncharacterized protein LOC100136860 [Danio rerio]
c92823.graph_c0	1.02314	4.04596	0.00200836	1.87395	up	--	--	--	--	--	PREDICTED: mucin-5AC [Xenopus (Silurana) tropicalis]
c153216.graph_c0	8.31139	3.21045	0.00161677	-1.3568	down	--	--	--	--	--	PREDICTED: methyl-CpG-binding domain protein 5-like [Oreochromis niloticus]
c74558.graph_c0	66.1125	19.4061	1.34803e-06	-1.75524	down	--	--	Cellular Component: mitochondrion (GO:0005739);; Biological Process: intracellular protein transport (GO:0006886);; Molecular Function: lipid binding (GO:0008289);; Biological Process: vesicle-mediated transport (GO:0016192);; Cellular Component: clathrin adaptor complex (GO:0030131);; Cellular Component: clathrin coat of coated pit (GO:0030132);;	K11826|6e-18|isc:IscW_ISCW011504|clathrin-adaptor protein, putative	AP-2 complex subunit mu GN=AP2M1 OS=Gallus gallus (Chicken) PE=2 SV=1	AP-2 complex subunit mu-1-a [Perca flavescens]
c148989.graph_c0	12.6034	5.01005	0.000743645	-1.32604	down	--	--	--	K06730|0.0|dre:404631|MGC77222	Immunoglobulin superfamily member 3 (Precursor) GN=igsf3 OS=Xenopus tropicalis (Western clawed frog) PE=2 SV=1	immunoglobulin superfamily member 8 precursor [Danio rerio]
c141478.graph_c0	14.9845	4.0419	0.000702238	-1.81262	down	--	--	--	--	--	PREDICTED: uncharacterized protein LOC101734441 [Xenopus (Silurana) tropicalis]
c146163.graph_c0	6.98047	2.31212	0.000702726	-1.55992	down	--	--	Molecular Function: protein serine/threonine kinase activity (GO:0004674);; Molecular Function: ATP binding (GO:0005524);; Cellular Component: cytoplasm (GO:0005737);; Biological Process: DNA repair (GO:0006281);; Biological Process: protein phosphorylation (GO:0006468);; Biological Process: G2 DNA damage checkpoint (GO:0031572);; Biological Process: positive regulation of JNK cascade (GO:0046330…	K04429|0.0|dre:556172|TAO kinase 2-like	Serine/threonine-protein kinase TAO2 GN=taok2 OS=Xenopus laevis (African clawed frog) PE=2 SV=1	PREDICTED: serine/threonine-protein kinase TAO2-like [Danio rerio]
c160040.graph_c0	14.6578	5.13646	0.000222641	-1.49623	down	[R]	General function prediction only	Molecular Function: serine-type endopeptidase activity (GO:0004252);; Molecular Function: calcium ion binding (GO:0005509);; Biological Process: proteolysis (GO:0006508);; Cellular Component: integral component of membrane (GO:0016021);;	K02857|0.0|rno:117025|Rhbdl1, Rhbdl	Inactive rhomboid protein 1 GN=rhbdf1 OS=Danio rerio (Zebrafish) PE=2 SV=1	rhomboid, veinlet-like 1 [Danio rerio]
c124091.graph_c0	1.27201	0.161502	0.000103998	-2.65581	down	--	--	Molecular Function: GTPase regulator activity (GO:0030695);; Biological Process: intracellular signal transduction (GO:0035556);;	K05731|1e-176|cfa:484045|TIAM2	Rho guanine nucleotide exchange factor 6 GN=ARHGEF6 OS=Gallus gallus (Chicken) PE=2 SV=1	PREDICTED: T-lymphoma invasion and metastasis-inducing protein 2-like isoform X5 [Maylandia zebra]
c142452.graph_c0	14.2417	3.08442	9.37911e-10	-2.18525	down	--	--	Biological Process: macrophage activation involved in immune response (GO:0002281);; Molecular Function: actin monomer binding (GO:0003785);; Molecular Function: calcium-independent protein kinase C activity (GO:0004699);; Molecular Function: ATP binding (GO:0005524);; Cellular Component: nucleus (GO:0005634);; Cellular Component: mitochondrion (GO:0005739);; Cellular Component: endoplasmic retic…	K06068|0.0|dre:100005075|prkcea, fj59b07, prkce, wu:fj59b07	Protein kinase C beta type GN=prkcbb OS=Danio rerio (Zebrafish) PE=2 SV=1	PREDICTED: protein kinase C epsilon type [Danio rerio]
c142495.graph_c0	5.41833	14.6925	0.000506247	1.42513	up	--	--	--	--	Disco-interacting protein 2 homolog B-A GN=dip2ba OS=Danio rerio (Zebrafish) PE=2 SV=1	PREDICTED: disco-interacting protein 2 homolog A-like [Oryzias latipes]
c154667.graph_c0	0.230821	5.24257	1.03535e-09	3.88342	up	--	--	--	K05692|2e-10|ptr:738307|similar to beta actin	--	--
c152495.graph_c0	18.1191	8.06628	0.00804137	-1.16514	down	--	--	Molecular Function: RNA binding (GO:0003723);; Molecular Function: double-stranded RNA adenosine deaminase activity (GO:0003726);; Biological Process: RNA processing (GO:0006396);;	K12968|0.0|dre:58119|adar, drada, red1, wu:fc22a02	Adenosine deaminase domain-containing protein 1 GN=adad1 OS=Xenopus laevis (African clawed frog) PE=2 SV=1	RNA-specific adenosine deaminase [Ctenopharyngodon idella]
c154612.graph_c2	5.26474	1.35865	1.4432e-06	-1.92145	down	--	--	Biological Process: action potential (GO:0001508);; Molecular Function: voltage-gated ion channel activity (GO:0005244);; Cellular Component: connexon complex (GO:0005922);; Biological Process: synaptic transmission (GO:0007268);; Biological Process: visual perception (GO:0007601);; Cellular Component: integral component of membrane (GO:0016021);; Biological Process: regulation of ion transmembra…	--	Gap junction delta-2 protein OS=Raja ocellata (Skate) PE=2 SV=1	PREDICTED: gap junction delta-2 protein-like [Oreochromis niloticus]
c156600.graph_c0	10.5103	2.4308	6.8535e-09	-2.09091	down	--	--	Molecular Function: metal ion binding (GO:0046872);;	--	--	PREDICTED: zinc finger protein 512B-like isoform X13 [Maylandia zebra]
c105915.graph_c0	6.34061	2.29401	0.00596972	-1.42885	down	[J]	Translation, ribosomal structure and biogenesis	Molecular Function: aminoacyl-tRNA editing activity (GO:0002161);; Molecular Function: isoleucine-tRNA ligase activity (GO:0004822);; Molecular Function: ATP binding (GO:0005524);; Cellular Component: nucleus (GO:0005634);; Cellular Component: cytoplasm (GO:0005737);; Biological Process: isoleucyl-tRNA aminoacylation (GO:0006428);; Biological Process: regulation of translational fidelity (GO:0006…	K01870|0.0|dre:334393|iars, fi46h05, wu:fi46h05, zgc:63790	Isoleucine--tRNA ligase, mitochondrial (Precursor) GN=IARS2 OS=Gallus gallus (Chicken) PE=2 SV=1	unnamed protein product [Tetraodon nigroviridis]
c145444.graph_c0	77.4309	19.0101	9.89442e-10	-2.02136	down	[O]	Posttranslational modification, protein turnover, chaperones	Biological Process: positive regulation of receptor recycling (GO:0001921);; Molecular Function: ATP binding (GO:0005524);; Cellular Component: cytoplasm (GO:0005737);; Cellular Component: plasma membrane (GO:0005886);; Biological Process: potassium ion transport (GO:0006813);; Biological Process: Schwann cell development (GO:0014044);; Molecular Function: syntaxin binding (GO:0019905);; Biologic…	K06027|0.0|dre:368483|nsfa, nsf, si:bz18k17.1, wu:fj33g11	26S protease regulatory subunit 4 GN=PSMC1 OS=Gallus gallus (Chicken) PE=2 SV=1	vesicle-fusing ATPase [Danio rerio]
c63187.graph_c0	18.9662	3.76405	3.2277e-06	-2.23974	down	--	--	--	--	--	unnamed protein product [Tetraodon nigroviridis]
c147236.graph_c1	8.10759	2.91423	0.000144204	-1.46608	down	[P]	Inorganic ion transport and metabolism	Molecular Function: voltage-gated potassium channel activity (GO:0005249);; Cellular Component: voltage-gated potassium channel complex (GO:0008076);; Molecular Function: calcium-activated potassium channel activity (GO:0015269);; Biological Process: potassium ion transmembrane transport (GO:0071805);;	K04946|0.0|dre:100004419|kcnt1	Potassium channel subfamily T member 1 GN=KCNT1 OS=Gallus gallus (Chicken) PE=2 SV=1	PREDICTED: potassium channel subfamily T member 1-like isoform X3 [Maylandia zebra]
c118659.graph_c0	0.115134	1.12072	0.00314416	2.708	up	--	--	--	--	Transposon TX1 uncharacterized 149 kDa protein OS=Xenopus laevis (African clawed frog) PE=4 SV=1	pol-like protein [Danio rerio]
c55831.graph_c0	4.11151	0.348013	9.84547e-06	-3.08439	down	--	--	Biological Process: activation of MAPKK activity (GO:0000186);; Biological Process: cellular glucose homeostasis (GO:0001678);; Cellular Component: extracellular space (GO:0005615);; Biological Process: G-protein coupled receptor signaling pathway (GO:0007186);; Biological Process: adult feeding behavior (GO:0008343);; Biological Process: cellular response to starvation (GO:0009267);; Cellular Co…	--	--	PREDICTED: cocaine- and amphetamine-regulated transcript protein-like [Maylandia zebra]
c139085.graph_c0	2.58098	8.33036	1.5529e-05	1.67243	up	--	--	--	--	Nipped-B-like protein B GN=nipblb OS=Danio rerio (Zebrafish) PE=2 SV=1	Ribosome-binding protein 1 [Columba livia]
c125895.graph_c0	7.30614	1.87493	6.71195e-05	-1.89888	down	--	--	Molecular Function: protein tyrosine kinase activity (GO:0004713);; Molecular Function: ATP binding (GO:0005524);; Cellular Component: nucleus (GO:0005634);; Biological Process: protein phosphorylation (GO:0006468);;	K08841|2e-33|dre:556048|tesk1	--	PREDICTED: dual specificity testis-specific protein kinase 2 [Danio rerio]
c133137.graph_c0	11.7267	4.34388	0.000189481	-1.4256	down	[RTKL]	--	Biological Process: desensitization of G-protein coupled receptor protein signaling pathway (GO:0002029);; Biological Process: negative regulation of the force of heart contraction by chemical signal (GO:0003108);; Molecular Function: G-protein coupled receptor kinase activity (GO:0004703);; Molecular Function: ATP binding (GO:0005524);; Molecular Function: phospholipid binding (GO:0005543);; Cel…	K00910|0.0|dre:569403|adrbk2, si:dz221d18.1	G protein-coupled receptor kinase 7B (Precursor) GN=grk7-b OS=Xenopus laevis (African clawed frog) PE=1 SV=1	beta-adrenergic receptor kinase 2 [Danio rerio]
c137329.graph_c0	3.80756	1.15636	0.000361966	-1.67477	down	[Z]	Cytoskeleton	Biological Process: mitotic cytokinesis (GO:0000281);; Molecular Function: actin binding (GO:0003779);; Molecular Function: structural constituent of cytoskeleton (GO:0005200);; Molecular Function: phospholipid binding (GO:0005543);; Cellular Component: nucleolus (GO:0005730);; Biological Process: common-partner SMAD protein phosphorylation (GO:0007182);; Biological Process: SMAD protein import i…	K06115|0.0|oaa:100091479|SPTBN2	Alpha-actinin-4 GN=ACTN4 OS=Gallus gallus (Chicken) PE=1 SV=1	PREDICTED: spectrin beta chain, non-erythrocytic 1-like isoform X1 [Maylandia zebra]
c139151.graph_c0	28.9074	12.469	0.0056057	-1.2054	down	--	--	Biological Process: formation of translation preinitiation complex (GO:0001731);; Molecular Function: translation initiation factor activity (GO:0003743);; Cellular Component: eukaryotic translation initiation factor 3 complex (GO:0005852);; Biological Process: regulation of translational initiation (GO:0006446);; Cellular Component: eukaryotic 43S preinitiation complex (GO:0016282);; Molecular F…	K03252|1e-102|dre:334234|eif3c, eif3s8, fi37c04, wu:fb34a08, wu:fi37c04, zgc:66128	Eukaryotic translation initiation factor 3 subunit C GN=eif3c OS=Danio rerio (Zebrafish) PE=1 SV=1	Eukaryotic translation initiation factor 3 subunit C [Salmo salar]
c162834.graph_c0	25.5	11.1342	0.00522956	-1.19172	down	--	--	Molecular Function: calcium ion binding (GO:0005509);; Cellular Component: plasma membrane (GO:0005886);; Biological Process: homophilic cell adhesion (GO:0007156);; Cellular Component: integral component of membrane (GO:0016021);;	--	Cadherin-20 (Precursor) GN=cdh20 OS=Xenopus laevis (African clawed frog) PE=2 SV=1	protocadherin 1 gamma 30 precursor [Danio rerio]
c147907.graph_c0	2.80513	0.720553	0.000971977	-1.86597	down	--	--	Biological Process: somitogenesis (GO:0001756);; Biological Process: brain development (GO:0007420);; Biological Process: mesoderm migration involved in gastrulation (GO:0007509);; Biological Process: regulation of cell-cell adhesion (GO:0022407);; Biological Process: retinal ganglion cell axon guidance (GO:0031290);; Cellular Component: anchored component of external side of plasma membrane (GO:…	K05462|9e-86|dre:30223|efna5b, EPLG7, L4, ZfEphL4, al1, efna5, ephrin-A5b, lerk7, tkral1	Ephrin-A5b (Precursor) GN=efna5b OS=Danio rerio (Zebrafish) PE=2 SV=1	ephrin-A5b precursor [Danio rerio]
c159819.graph_c1	9.03983	3.88276	0.00567078	-1.21067	down	--	--	Biological Process: transport (GO:0006810);; Cellular Component: membrane part (GO:0044425);;	--	Equilibrative nucleoside transporter 4 GN=slc29a4 OS=Danio rerio (Zebrafish) PE=2 SV=1	PREDICTED: equilibrative nucleoside transporter 2-like [Takifugu rubripes]
c161069.graph_c0	3.58246	0.670611	1.78863e-07	-2.33727	down	--	--	Molecular Function: calcium ion binding (GO:0005509);; Cellular Component: plasma membrane (GO:0005886);; Biological Process: homophilic cell adhesion (GO:0007156);; Cellular Component: integral component of membrane (GO:0016021);;	--	EP-cadherin (Precursor) OS=Xenopus laevis (African clawed frog) PE=1 SV=2	protocadherin 2 alpha a 15 [Danio rerio]
c159253.graph_c1	6.58479	2.61134	0.00693074	-1.31135	down	--	--	Molecular Function: protein serine/threonine kinase activity (GO:0004674);; Molecular Function: small GTPase regulator activity (GO:0005083);; Molecular Function: ATP binding (GO:0005524);; Biological Process: activation of JNKK activity (GO:0007256);; Biological Process: parturition (GO:0007567);; Biological Process: negative regulation of cell proliferation (GO:0008285);; Biological Process: re…	--	--	PREDICTED: misshapen-like kinase 1-like [Oryzias latipes]
c175113.graph_c0	2.01225	0	1.70043e-07	-4.55377	down	--	--	--	--	Cleavage and polyadenylation specificity factor subunit 6 GN=cpsf6 OS=Xenopus laevis (African clawed frog) PE=2 SV=1	--
c155144.graph_c4	9.91054	3.36442	0.00011395	-1.54156	down	--	--	Molecular Function: RNA polymerase II transcription factor binding transcription factor activity (GO:0001076);; Biological Process: cartilage condensation (GO:0001502);; Biological Process: ossification (GO:0001503);; Molecular Function: steroid receptor RNA activator RNA binding (GO:0002153);; Biological Process: regulation of thyroid hormone mediated signaling pathway (GO:0002155);; Molecular F…	K05547|0.0|dre:30670|thraa, TR[a]1, nr1a1, thra, thral, tra, tra1, wu:fb59g07	Thyroid hormone receptor alpha GN=thra1 OS=Salmo salar (Atlantic salmon) PE=2 SV=1	thyroid hormone receptor alpha B [Conger myriaster]
c56690.graph_c0	8.9702	3.42063	0.00240326	-1.37035	down	--	--	Molecular Function: nucleotide binding (GO:0000166);; Molecular Function: nucleic acid binding (GO:0003676);; Biological Process: muscle organ development (GO:0007517);;	K07202|1e-111|oaa:100081496|similar to peroxisome-proliferator-activated receptor-gamma co-activator-1	YGP40 (Precursor) GN=VTG2 OS=Gallus gallus (Chicken) PE=1 SV=1	proliferator-activated receptor gamma coactivator 1 alpha [Ctenopharyngodon idella]
c151049.graph_c0	11.1103	4.96582	0.00864493	-1.15712	down	--	--	Molecular Function: receptor binding (GO:0005102);; Cellular Component: intracellular (GO:0005622);; Biological Process: epidermal growth factor receptor signaling pathway (GO:0007173);; Biological Process: protein ubiquitination (GO:0016567);; Biological Process: regulation of cellular protein metabolic process (GO:0032268);; Biological Process: intracellular signal transduction (GO:0035556);; B…	--	Cytokine-inducible SH2-containing protein GN=CISH OS=Gallus gallus (Chicken) PE=2 SV=1	suppressor of cytokine signaling 5a isoform 1 [Danio rerio]
c146961.graph_c0	1.14915	0.200772	0.00319228	-2.25261	down	--	--	Cellular Component: integral component of membrane (GO:0016021);; Biological Process: bone development (GO:0060348);;	--	Putative sodium-coupled neutral amino acid transporter 10 GN=slc38a10 OS=Xenopus laevis (African clawed frog) PE=2 SV=1	Im:6896251 protein [Danio rerio]
c144512.graph_c0	12.738	4.5286	6.98132e-05	-1.48488	down	[K]	Transcription	Molecular Function: DNA binding (GO:0003677);; Cellular Component: nucleus (GO:0005634);; Biological Process: regulation of transcription, DNA-templated (GO:0006355);;	K09403|0.0|dre:797147|forkhead box J3-like	Forkhead box protein J2 GN=foxj2 OS=Xenopus laevis (African clawed frog) PE=2 SV=1	PREDICTED: forkhead box protein J3-like [Danio rerio]
c140959.graph_c0	5.77591	1.76881	8.30062e-05	-1.67614	down	[R]	General function prediction only	Molecular Function: nucleotide binding (GO:0000166);; Molecular Function: RNA binding (GO:0003723);; Cellular Component: nucleus (GO:0005634);; Biological Process: mRNA processing (GO:0006397);; Biological Process: negative regulation of RNA splicing (GO:0033119);;	--	--	PREDICTED: regulator of differentiation 1-like [Anolis carolinensis]
c153420.graph_c0	3.61277	0.790267	3.64924e-05	-2.09748	down	--	--	--	--	--	unknown [Oryzias latipes]
c136027.graph_c0	17.2576	6.68603	0.000411592	-1.36318	down	--	--	Molecular Function: GTPase activity (GO:0003924);; Molecular Function: signal transducer activity (GO:0004871);; Molecular Function: GTP binding (GO:0005525);; Cellular Component: plasma membrane (GO:0005886);; Biological Process: GTP catabolic process (GO:0006184);; Biological Process: G-protein coupled receptor signaling pathway (GO:0007186);; Molecular Function: G-protein beta/gamma-subunit co…	K04632|0.0|xla:399059|hypothetical protein MGC68706	Guanine nucleotide-binding protein G(s) subunit alpha GN=gnas OS=Xenopus laevis (African clawed frog) PE=2 SV=1	PREDICTED: guanine nucleotide-binding protein G(s) subunit alpha-like isoform 1 [Oreochromis niloticus]
c145935.graph_c0	2.05795	12.7263	1.84301e-10	2.56854	up	[L]	Replication, recombination and repair	Cellular Component: troponin complex (GO:0005861);; Biological Process: myofibril assembly (GO:0030239);;	--	Troponin I, fast skeletal muscle GN=TNNI2 OS=Coturnix coturnix japonica (Japanese quail) PE=3 SV=2	fast muscle troponin [Pimephales promelas]
c155283.graph_c0	15.5772	5.82614	0.000161182	-1.41546	down	--	--	Molecular Function: zinc ion binding (GO:0008270);;	--	Cleavage and polyadenylation specificity factor subunit 6 GN=cpsf6 OS=Danio rerio (Zebrafish) PE=2 SV=1	zinc finger MIZ domain-containing protein 1 [Danio rerio]
c134442.graph_c0	10.9042	0.255764	6.23168e-13	-4.52475	down	--	--	--	--	--	hypothetical protein UY3_00021 [Chelonia mydas]
c160196.graph_c0	4.29677	1.49374	0.000644981	-1.49905	down	--	--	--	--	CLIP-associating protein 1-B GN=clasp1b OS=Xenopus laevis (African clawed frog) PE=1 SV=1	PREDICTED: CLIP-associating protein 1-like isoform X1 [Maylandia zebra]
c159660.graph_c1	6.80655	2.82379	0.00219782	-1.26288	down	--	--	Molecular Function: calcium ion binding (GO:0005509);; Cellular Component: mitochondrial inner membrane (GO:0005743);; Cellular Component: integral component of membrane (GO:0016021);; Biological Process: cristae formation (GO:0042407);;	--	LETM1 and EF-hand domain-containing protein 1, mitochondrial (Precursor) GN=letm1 OS=Danio rerio (Zebrafish) PE=3 SV=2	RecName: Full=LETM1 and EF-hand domain-containing protein 1, mitochondrial; AltName: Full=Leucine zipper-EF-hand-containing transmembrane protein 1; Flags: Precursor
c154775.graph_c0	3.95322	1.29226	0.000773344	-1.57573	down	--	--	--	--	--	PREDICTED: transmembrane protein C20orf46-like [Danio rerio]
c138921.graph_c0	33.5428	14.9455	0.00897141	-1.16452	down	--	--	Molecular Function: calcium ion binding (GO:0005509);; Molecular Function: zinc ion binding (GO:0008270);;	--	Dystrophin GN=DMD OS=Gallus gallus (Chicken) PE=2 SV=1	dystrobrevin beta [Danio rerio]
c149471.graph_c0	1.73315	5.06117	0.000891894	1.51618	up	--	--	Molecular Function: motor activity (GO:0003774);; Molecular Function: actin binding (GO:0003779);; Molecular Function: calmodulin binding (GO:0005516);; Molecular Function: ATP binding (GO:0005524);; Cellular Component: myofibril (GO:0030016);; Cellular Component: myosin filament (GO:0032982);;	K10352|0.0|dre:100008376|fd14a01	Myosin heavy chain, fast skeletal muscle OS=Cyprinus carpio (Common carp) PE=2 SV=2	PREDICTED: myosin heavy chain, fast skeletal muscle-like [Maylandia zebra]
c158537.graph_c0	58.444	16.528	8.13211e-08	-1.82096	down	--	--	Biological Process: primary metabolic process (GO:0044238);; Biological Process: cellular macromolecule metabolic process (GO:0044260);; Biological Process: single-organism cellular process (GO:0044763);; Biological Process: regulation of cellular process (GO:0050794);;	K09101|0.0|dre:563288|ncoa1, si:dkey-34f16.6, si:dkey-5g7.6	Nuclear receptor coactivator 2 GN=ncoa2 OS=Xenopus laevis (African clawed frog) PE=2 SV=1	PREDICTED: nuclear receptor coactivator 1-like [Oreochromis niloticus]
c157717.graph_c0	3.94007	0	1.74642e-08	-4.72081	down	--	--	--	--	--	polyprotein [Danio rerio]
c154688.graph_c0	3.75012	1.13528	3.46644e-05	-1.69686	down	--	--	Molecular Function: transmembrane signaling receptor activity (GO:0004888);; Molecular Function: calcium ion binding (GO:0005509);; Biological Process: smoothened signaling pathway (GO:0007224);; Biological Process: blood coagulation (GO:0007596);; Cellular Component: cell surface (GO:0009986);; Cellular Component: membrane (GO:0016020);; Biological Process: muscle fiber development (GO:0048747);…	--	Signal peptide, CUB and EGF-like domain-containing protein 2 (Precursor) GN=scube2 OS=Danio rerio (Zebrafish) PE=2 SV=1	signal peptide, CUB and EGF-like domain-containing protein 3 precursor [Danio rerio]
c77558.graph_c0	15.1304	3.79136	1.1461e-06	-1.96046	down	--	--	Biological Process: mitochondrial genome maintenance (GO:0000002);; Molecular Function: protein serine/threonine kinase activity (GO:0004674);; Molecular Function: ATP binding (GO:0005524);; Molecular Function: phospholipid binding (GO:0005543);; Cellular Component: nucleus (GO:0005634);; Cellular Component: Golgi apparatus (GO:0005794);; Cellular Component: plasma membrane (GO:0005886);; Biologi…	K04456|1e-103|dre:560549|akt3	RAC-alpha serine/threonine-protein kinase GN=akt1 OS=Xenopus laevis (African clawed frog) PE=2 SV=1	PREDICTED: RAC-gamma serine/threonine-protein kinase [Danio rerio]
c140258.graph_c0	6.6933	2.05111	0.000828039	-1.65568	down	[J]	Translation, ribosomal structure and biogenesis	Cellular Component: mitochondrion (GO:0005739);; Biological Process: one-carbon metabolic process (GO:0006730);; Molecular Function: methyltransferase activity (GO:0008168);; Biological Process: biosynthetic process (GO:0009058);; Biological Process: 10-formyltetrahydrofolate catabolic process (GO:0009258);; Molecular Function: formyltetrahydrofolate dehydrogenase activity (GO:0016155);; Molecula…	K00289|0.0|dre:100333269|10-formyltetrahydrofolate dehydrogenase-like	Cytosolic 10-formyltetrahydrofolate dehydrogenase GN=aldh1l1 OS=Xenopus tropicalis (Western clawed frog) PE=2 SV=1	PREDICTED: probable 10-formyltetrahydrofolate dehydrogenase ALDH1L2-like [Danio rerio]
c142500.graph_c0	25.4707	7.04595	6.62693e-08	-1.84708	down	[P]	Inorganic ion transport and metabolism	Molecular Function: calcium channel activity (GO:0005262);; Biological Process: potassium ion transport (GO:0006813);; Biological Process: sodium ion transport (GO:0006814);; Biological Process: calcium ion transport (GO:0006816);; Biological Process: cellular calcium ion homeostasis (GO:0006874);; Biological Process: visual perception (GO:0007601);; Biological Process: learning (GO:0007612);; Bi…	K13750|0.0|bta:525618|SLC24A2	Sodium/potassium/calcium exchanger 2 GN=SLC24A2 OS=Gallus gallus (Chicken) PE=2 SV=1	PREDICTED: sodium/potassium/calcium exchanger 2-like isoform X2 [Maylandia zebra]
c134732.graph_c0	1.99467	0.314857	0.00267548	-2.35439	down	--	--	Molecular Function: calcium ion binding (GO:0005509);; Cellular Component: plasma membrane (GO:0005886);; Biological Process: homophilic cell adhesion (GO:0007156);; Cellular Component: integral component of membrane (GO:0016021);;	--	Cadherin-10 (Precursor) GN=CDH10 OS=Gallus gallus (Chicken) PE=2 SV=1	PREDICTED: protocadherin beta-1-like [Oreochromis niloticus]
c143827.graph_c0	1.51312	0.511246	0.00186922	-1.52609	down	--	--	Biological Process: double-strand break repair via homologous recombination (GO:0000724);; Molecular Function: DNA binding (GO:0003677);; Molecular Function: DNA-dependent protein kinase activity (GO:0004677);; Molecular Function: protein binding (GO:0005515);; Molecular Function: ATP binding (GO:0005524);; Cellular Component: nucleoplasm (GO:0005654);; Cellular Component: nucleolus (GO:0005730);…	K06642|0.0|dre:562283|fa96e12	DNA-dependent protein kinase catalytic subunit GN=PRKDC OS=Gallus gallus (Chicken) PE=2 SV=1	PREDICTED: DNA-dependent protein kinase catalytic subunit-like [Oreochromis niloticus]
c106750.graph_c0	0.111309	10.6181	2.33147e-15	5.15054	up	--	--	Molecular Function: calcium ion binding (GO:0005509);;	--	Parvalbumin alpha OS=Cyprinus carpio (Common carp) PE=1 SV=2	parvalbumin 1 [Carassius auratus]
c150704.graph_c0	14.2779	5.42653	0.000626109	-1.38439	down	[DZ]	--	Biological Process: regulation of L-glutamate transport (GO:0002036);; Molecular Function: GTP binding (GO:0005525);; Cellular Component: nucleolus (GO:0005730);; Cellular Component: spindle (GO:0005819);; Biological Process: mitosis (GO:0007067);; Biological Process: smoothened signaling pathway (GO:0007224);; Cellular Component: cell surface (GO:0009986);; Cellular Component: actin cytoskeleton…	--	Septin-2 GN=SEPT2 OS=Gallus gallus (Chicken) PE=2 SV=1	PREDICTED: septin-2-like [Oreochromis niloticus]
c154185.graph_c0	8.32757	3.29516	0.00257317	-1.32227	down	[R]	General function prediction only	Molecular Function: Rab GTPase activator activity (GO:0005097);; Biological Process: positive regulation of Rab GTPase activity (GO:0032851);;	--	TBC1 domain family member 12 GN=tbc1d12 OS=Xenopus tropicalis (Western clawed frog) PE=2 SV=1	PREDICTED: TBC1 domain family member 14 isoform 1 [Danio rerio]
c143664.graph_c0	40.262	9.62132	7.19896e-10	-2.05766	down	--	--	Biological Process: embryonic heart tube morphogenesis (GO:0003143);; Molecular Function: sodium:potassium-exchanging ATPase activity (GO:0005391);; Molecular Function: ATP binding (GO:0005524);; Cellular Component: integral component of plasma membrane (GO:0005887);; Biological Process: ATP catabolic process (GO:0006200);; Biological Process: ATP biosynthetic process (GO:0006754);; Biological Pr…	K01539|0.0|dre:64612|atp1a1, atp1a1a.1, atp1a1l1, atp[a]1B1, cb70, wu:fa03c03, wu:fb92h10	Sodium/potassium-transporting ATPase subunit alpha-1 (Precursor) GN=atp1a1 OS=Catostomus commersonii (White sucker) PE=2 SV=1	Na+/K+ -ATPase alpha 1 subunit [Danio rerio]
c142804.graph_c0	9.07088	4.08242	0.00965061	-1.14894	down	--	--	--	--	Protein transport protein Sec16B GN=SEC16B OS=Gallus gallus (Chicken) PE=2 SV=1	PREDICTED: hypothetical protein LOC100695050 [Oreochromis niloticus]
c131288.graph_c0	1.45291	0.310448	0.00790594	-2.02575	down	--	--	Molecular Function: calcium ion binding (GO:0005509);; Cellular Component: plasma membrane (GO:0005886);; Biological Process: homophilic cell adhesion (GO:0007156);; Cellular Component: integral component of membrane (GO:0016021);;	--	Cadherin-7 (Precursor) GN=CDH7 OS=Gallus gallus (Chicken) PE=2 SV=1	PREDICTED: protocadherin-10-like [Danio rerio]
c159116.graph_c0	6.60688	2.93563	0.00951529	-1.16305	down	--	--	Biological Process: immune system process (GO:0002376);; Biological Process: response to stimulus (GO:0050896);;	--	Synaptotagmin-C GN=P65-C OS=Diplobatis ommata (Ocellated electric ray) PE=2 SV=1	PREDICTED: BAI1-associated protein 3 [Oreochromis niloticus]
c156742.graph_c0	36.2402	11.3594	1.46944e-06	-1.6713	down	[Z]	Cytoskeleton	Molecular Function: microtubule motor activity (GO:0003777);; Molecular Function: ATP binding (GO:0005524);; Molecular Function: phospholipid binding (GO:0005543);; Cellular Component: mitochondrion (GO:0005739);; Cellular Component: kinesin complex (GO:0005871);; Cellular Component: microtubule (GO:0005874);; Biological Process: ATP catabolic process (GO:0006200);; Biological Process: neuron-neu…	K10392|0.0|dre:369190|kif1b, wu:fb74c11	Semaphorin-4E (Precursor) GN=sema4e OS=Danio rerio (Zebrafish) PE=2 SV=1	kinesin-like protein KIF1B [Danio rerio]
c146429.graph_c0	15.4467	6.78853	0.00597011	-1.18314	down	[T]	Signal transduction mechanisms	Molecular Function: protein tyrosine phosphatase activity (GO:0004725);; Biological Process: insulin receptor signaling pathway (GO:0008286);; Biological Process: peptidyl-tyrosine dephosphorylation (GO:0035335);; Biological Process: regulation of protein kinase activity (GO:0045859);; Biological Process: convergent extension involved in gastrulation (GO:0060027);; Biological Process: retina deve…	K01104|0.0|dre:140818|ptpra, RPTP[a], zf-RPTP[a]	Receptor-type tyrosine-protein phosphatase F (Precursor) GN=ptprf OS=Danio rerio (Zebrafish) PE=2 SV=1	receptor-type tyrosine-protein phosphatase alpha precursor [Danio rerio]
c158015.graph_c0	7.13456	3.19811	0.00937086	-1.15252	down	--	--	--	--	--	PREDICTED: storkhead-box protein 2-like [Oryzias latipes]
c152539.graph_c1	4.05423	1.15504	0.00140321	-1.73842	down	--	--	Cellular Component: membrane (GO:0016020);; Biological Process: single-organism transport (GO:0044765);;	K04856|0.0|dre:566351|cacna1i, si:ch211-51h13.1	Voltage-dependent L-type calcium channel subunit alpha-1D GN=CACNA1D OS=Gallus gallus (Chicken) PE=2 SV=1	PREDICTED: voltage-dependent T-type calcium channel subunit alpha-1I-like [Takifugu rubripes]
c147767.graph_c0	17.872	5.64567	1.83969e-06	-1.66017	down	--	--	--	--	Fibrinogen alpha-1 chain (Precursor; Fragment) OS=Petromyzon marinus (Sea lamprey) PE=1 SV=2	PREDICTED: trinucleotide repeat-containing gene 6A protein isoform X3 [Gallus gallus]
c148575.graph_c0	42.6073	12.3951	1.7879e-07	-1.77756	down	--	--	Molecular Function: acid-amino acid ligase activity (GO:0016881);;	K10582|0.0|dre:557472|fj55b04	Ubiquitin-conjugating enzyme E2 C GN=ube2c OS=Xenopus laevis (African clawed frog) PE=1 SV=1	PREDICTED: wu:fj55b04 [Danio rerio]
c162234.graph_c0	3.74522	1.3625	0.00105538	-1.43712	down	--	--	Biological Process: lens development in camera-type eye (GO:0002088);; Molecular Function: RNA binding (GO:0003723);; Biological Process: P granule organization (GO:0030719);; Cellular Component: P granule (GO:0043186);;	--	Tudor domain-containing protein 7B GN=tdrd7b OS=Danio rerio (Zebrafish) PE=2 SV=2	RecName: Full=Tudor domain-containing protein 7B
c159997.graph_c0	13.6433	5.02594	0.00013038	-1.43545	down	--	--	Biological Process: regulation of apoptotic process (GO:0042981);;	--	--	Dedd1 protein [Danio rerio]
c155218.graph_c0	4.87223	1.34226	2.00155e-06	-1.83553	down	--	--	Biological Process: angiogenesis (GO:0001525);; Biological Process: urogenital system development (GO:0001655);; Molecular Function: ephrin receptor activity (GO:0005003);; Molecular Function: ATP binding (GO:0005524);; Cellular Component: integral component of plasma membrane (GO:0005887);; Biological Process: axonal fasciculation (GO:0007413);; Molecular Function: axon guidance receptor activit…	K05112|0.0|dre:555957|Ephrin type-B receptor 3-like	Ephrin type-B receptor 3 (Fragment) GN=EPHB3 OS=Gallus gallus (Chicken) PE=2 SV=1	PREDICTED: ephrin type-B receptor 3-like [Maylandia zebra]
c151417.graph_c0	10.0819	2.25994	8.38114e-09	-2.13055	down	--	--	Biological Process: activation of MAPKKK activity (GO:0000185);; Biological Process: heart looping (GO:0001947);; Molecular Function: DNA binding (GO:0003677);; Molecular Function: helicase activity (GO:0004386);; Molecular Function: ATP binding (GO:0005524);; Cellular Component: nucleus (GO:0005634);; Biological Process: regulation of transcription, DNA-templated (GO:0006355);; Biological Proces…	K11647|0.0|oaa:100093383|similar to BRG1 protein	Collagen alpha-1(II) chain (Precursor) GN=col2a1 OS=Xenopus tropicalis (Western clawed frog) PE=2 SV=1	PREDICTED: transcription activator BRG1-like [Takifugu rubripes]
c163343.graph_c0	23.4819	6.80279	4.17034e-05	-1.75172	down	[RTKL]	--	Biological Process: heart jogging (GO:0003146);; Molecular Function: calmodulin-dependent protein kinase activity (GO:0004683);; Molecular Function: calmodulin binding (GO:0005516);; Molecular Function: ATP binding (GO:0005524);; Biological Process: protein autophosphorylation (GO:0046777);; Biological Process: pronephros development (GO:0048793);;	K04515|3e-48|dre:791855|camk2g1, MGC109908, camk2ga, zgc:109908	Calcium/calmodulin-dependent protein kinase type II delta chain GN=CAMK2D OS=Gallus gallus (Chicken) PE=2 SV=1	calcium/calmodulin-dependent protein kinase type II subunit gamma [Danio rerio]
c150304.graph_c0	2.3989	0.47655	0.00136563	-2.14536	down	--	--	Biological Process: skeletal system development (GO:0001501);; Molecular Function: calcium ion binding (GO:0005509);; Cellular Component: extracellular space (GO:0005615);; Biological Process: positive regulation of bone mineralization (GO:0030501);; Biological Process: osteoclast maturation (GO:0036179);; Biological Process: regulation of fibroblast growth factor receptor signaling pathway (GO:0…	--	--	PREDICTED: extracellular serine/threonine protein kinase FAM20C-like [Maylandia zebra]
c143240.graph_c0	1.98779	0.349933	1.56632e-06	-2.38866	down	[I]	Lipid transport and metabolism	Molecular Function: cholinesterase activity (GO:0004104);; Biological Process: neurotransmitter catabolic process (GO:0042135);; Biological Process: response to chemical (GO:0042221);; Cellular Component: cell part (GO:0044464);; Biological Process: cell development (GO:0048468);;	K01050|0.0|pon:100174585|BCHE, DKFZp469L1320	Acetylcholinesterase (Precursor) GN=ACHE OS=Bungarus fasciatus (Banded krait) PE=1 SV=2	PREDICTED: cholinesterase-like [Oreochromis niloticus]
c147453.graph_c0	4.57865	1.75504	0.00264462	-1.36296	down	--	--	--	--	--	PREDICTED: cadherin EGF LAG seven-pass G-type receptor 3-like isoform X3 [Maylandia zebra]
c128997.graph_c0	9.01644	3.12321	0.000324969	-1.50864	down	[R]	General function prediction only	Molecular Function: GTPase activity (GO:0003924);; Molecular Function: GTP binding (GO:0005525);; Cellular Component: Golgi stack (GO:0005795);; Biological Process: GTP catabolic process (GO:0006184);; Biological Process: small GTPase mediated signal transduction (GO:0007264);; Biological Process: protein transport (GO:0015031);; Molecular Function: GDP binding (GO:0019003);; Molecular Function: …	K07886|1e-129|oaa:100078959|similar to small GTP-binding protein Rab27b	Ras-related protein Rab-8A (Precursor) GN=RAB8A OS=Gallus gallus (Chicken) PE=2 SV=1	ras-related protein rab-27b [Ictalurus punctatus]
c132866.graph_c0	28.7459	12.9409	0.00968448	-1.14733	down	--	--	Cellular Component: endoplasmic reticulum (GO:0005783);;	--	DDRGK domain-containing protein 1 (Precursor) GN=ddrgk1 OS=Danio rerio (Zebrafish) PE=2 SV=1	DDRGK domain-containing protein 1 precursor [Danio rerio]
c135069.graph_c0	7.46014	1.30842	4.39883e-10	-2.4598	down	[IQR]	--	Cellular Component: endoplasmic reticulum (GO:0005783);; Biological Process: 3-keto-sphinganine metabolic process (GO:0006666);; Biological Process: sphingolipid biosynthetic process (GO:0030148);; Molecular Function: 3-dehydrosphinganine reductase activity (GO:0047560);; Biological Process: oxidation-reduction process (GO:0055114);;	K04708|0.0|dre:394114|kdsr, MGC55947, fvt1, zgc:55947	Dehydrogenase/reductase SDR family member 7B GN=dhrs7b OS=Xenopus laevis (African clawed frog) PE=2 SV=1	PREDICTED: 3-ketodihydrosphingosine reductase-like [Maylandia zebra]
c157647.graph_c0	32.215	13.4167	0.00192862	-1.26084	down	[F]	Nucleotide transport and metabolism	Cellular Component: mitochondrion (GO:0005739);; Cellular Component: cytosol (GO:0005829);; Biological Process: pyrimidine nucleobase catabolic process (GO:0006208);; Biological Process: cytoskeleton organization (GO:0007010);; Molecular Function: hydrolase activity, acting on carbon-nitrogen (but not peptide) bonds, in cyclic amides (GO:0016812);; Molecular Function: protein kinase binding (GO:0…	K07528|0.0|mdo:100017919|similar to collapsin response mediator protein-2A	Dihydropyrimidinase-related protein 2 GN=DPYSL2 OS=Gallus gallus (Chicken) PE=2 SV=1	PREDICTED: dihydropyrimidinase-related protein 2-like [Oreochromis niloticus]
c134956.graph_c0	1.94708	0.427108	0.00020674	-2.07119	down	--	--	--	--	--	PREDICTED: uncharacterized protein LOC101465255 [Maylandia zebra]
c99580.graph_c0	11.1739	4.59448	0.00286706	-1.27202	down	--	--	Molecular Function: Rho guanyl-nucleotide exchange factor activity (GO:0005089);; Molecular Function: phospholipid binding (GO:0005543);; Biological Process: regulation of Rho protein signal transduction (GO:0035023);; Molecular Function: metal ion binding (GO:0046872);;	K05722|0.0|dre:560305|fgd1, si:dkey-242k1.1	FERM, RhoGEF and pleckstrin domain-containing protein 1 GN=FARP1 OS=Gallus gallus (Chicken) PE=1 SV=2	PREDICTED: FYVE, RhoGEF and PH domain-containing protein 1, partial [Danio rerio]
c149464.graph_c2	7.82983	2.63046	0.00228335	-1.53126	down	[R]	General function prediction only	Molecular Function: nucleic acid binding (GO:0003676);; Biological Process: mRNA catabolic process (GO:0006402);; Biological Process: pronephric nephron tubule development (GO:0039020);; Biological Process: single-organism cellular process (GO:0044763);; Molecular Function: metal ion binding (GO:0046872);; Biological Process: regulation of cellular process (GO:0050794);;	--	Zinc finger protein 36, C3H1 type-like 2-B GN=zfp36l2-B OS=Xenopus laevis (African clawed frog) PE=2 SV=1	zinc finger protein 36, C3H type-like 1a [Danio rerio]
c60073.graph_c0	17.9585	1.81496	1.07248e-13	-3.19102	down	[RTKL]	--	Molecular Function: calmodulin-dependent protein kinase activity (GO:0004683);; Molecular Function: calmodulin binding (GO:0005516);; Molecular Function: ATP binding (GO:0005524);; Biological Process: protein phosphorylation (GO:0006468);;	K04515|9e-62|dre:562064|MGC165373	Calcium/calmodulin-dependent protein kinase type II delta chain GN=camk2d OS=Xenopus laevis (African clawed frog) PE=2 SV=1	Calcium/calmodulin-dependent protein kinase type II beta chain [Salmo salar]
c138291.graph_c0	2.95024	0	1.11986e-08	-4.75201	down	--	--	--	--	--	PREDICTED: uncharacterized protein LOC101157319 [Oryzias latipes]
c152799.graph_c1	4.84566	1.34081	8.52777e-06	-1.82111	down	[H]	Coenzyme transport and metabolism	Molecular Function: methionine adenosyltransferase activity (GO:0004478);; Molecular Function: ATP binding (GO:0005524);; Biological Process: S-adenosylmethionine biosynthetic process (GO:0006556);; Biological Process: one-carbon metabolic process (GO:0006730);; Molecular Function: metal ion binding (GO:0046872);;	K00789|0.0|ssc:100312974|MAT2A, MATA2	--	S-adenosylmethionine synthetase isoform type-2 [Salmo salar]
c152334.graph_c0	9.10792	2.53305	2.07286e-05	-1.80855	down	--	--	Molecular Function: GTPase activity (GO:0003924);; Molecular Function: GTP binding (GO:0005525);; Molecular Function: phospholipid binding (GO:0005543);; Cellular Component: microtubule (GO:0005874);; Biological Process: GTP catabolic process (GO:0006184);; Biological Process: endocytosis (GO:0006897);; Biological Process: embryo development (GO:0009790);; Biological Process: convergent extension…	K01528|0.0|dre:559334|dnm2, MGC114072, zgc:114072	Dynamin-1-like protein GN=dnm1l OS=Danio rerio (Zebrafish) PE=2 SV=1	dynamin-2 [Danio rerio]
c143698.graph_c0	1.97376	0.312764	0.000797295	-2.38775	down	--	--	Molecular Function: DNA binding (GO:0003677);; Biological Process: regulation of transcription, DNA-templated (GO:0006355);; Biological Process: multicellular organismal development (GO:0007275);;	K09269|1e-163|dre:567154|sox6	Transcription factor Sox-6 GN=sox6 OS=Xenopus tropicalis (Western clawed frog) PE=2 SV=1	transcription factor SOX-6 [Danio rerio]
c151116.graph_c0	4.18943	1.56323	0.0072274	-1.38816	down	[I]	Lipid transport and metabolism	Cellular Component: integral component of membrane (GO:0016021);; Molecular Function: hydrolase activity (GO:0016787);;	--	Presqualene diphosphate phosphatase OS=Danio rerio (Zebrafish) PE=2 SV=1	Si:ch211-246k22.2 protein [Danio rerio]
c151209.graph_c0	3.28954	1.1911	0.000859994	-1.44469	down	--	--	Molecular Function: calcium ion binding (GO:0005509);; Cellular Component: plasma membrane (GO:0005886);; Biological Process: homophilic cell adhesion (GO:0007156);; Cellular Component: integral component of membrane (GO:0016021);;	--	Protocadherin-15 (Precursor) GN=Pcdh15 OS=Gallus gallus (Chicken) PE=1 SV=1	PREDICTED: protocadherin-20-like [Maylandia zebra]
c153278.graph_c0	10.1627	3.96249	0.00102253	-1.348	down	[R]	General function prediction only	--	K10380|0.0|ssc:100512728|ANK2	Serine/threonine-protein phosphatase 6 regulatory ankyrin repeat subunit C GN=ankrd52 OS=Danio rerio (Zebrafish) PE=2 SV=1	unnamed protein product [Tetraodon nigroviridis]
c146401.graph_c0	0.167795	4.24665	1.07795e-07	3.80923	up	--	--	--	--	--	PREDICTED: uncharacterized protein LOC101487285 [Maylandia zebra]
c158194.graph_c0	10.9349	3.36792	2.42113e-06	-1.68963	down	[R]	General function prediction only	Molecular Function: Rab GTPase activator activity (GO:0005097);; Biological Process: positive regulation of Rab GTPase activity (GO:0032851);;	--	TBC1 domain family member 24 GN=tbc1d24 OS=Xenopus laevis (African clawed frog) PE=2 SV=1	TBC1 domain family member 24 [Dicentrarchus labrax]
c157726.graph_c1	23.7071	9.21684	0.000414422	-1.35914	down	--	--	Molecular Function: glycoprotein binding (GO:0001948);; Molecular Function: metalloendopeptidase activity (GO:0004222);; Molecular Function: receptor binding (GO:0005102);; Molecular Function: ATP binding (GO:0005524);; Cellular Component: extracellular space (GO:0005615);; Cellular Component: nucleus (GO:0005634);; Cellular Component: mitochondrion (GO:0005739);; Cellular Component: peroxisome (…	K01408|0.0|dre:561390|ide, MGC162603, zgc:162603	--	novel protein similar to H.sapiens IDE, insulin-degrading enzyme (IDE, zgc:162603) [Danio rerio]
c145989.graph_c1	13.9587	4.95941	0.00068962	-1.47066	down	--	--	Biological Process: single-multicellular organism process (GO:0044707);; Biological Process: single-organism cellular process (GO:0044763);; Biological Process: regulation of cellular process (GO:0050794);; Biological Process: response to stimulus (GO:0050896);;	--	PERQ amino acid-rich with GYF domain-containing protein 2 GN=gigyf2 OS=Danio rerio (Zebrafish) PE=2 SV=1	unnamed protein product [Tetraodon nigroviridis]
c125893.graph_c0	0.257429	1.95454	0.000901598	2.55935	up	--	--	Biological Process: liver development (GO:0001889);; Molecular Function: transporter activity (GO:0005215);; Molecular Function: retinoid binding (GO:0005501);; Cellular Component: extracellular region (GO:0005576);; Biological Process: transport (GO:0006810);; Biological Process: response to retinoic acid (GO:0032526);; Molecular Function: small molecule binding (GO:0036094);;	--	Retinol-binding protein 4-A GN=rbp4a OS=Oncorhynchus mykiss (Rainbow trout) PE=1 SV=2	retinol-binding protein 4 precursor [Danio rerio]
c151363.graph_c0	2.86455	0.765433	0.000183928	-1.83935	down	--	--	--	--	--	PREDICTED: uncharacterized protein LOC101071133 [Takifugu rubripes]
c155088.graph_c0	11.2727	3.04358	1.13104e-06	-1.86473	down	[U]	Intracellular trafficking, secretion, and vesicular transport	Biological Process: intracellular protein transport (GO:0006886);; Molecular Function: protein transporter activity (GO:0008565);; Biological Process: vesicle-mediated transport (GO:0016192);; Cellular Component: membrane coat (GO:0030117);;	K12394|1e-107|xtr:733931|ap1s2	--	Unknown (protein for IMAGE:7277319), partial [Danio rerio]
c160127.graph_c1	3.09451	0.812817	0.00272671	-1.82415	down	--	--	--	--	--	NOTCH-like [Oncorhynchus mykiss]
c137669.graph_c0	7.08985	3.02783	0.00867505	-1.21442	down	[O]	Posttranslational modification, protein turnover, chaperones	Molecular Function: ubiquitin thiolesterase activity (GO:0004221);; Molecular Function: ubiquitin-specific protease activity (GO:0004843);; Biological Process: ubiquitin-dependent protein catabolic process (GO:0006511);; Biological Process: dorsal/ventral pattern formation (GO:0009953);; Biological Process: central nervous system morphogenesis (GO:0021551);; Molecular Function: SUMO binding (GO:0…	K11849|0.0|dre:406790|usp25, wu:fi33c05, wu:fo67e06, wu:fp97a04, zgc:55791	Ubiquitin carboxyl-terminal hydrolase 28 GN=USP28 OS=Gallus gallus (Chicken) PE=2 SV=1	ubiquitin carboxyl-terminal hydrolase 25 [Danio rerio]
c155346.graph_c1	5.77637	2.15894	0.00104402	-1.40245	down	--	--	Cellular Component: centriole (GO:0005814);; Cellular Component: polar microtubule (GO:0005827);; Biological Process: microtubule nucleation (GO:0007020);; Molecular Function: gamma-tubulin binding (GO:0043015);;	--	Gamma-tubulin complex component 3 homolog GN=tubgcp3 OS=Xenopus laevis (African clawed frog) PE=1 SV=1	gamma-tubulin complex component 3 [Danio rerio]
c154708.graph_c0	4.72308	1.83085	0.00217667	-1.35003	down	[R]	General function prediction only	Molecular Function: GTPase activity (GO:0003924);; Molecular Function: GTP binding (GO:0005525);; Cellular Component: plasma membrane (GO:0005886);; Cellular Component: ciliary basal body (GO:0005932);; Biological Process: GTP catabolic process (GO:0006184);; Biological Process: vesicle docking involved in exocytosis (GO:0006904);; Biological Process: small GTPase mediated signal transduction (GO…	K07901|3e-53|dre:571897|rab8a, MGC162699, rab8, zgc:162699	Ras-related protein Rab-8A (Precursor) GN=RAB8A OS=Gallus gallus (Chicken) PE=2 SV=1	RAB8A [Cyprinus carpio]
c139165.graph_c0	5.39296	1.28037	1.04945e-05	-2.01154	down	--	--	Molecular Function: phospholipid binding (GO:0005543);; Biological Process: signal transduction (GO:0007165);;	--	Amyloid beta A4 precursor protein-binding family B member 1-interacting protein GN=APBB1IP OS=Gallus gallus (Chicken) PE=2 SV=1	ras-associated and pleckstrin homology domains-containing protein 1 [Danio rerio]
c83391.graph_c0	0.0679204	36.8916	0	7.63856	up	--	--	Molecular Function: calcium ion binding (GO:0005509);;	--	Parvalbumin beta OS=Cyprinus carpio (Common carp) PE=1 SV=1	parvalbumin [Cyprinus carpio]
c133742.graph_c0	0.33887	2.309	0.00388195	2.41042	up	--	--	--	--	Caldesmon GN=CALD1 OS=Gallus gallus (Chicken) PE=1 SV=2	hypothetical protein UY3_19153 [Chelonia mydas]
c140765.graph_c0	45.598	13.6881	6.07271e-07	-1.73025	down	--	--	Molecular Function: Rab GDP-dissociation inhibitor activity (GO:0005093);; Molecular Function: Rab GTPase activator activity (GO:0005097);; Cellular Component: Golgi apparatus (GO:0005794);; Cellular Component: cell surface (GO:0009986);; Biological Process: protein transport (GO:0015031);; Cellular Component: midbody (GO:0030496);; Biological Process: positive regulation of Rab GTPase activity (…	--	--	rab GDP dissociation inhibitor alpha [Danio rerio]
c143722.graph_c0	8.93591	3.58044	0.00135896	-1.3109	down	--	--	--	--	Protein FAM63A GN=fam63a OS=Danio rerio (Zebrafish) PE=3 SV=1	PREDICTED: protein FAM63B-like [Oreochromis niloticus]
c90595.graph_c0	2.62058	8.03528	0.000232625	1.58882	up	--	--	--	--	--	unnamed protein product [Tetraodon nigroviridis]
c163030.graph_c0	0.48498	0.0726279	0.00129245	-2.42702	down	--	--	--	K12172|0.0|dre:100317326|si:ch1073-55a19.2	Protein piccolo (Fragment) GN=PCLO OS=Gallus gallus (Chicken) PE=2 SV=1	PREDICTED: e3 SUMO-protein ligase RanBP2 [Danio rerio]
c144429.graph_c0	2.86827	0.960683	0.00494932	-1.5266	down	[J]	Translation, ribosomal structure and biogenesis	Molecular Function: methionine-tRNA ligase activity (GO:0004825);; Molecular Function: ATP binding (GO:0005524);; Cellular Component: mitochondrial matrix (GO:0005759);; Biological Process: methionyl-tRNA aminoacylation (GO:0006431);;	K01874|0.0|dre:566565|Methionyl-tRNA synthetase, mitochondrial-like	Methionine--tRNA ligase, mitochondrial (Precursor) GN=mars2 OS=Takifugu rubripes (Japanese pufferfish) PE=3 SV=1	PREDICTED: methionyl-tRNA synthetase, mitochondrial-like [Danio rerio]
c160187.graph_c0	8.51655	1.98514	1.46709e-09	-2.08732	down	--	--	Molecular Function: inorganic anion exchanger activity (GO:0005452);; Cellular Component: plasma membrane (GO:0005886);; Biological Process: anion transport (GO:0006820);; Cellular Component: integral component of membrane (GO:0016021);; Biological Process: regulation of intracellular pH (GO:0051453);;	K13856|0.0|dre:100333073|anion exchange protein 3-like	Band 3 anion transport protein GN=SLC4A1 OS=Gallus gallus (Chicken) PE=2 SV=1	PREDICTED: anion exchange protein 3-like [Oreochromis niloticus]
c155953.graph_c1	3.36663	1.04588	0.001921	-1.62979	down	--	--	Biological Process: outflow tract morphogenesis (GO:0003151);; Biological Process: cardiac ventricle morphogenesis (GO:0003208);; Molecular Function: calcium ion binding (GO:0005509);;	K08023|0.0|dre:562912|ltbp3, si:ch211-247o20.1	Neurogenic locus notch protein homolog (Precursor) GN=notch1 OS=Xenopus laevis (African clawed frog) PE=1 SV=3	latent transforming growth factor binding protein precursor [Oncorhynchus mykiss]
c150878.graph_c0	25.3185	8.76029	3.40363e-05	-1.52427	down	--	--	Molecular Function: phospholipid binding (GO:0005543);; Biological Process: exocytosis (GO:0006887);; Biological Process: protein transport (GO:0015031);; Cellular Component: cell junction (GO:0030054);; Cellular Component: cytoplasmic vesicle membrane (GO:0030659);; Cellular Component: synapse (GO:0045202);; Molecular Function: metal ion binding (GO:0046872);;	--	Calcium-dependent secretion activator 1 GN=cadps OS=Xenopus laevis (African clawed frog) PE=2 SV=1	PREDICTED: calcium-dependent secretion activator 1 [Danio rerio]
c156343.graph_c0	1.17953	4.6473	0.000389792	1.89356	up	--	--	--	--	Acetylcholine receptor subunit epsilon (Precursor) GN=chrne OS=Xenopus laevis (African clawed frog) PE=2 SV=1	PREDICTED: 5-hydroxytryptamine receptor 3A-like [Oryzias latipes]
c152187.graph_c0	29.3341	10.1618	2.28455e-05	-1.52672	down	[RTKL]	--	Molecular Function: protein serine/threonine kinase activity (GO:0004674);; Molecular Function: ATP binding (GO:0005524);; Cellular Component: cytoplasm (GO:0005737);; Biological Process: DNA repair (GO:0006281);; Biological Process: protein phosphorylation (GO:0006468);; Biological Process: G2 DNA damage checkpoint (GO:0031572);; Biological Process: positive regulation of JNK cascade (GO:0046330…	K04429|0.0|dre:100004576|TAO kinase 1-like	Serine/threonine-protein kinase TAO1-B GN=taok1-b OS=Xenopus laevis (African clawed frog) PE=2 SV=1	PREDICTED: serine/threonine-protein kinase TAO1-like isoform 1 [Danio rerio]
c135028.graph_c0	12.6589	4.80291	0.000759199	-1.38529	down	--	--	Molecular Function: DNA binding (GO:0003677);; Molecular Function: translation initiation factor activity (GO:0003743);; Cellular Component: cytoplasm (GO:0005737);; Biological Process: regulation of translation (GO:0006417);; Biological Process: mesoderm development (GO:0007498);; Biological Process: RNA metabolic process (GO:0016070);;	--	--	Unknown (protein for MGC:66141) [Danio rerio]
c160778.graph_c0	12.1211	2.66527	1.41337e-10	-2.17309	down	[RTKL]	--	Molecular Function: nucleotide binding (GO:0000166);; Molecular Function: protein kinase activity (GO:0004672);; Biological Process: phosphorylation (GO:0016310);; Cellular Component: intracellular membrane-bounded organelle (GO:0043231);; Cellular Component: intracellular organelle part (GO:0044446);;	K08815|0.0|dre:100331590|casein kinase 1, delta-like	Casein kinase I isoform alpha GN=csnk1a1 OS=Xenopus laevis (African clawed frog) PE=2 SV=1	PREDICTED: tau-tubulin kinase 2 [Oreochromis niloticus]
c142613.graph_c0	4.68821	1.10828	2.92582e-07	-2.0431	down	--	--	Molecular Function: steroid hormone receptor activity (GO:0003707);; Biological Process: regulation of transcription, DNA-templated (GO:0006355);; Biological Process: steroid hormone mediated signaling pathway (GO:0043401);; Cellular Component: intracellular part (GO:0044424);; Biological Process: response to glucocorticoid (GO:0051384);; Molecular Function: organic cyclic compound binding (GO:00…	K05771|2e-41|dre:553740|nr3c1, MGC113038, MGC191720, gr, zgc:113038	Glucocorticoid receptor GN=nr3c1 OS=Oncorhynchus mykiss (Rainbow trout) PE=1 SV=1	putative glucocorticoid receptor [Cyprinus carpio]
c146675.graph_c0	5.98051	2.17071	0.00141342	-1.43781	down	--	--	Molecular Function: magnesium ion binding (GO:0000287);; Molecular Function: protein serine/threonine kinase activity (GO:0004674);; Molecular Function: ATP binding (GO:0005524);; Biological Process: protein phosphorylation (GO:0006468);;	K08789|0.0|gga:420130|MAST3	Microtubule-associated serine/threonine-protein kinase 3 GN=mast3 OS=Xenopus laevis (African clawed frog) PE=2 SV=1	PREDICTED: microtubule-associated serine/threonine-protein kinase 3-like [Takifugu rubripes]
c148601.graph_c0	2.26144	0.71879	0.00034388	-1.61801	down	--	--	--	--	WD repeat-containing protein mio GN=mios OS=Danio rerio (Zebrafish) PE=2 SV=1	WD repeat-containing protein mio [Danio rerio]
c107921.graph_c0	10.8289	2.09794	6.30983e-09	-2.31863	down	[RTKL]	--	Biological Process: G2/M transition of mitotic cell cycle (GO:0000086);; Cellular Component: cytoplasmic cyclin-dependent protein kinase holoenzyme complex (GO:0000308);; Molecular Function: cyclin-dependent protein serine/threonine kinase activity (GO:0004693);; Molecular Function: ATP binding (GO:0005524);; Cellular Component: nucleus (GO:0005634);; Cellular Component: cytosol (GO:0005829);; Ce…	K08821|1e-171|cfa:475223|CDK14, PFTK1	Cyclin-dependent kinase 14 GN=cdk14 OS=Xenopus tropicalis (Western clawed frog) PE=2 SV=1	PREDICTED: cyclin-dependent kinase 14-like [Oreochromis niloticus]
c141548.graph_c0	20.5514	7.57052	0.000215864	-1.43183	down	--	--	Molecular Function: zinc ion binding (GO:0008270);; Molecular Function: ligase activity (GO:0016874);;	--	--	uncharacterized protein LOC334203 [Danio rerio]
c157708.graph_c0	8.15924	3.28292	0.0009599	-1.30877	down	[R]	General function prediction only	Biological Process: signal transduction (GO:0007165);;	--	YGP40 (Precursor) GN=VTG2 OS=Gallus gallus (Chicken) PE=1 SV=1	PREDICTED: probable G-protein coupled receptor 158-like isoform X1 [Maylandia zebra]
c147493.graph_c0	7.37765	2.26441	3.53099e-05	-1.67906	down	[M]	Cell wall/membrane/envelope biogenesis	Molecular Function: damaged DNA binding (GO:0003684);; Cellular Component: nucleus (GO:0005634);; Biological Process: nucleotide-excision repair (GO:0006289);;	K10838|0.0|dre:541386|xpc, wu:fb12d05, wu:fb12d09, zgc:113032	Nucleolin GN=ncl OS=Xenopus laevis (African clawed frog) PE=2 SV=3	xeroderma pigmentosum, complementation group C [Danio rerio]
c149623.graph_c0	16.2138	7.11206	0.00578454	-1.18608	down	[R]	General function prediction only	Molecular Function: ATP-dependent peptidase activity (GO:0004176);; Biological Process: proteolysis (GO:0006508);; Molecular Function: zinc ion binding (GO:0008270);;	--	E3 ubiquitin-protein ligase RNF168 GN=rnf168 OS=Danio rerio (Zebrafish) PE=2 SV=1	PREDICTED: LON peptidase N-terminal domain and RING finger protein 1-like [Danio rerio]
c84978.graph_c0	2.76965	0.461155	6.44541e-06	-2.43369	down	--	--	Molecular Function: DNA binding (GO:0003677);; Cellular Component: nucleus (GO:0005634);; Biological Process: multicellular organismal development (GO:0007275);; Biological Process: positive regulation of transcription, DNA-templated (GO:0045893);; Molecular Function: metal ion binding (GO:0046872);; Molecular Function: protein dimerization activity (GO:0046983);;	K09103|1e-121|dre:567751|ebf3, zgc:158829	Transcription factor COE3 GN=coe3 OS=Xenopus laevis (African clawed frog) PE=2 SV=2	PREDICTED: transcription factor COE3-like isoform 2 [Oreochromis niloticus]
c132004.graph_c0	6.67681	1.98884	4.54971e-05	-1.71572	down	[R]	General function prediction only	Molecular Function: zinc ion binding (GO:0008270);;	--	--	probable palmitoyltransferase ZDHHC14 [Danio rerio]
c127755.graph_c0	1.12099	9.37123	1.18794e-14	3.0004	up	--	--	Molecular Function: G-protein coupled receptor activity (GO:0004930);; Biological Process: G-protein coupled receptor signaling pathway (GO:0007186);; Biological Process: visual perception (GO:0007601);; Biological Process: phototransduction (GO:0007602);; Biological Process: photoperiodism (GO:0009648);; Molecular Function: photoreceptor activity (GO:0009881);; Cellular Component: integral compo…	K04251|0.0|dre:30413|opn1lw1, LWS-1, rdops, zfred	Red-sensitive opsin-1 GN=opn1lw1 OS=Danio rerio (Zebrafish) PE=1 SV=1	red-sensitive cone opsin [Hemibarbus labeo]
c136532.graph_c0	2.3852	7.38397	0.000179559	1.60296	up	--	--	--	--	Wnt inhibitory factor 1 (Precursor) GN=wif1 OS=Xenopus laevis (African clawed frog) PE=2 SV=1	von Willebrand factor D and EGF domains precursor [Danio rerio]
c105778.graph_c0	5.3814	1.4103	1.12667e-05	-1.88805	down	--	--	Molecular Function: sequence-specific DNA binding transcription factor activity (GO:0003700);; Biological Process: regulation of transcription, DNA-templated (GO:0006355);; Molecular Function: sequence-specific DNA binding (GO:0043565);;	--	--	PREDICTED: UPF0474 protein C5orf41 homolog [Danio rerio]
c159168.graph_c0	4.1637	1.38711	0.000288652	-1.55956	down	--	--	--	K03129|0.0|dre:564106|si:dkey-219c3.2	Serine/arginine repetitive matrix protein 1 GN=SRRM1 OS=Gallus gallus (Chicken) PE=2 SV=1	PREDICTED: transcription initiation factor TFIID subunit 4-like [Oryzias latipes]
c83738.graph_c0	0.379907	18.5826	0	5.10519	up	--	--	Molecular Function: ATP binding (GO:0005524);; Molecular Function: kinase activity (GO:0016301);; Biological Process: phosphorylation (GO:0016310);;	--	Creatine kinase M-type GN=CKM OS=Gallus gallus (Chicken) PE=2 SV=1	Ckmb protein [Danio rerio]
c136071.graph_c0	1.84385	0.323066	0.000451077	-2.30148	down	--	--	Molecular Function: sequence-specific DNA binding transcription factor activity (GO:0003700);; Molecular Function: signal transducer activity (GO:0004871);; Molecular Function: calcium ion binding (GO:0005509);; Cellular Component: nucleus (GO:0005634);; Biological Process: JAK-STAT cascade (GO:0007259);; Biological Process: lymphocyte differentiation (GO:0030098);; Biological Process: positive r…	K11223|0.0|dre:445474|stat5.2, MGC113865	Signal transducer and activator of transcription 3 GN=STAT3 OS=Gallus gallus (Chicken) PE=1 SV=2	Stat5.2 protein [Danio rerio]
c153999.graph_c1	4.30298	1.26853	4.64571e-05	-1.72877	down	--	--	Molecular Function: guanylate cyclase activity (GO:0004383);; Molecular Function: protein kinase activity (GO:0004672);; Molecular Function: ATP binding (GO:0005524);; Cellular Component: intracellular (GO:0005622);; Biological Process: cGMP biosynthetic process (GO:0006182);; Biological Process: protein phosphorylation (GO:0006468);; Cellular Component: integral component of membrane (GO:0016021…	K12323|0.0|dre:560653|npr1a, sGC, si:dkey-27c15.1	Atrial natriuretic peptide receptor 2 (Precursor) GN=npr2 OS=Anguilla japonica (Japanese eel) PE=2 SV=1	atrial natriuretic peptide receptor 1 precursor [Danio rerio]
c151732.graph_c0	13.0032	5.23144	0.00104749	-1.30793	down	--	--	--	--	Protein piccolo (Fragment) GN=PCLO OS=Gallus gallus (Chicken) PE=2 SV=1	PREDICTED: flocculation protein FLO11-like isoform X1 [Maylandia zebra]
c148001.graph_c0	3.51808	0.871693	0.00367705	-1.88492	down	--	--	--	--	RalA-binding protein 1-A GN=ralbp1-a OS=Xenopus laevis (African clawed frog) PE=1 SV=3	PREDICTED: protein FAM13A-like [Maylandia zebra]
c127876.graph_c0	28.3069	10.3577	0.000227029	-1.44016	down	--	--	Molecular Function: calcium ion binding (GO:0005509);;	--	--	EF-hand domain-containing protein D2 [Danio rerio]
c84176.graph_c0	12.5998	4.37016	0.00969474	-1.47556	down	--	--	Molecular Function: ionotropic glutamate receptor activity (GO:0004970);; Molecular Function: extracellular-glutamate-gated ion channel activity (GO:0005234);; Biological Process: synaptic transmission (GO:0007268);; Biological Process: long-term memory (GO:0007616);; Cellular Component: synaptic vesicle (GO:0008021);; Cellular Component: cell surface (GO:0009986);; Cellular Component: postsynapt…	K05197|1e-77|dre:798689|gria1a, ZfGluR1a, glur1a, gria1.1, zfGRIA1[a]	Glutamate receptor ionotropic, kainate 2 (Fragment) GN=grik2 OS=Xenopus laevis (African clawed frog) PE=2 SV=1	flop protein [Carassius carassius]
c149929.graph_c0	9.21278	24.5119	0.000451553	1.40137	up	--	--	--	--	Nipped-B-like protein B GN=nipblb OS=Danio rerio (Zebrafish) PE=2 SV=1	hypothetical protein A306_15616, partial [Columba livia]
c159157.graph_c1	3.99738	1.61479	0.00555397	-1.28959	down	[TZDR]	--	Molecular Function: calcium ion binding (GO:0005509);; Cellular Component: trans-Golgi network membrane (GO:0032588);;	--	Calmodulin GN=calm OS=Electrophorus electricus (Electric eel) PE=2 SV=2	PREDICTED: calcium-binding protein 7 [Danio rerio]
c152098.graph_c1	15.2846	6.59976	0.00421435	-1.20746	down	--	--	Molecular Function: polypeptide N-acetylgalactosaminyltransferase activity (GO:0004653);; Cellular Component: Golgi apparatus (GO:0005794);; Cellular Component: integral component of membrane (GO:0016021);; Biological Process: protein O-linked glycosylation via serine (GO:0018242);; Biological Process: protein O-linked glycosylation via threonine (GO:0018243);; Molecular Function: manganese ion b…	K00710|0.0|dre:559073|wu:fc05g08	--	PREDICTED: polypeptide N-acetylgalactosaminyltransferase 1 isoform 2 [Danio rerio]
c161966.graph_c1	11.1839	3.44181	1.73347e-06	-1.69245	down	[RTKL]	--	Biological Process: activation of MAPKK activity (GO:0000186);; Molecular Function: MAP kinase kinase kinase activity (GO:0004709);; Molecular Function: ATP binding (GO:0005524);; Cellular Component: cytoplasm (GO:0005737);; Molecular Function: identical protein binding (GO:0042802);; Biological Process: protein autophosphorylation (GO:0046777);;	K04422|0.0|dre:568412|si:ch211-45c16.2	Mitogen-activated protein kinase kinase kinase 13-A GN=map3k13-a OS=Xenopus laevis (African clawed frog) PE=2 SV=1	PREDICTED: mitogen-activated protein kinase kinase kinase 13 [Danio rerio]
c122046.graph_c0	13.7916	4.86109	6.1204e-05	-1.49677	down	--	--	Biological Process: protein ubiquitination (GO:0016567);; Biological Process: intracellular signal transduction (GO:0035556);;	--	--	PREDICTED: tubby-related protein 4-like isoform 2 [Oreochromis niloticus]
c106772.graph_c1	49.0212	10.2997	7.78497e-10	-2.22552	down	[R]	General function prediction only	Molecular Function: GTPase activity (GO:0003924);; Molecular Function: GTP binding (GO:0005525);; Molecular Function: phospholipid binding (GO:0005543);; Cellular Component: microtubule (GO:0005874);; Biological Process: GTP catabolic process (GO:0006184);; Biological Process: receptor-mediated endocytosis (GO:0006898);; Biological Process: endosome organization (GO:0007032);; Cellular Component:…	K01528|4e-84|xtr:448130|dnm1, MGC69248, dnm	Dynamin-1-like protein GN=dnm1l OS=Danio rerio (Zebrafish) PE=2 SV=1	dynamin 1 [Xenopus (Silurana) tropicalis]
c155120.graph_c0	7.32134	2.6624	0.000488786	-1.44313	down	--	--	Molecular Function: G-protein coupled receptor activity (GO:0004930);; Cellular Component: plasma membrane (GO:0005886);; Biological Process: neuropeptide signaling pathway (GO:0007218);; Cellular Component: integral component of membrane (GO:0016021);; Molecular Function: carbohydrate binding (GO:0030246);;	K04592|0.0|mmu:330814|Lphn1, 2900070I05Rik, AI182398, CLIBA, Lec2, MGC109680, mKIAA0821	Noelin (Precursor) GN=OLFM1 OS=Gallus gallus (Chicken) PE=2 SV=1	PREDICTED: latrophilin-1-like [Oreochromis niloticus]
c139487.graph_c1	12.7868	5.20851	0.00122511	-1.29143	down	--	--	Molecular Function: zinc ion binding (GO:0008270);;	--	Collagen alpha-1(II) chain (Precursor) GN=col2a1 OS=Xenopus tropicalis (Western clawed frog) PE=2 SV=1	PREDICTED: zinc finger MIZ domain-containing protein 2-like [Oryzias latipes]
c159723.graph_c0	9.36234	3.074	1.16865e-05	-1.59815	down	[T]	Signal transduction mechanisms	Molecular Function: magnesium ion binding (GO:0000287);; Molecular Function: signal transducer activity (GO:0004871);; Cellular Component: nucleus (GO:0005634);; Biological Process: negative regulation of SMAD protein complex assembly (GO:0010991);; Molecular Function: manganese ion binding (GO:0030145);; Biological Process: positive regulation of Wnt signaling pathway (GO:0030177);; Biological P…	--	Protein phosphatase 1K, mitochondrial (Precursor) GN=ppm1k OS=Xenopus laevis (African clawed frog) PE=2 SV=1	protein phosphatase, Mg2+/Mn2+ dependent, 1Ab [Danio rerio]
c150557.graph_c1	1.65291	0.315154	3.2165e-06	-2.28719	down	[I]	Lipid transport and metabolism	Biological Process: glandular epithelial cell maturation (GO:0002071);; Molecular Function: glycerol-3-phosphate O-acyltransferase activity (GO:0004366);; Cellular Component: endoplasmic reticulum (GO:0005783);; Biological Process: fatty acid metabolic process (GO:0006631);; Biological Process: acyl-CoA metabolic process (GO:0006637);; Biological Process: phosphatidylcholine biosynthetic process …	K13506|0.0|dre:678522|MGC136875, MGC152671, wu:fi89e03	Glycerol-3-phosphate acyltransferase 3 GN=agpat9 OS=Danio rerio (Zebrafish) PE=2 SV=1	PREDICTED: glycerol-3-phosphate acyltransferase 4-like [Oreochromis niloticus]
c161696.graph_c0	7.18976	2.02132	1.42788e-06	-1.81109	down	--	--	--	--	Seizure protein 6 homolog (Precursor) GN=sez6 OS=Xenopus laevis (African clawed frog) PE=2 SV=1	PREDICTED: CUB and sushi domain-containing protein 3 [Danio rerio]
c106274.graph_c0	2.76521	14.9683	1.67551e-09	2.38784	up	--	--	Molecular Function: 3',5'-cyclic-nucleotide phosphodiesterase activity (GO:0004114);; Biological Process: visual perception (GO:0007601);; Molecular Function: cGMP binding (GO:0030553);;	--	--	uncharacterized protein LOC393810 [Danio rerio]
c158183.graph_c1	17.4799	5.00812	1.51644e-07	-1.79766	down	[R]	General function prediction only	Biological Process: porphyrin-containing compound biosynthetic process (GO:0006779);; Biological Process: ER to Golgi vesicle-mediated transport (GO:0006888);; Biological Process: signal transduction (GO:0007165);; Cellular Component: spectrin-associated cytoskeleton (GO:0014731);; Biological Process: monovalent inorganic cation transport (GO:0015672);; Cellular Component: membrane (GO:0016020);;…	K10380|0.0|dre:794638|UNCoordinated family member (unc-44)-like	Serine/threonine-protein phosphatase 6 regulatory ankyrin repeat subunit C GN=ankrd52 OS=Danio rerio (Zebrafish) PE=2 SV=1	PREDICTED: ankyrin-3-like isoform X2 [Maylandia zebra]
c144650.graph_c0	0.241156	1.56494	0.00171186	2.39456	up	--	--	Biological Process: growth plate cartilage chondrocyte morphogenesis (GO:0003429);; Molecular Function: calcium ion binding (GO:0005509);; Cellular Component: proteinaceous extracellular matrix (GO:0005578);; Biological Process: regulation of bone mineralization (GO:0030500);;	--	Cartilage matrix protein (Precursor) GN=MATN1 OS=Gallus gallus (Chicken) PE=1 SV=2	matrilin 1 precursor [Danio rerio]
c162333.graph_c1	46.4696	14.7898	3.82734e-06	-1.65105	down	--	--	Molecular Function: nucleic acid binding (GO:0003676);; Molecular Function: metal ion binding (GO:0046872);;	K09239|0.0|dre:562048|si:ch211-157m21.1	Serine/arginine repetitive matrix protein 1 GN=SRRM1 OS=Gallus gallus (Chicken) PE=2 SV=1	human immunodeficiency virus type I enhancer binding protein 2 [Danio rerio]
c162655.graph_c0	1.81171	4.97768	0.00176749	1.43287	up	--	--	Cellular Component: cytoplasm (GO:0005737);;	--	--	PREDICTED: hypothetical protein LOC100701507 [Oreochromis niloticus]
c74902.graph_c0	0.552732	2.08039	0.00612265	1.79793	up	--	--	--	--	--	PREDICTED: ankyrin repeat domain-containing protein 63-like [Xenopus (Silurana) tropicalis]
c149778.graph_c0	3.67321	1.24271	0.000595526	-1.53439	down	--	--	Molecular Function: adenylate cyclase inhibiting G-protein coupled glutamate receptor activity (GO:0001640);; Molecular Function: extracellular-glutamate-gated ion channel activity (GO:0005234);; Cellular Component: integral component of plasma membrane (GO:0005887);; Biological Process: ion transport (GO:0006811);; Biological Process: adenylate cyclase-inhibiting G-protein coupled glutamate rece…	--	Glutamate receptor ionotropic, kainate 2 (Fragment) GN=grik2 OS=Xenopus laevis (African clawed frog) PE=2 SV=1	PREDICTED: glutamate receptor, ionotropic kainate 3-like [Oryzias latipes]
c162240.graph_c0	20.2417	8.79653	0.00472993	-1.19873	down	--	--	--	--	Spondin-1 (Precursor) GN=SPON1 OS=Gallus gallus (Chicken) PE=2 SV=1	PREDICTED: thrombospondin type-1 domain-containing protein 7B-like [Maylandia zebra]
c156846.graph_c0	5.02796	2.06183	0.00509394	-1.27099	down	[R]	General function prediction only	Molecular Function: nucleic acid binding (GO:0003676);; Cellular Component: nucleus (GO:0005634);; Molecular Function: metal ion binding (GO:0046872);;	K10502|0.0|dre:64809|zbtb22b, BING1, fj98b06, wu:fj98b06, zbtb22, znf297	Gastrula zinc finger protein XlCGF9.1 (Fragment) OS=Xenopus laevis (African clawed frog) PE=3 SV=1	zinc finger protein 297 [Danio rerio]
c155831.graph_c0	15.164	6.23906	0.0015043	-1.27723	down	--	--	--	--	Brain-specific angiogenesis inhibitor 1-associated protein 2-like protein 2 GN=baiap2l2 OS=Danio rerio (Zebrafish) PE=3 SV=1	PREDICTED: brain-specific angiogenesis inhibitor 1-associated protein 2-like [Maylandia zebra]
c155197.graph_c1	23.1667	10.2443	0.0067628	-1.17424	down	--	--	Biological Process: transmembrane receptor protein serine/threonine kinase signaling pathway (GO:0007178);; Molecular Function: ion binding (GO:0043167);;	K04679|0.0|ptr:456855|ZFYVE9	Pleckstrin homology domain-containing family F member 2 GN=plekhf2 OS=Danio rerio (Zebrafish) PE=2 SV=1	PREDICTED: zinc finger FYVE domain-containing protein 9-like [Oreochromis niloticus]
c106613.graph_c0	31.3472	12.3677	0.000587646	-1.33776	down	[M]	Cell wall/membrane/envelope biogenesis	Molecular Function: ethanolamine kinase activity (GO:0004305);; Biological Process: phosphorylation (GO:0016310);; Biological Process: glycerophospholipid biosynthetic process (GO:0046474);;	K00894|1e-157|dre:565971|etnk1, sb:cb661, si:dkey-13i19.1, wu:fb38f12, wu:fj21d12	--	PREDICTED: ethanolamine kinase 1 isoform 1 [Danio rerio]
c139110.graph_c0	6.82775	1.50577	2.0296e-08	-2.14707	down	[R]	General function prediction only	Molecular Function: nucleic acid binding (GO:0003676);; Molecular Function: metal ion binding (GO:0046872);; Biological Process: regulation of cellular process (GO:0050794);;	K09208|1e-176|dre:767805|klf13, MGC152886, klf13l, zgc:152886	Transcription factor Sp8 GN=SP8 OS=Gallus gallus (Chicken) PE=2 SV=1	Krueppel-like factor 13 [Danio rerio]
c139199.graph_c0	26.568	11.3229	0.00316513	-1.22758	down	--	--	Cellular Component: nucleus (GO:0005634);; Cellular Component: spindle (GO:0005819);; Biological Process: cell cycle (GO:0007049);; Biological Process: gamete generation (GO:0007276);; Molecular Function: methylated histone residue binding (GO:0035064);;	--	Spindlin-Z GN=SPINZ OS=Gallus gallus (Chicken) PE=2 SV=1	PREDICTED: spindlin-Z-like [Danio rerio]
c125513.graph_c0	38.7947	15.3765	0.000636304	-1.33236	down	[R]	General function prediction only	Molecular Function: GTP binding (GO:0005525);; Cellular Component: intracellular (GO:0005622);; Biological Process: small GTPase mediated signal transduction (GO:0007264);; Cellular Component: membrane (GO:0016020);;	K07531|1e-161|dre:405780|rnd1, MGC194913, MGC194927, arhs, rho6, rnd1b, rno6	Rho-related GTP-binding protein RhoC (Precursor) GN=RHOC OS=Gallus gallus (Chicken) PE=1 SV=1	Rho family GTPase 1 [Danio rerio]
c160170.graph_c1	4.49181	1.04224	7.3629e-07	-2.06077	down	--	--	Molecular Function: ion channel activity (GO:0005216);; Biological Process: ion transport (GO:0006811);; Cellular Component: integral component of membrane (GO:0016021);; Biological Process: transmembrane transport (GO:0055085);;	K04978|0.0|dre:565807|trpm6	--	PREDICTED: transient receptor potential cation channel subfamily M member 3-like isoform X5 [Maylandia zebra]
c153845.graph_c0	4.5259	0.635412	9.04221e-12	-2.76125	down	--	--	Molecular Function: phospholipid binding (GO:0005543);; Biological Process: exocytosis (GO:0006887);; Biological Process: protein transport (GO:0015031);; Cellular Component: cell junction (GO:0030054);; Cellular Component: cytoplasmic vesicle membrane (GO:0030659);; Cellular Component: synapse (GO:0045202);; Molecular Function: metal ion binding (GO:0046872);;	--	Calcium-dependent secretion activator 1 GN=cadps OS=Xenopus laevis (African clawed frog) PE=2 SV=1	PREDICTED: calcium-dependent secretion activator 2-like isoform X2 [Maylandia zebra]
c136697.graph_c0	10.7246	4.66078	0.00512901	-1.20024	down	[L]	Replication, recombination and repair	--	--	--	Pol polyprotein [Dicentrarchus labrax]
c110828.graph_c0	0.657534	2.73086	0.0014037	1.93592	up	--	--	Molecular Function: G-protein coupled receptor activity (GO:0004930);; Biological Process: G-protein coupled receptor signaling pathway (GO:0007186);; Biological Process: visual perception (GO:0007601);; Biological Process: phototransduction (GO:0007602);; Molecular Function: photoreceptor activity (GO:0009881);; Cellular Component: integral component of membrane (GO:0016021);; Biological Process…	K04256|0.0|dre:100331083|Parapinopsin-like	Parapinopsin OS=Ictalurus punctatus (Channel catfish) PE=2 SV=1	parapinopsin [Oncorhynchus mykiss]
c158349.graph_c0	15.228	5.43063	7.05578e-05	-1.48086	down	[P]	Inorganic ion transport and metabolism	Cellular Component: voltage-gated sodium channel complex (GO:0001518);; Molecular Function: voltage-gated sodium channel activity (GO:0005248);; Biological Process: muscle organ development (GO:0007517);; Biological Process: sensory perception of sound (GO:0007605);; Biological Process: adult walking behavior (GO:0007628);; Biological Process: response to toxic substance (GO:0009636);; Cellular C…	K04840|0.0|dre:793996|scn8ab	Sodium channel protein type 4 subunit alpha B GN=scn4ab OS=Danio rerio (Zebrafish) PE=2 SV=1	sodium channel, voltage-gated, type VIII, alpha b [Danio rerio]
c155550.graph_c0	6.93334	2.70876	0.00725917	-1.32999	down	--	--	Molecular Function: GPI-linked ephrin receptor activity (GO:0005004);; Molecular Function: transmembrane-ephrin receptor activity (GO:0005005);; Molecular Function: ATP binding (GO:0005524);; Cellular Component: integral component of plasma membrane (GO:0005887);; Biological Process: protein phosphorylation (GO:0006468);; Biological Process: anterior/posterior pattern specification (GO:0009952);;…	K05105|1e-176|dre:64270|epha4b, EphA3, epha4, rtk2	Ephrin type-A receptor 3 (Precursor) GN=epha3 OS=Danio rerio (Zebrafish) PE=2 SV=1	ephrin type-A receptor 3 precursor [Danio rerio]
c134787.graph_c0	3.4748	1.12746	0.000899941	-1.5837	down	--	--	Molecular Function: hyalurononglucosaminidase activity (GO:0004415);; Biological Process: carbohydrate metabolic process (GO:0005975);;	K01197|0.0|dre:567869|Hyaluronidase-2-like	Hyaluronidase-1 (Precursor) OS=Bitis arietans (African puff adder) PE=2 SV=1	Hyaluronidase-2 precursor [Salmo salar]
c149902.graph_c0	8.23558	2.92249	0.000130121	-1.48332	down	--	--	Molecular Function: small GTPase regulator activity (GO:0005083);; Molecular Function: frizzled binding (GO:0005109);; Cellular Component: plasma membrane (GO:0005886);; Biological Process: spermatid nucleus differentiation (GO:0007289);; Molecular Function: protein C-terminus binding (GO:0008022);; Cellular Component: trans-Golgi network transport vesicle (GO:0030140);; Molecular Function: prote…	--	Protein lin-7 homolog C GN=LIN7C OS=Gallus gallus (Chicken) PE=1 SV=1	Golgi-associated PDZ and coiled-coil motif-containing protein [Danio rerio]
c156646.graph_c0	7.45554	2.10602	3.81359e-07	-1.81149	down	--	--	Molecular Function: guanyl-nucleotide exchange factor activity (GO:0005085);; Biological Process: small GTPase mediated signal transduction (GO:0007264);;	--	--	PREDICTED: dedicator of cytokinesis protein 7-like isoform X9 [Maylandia zebra]
c148226.graph_c0	15.6359	6.84421	0.00959517	-1.18195	down	--	--	--	--	--	unnamed protein product [Tetraodon nigroviridis]
c136496.graph_c0	2.06592	0.427867	0.00252057	-2.08734	down	[S]	Function unknown	Molecular Function: calcium ion binding (GO:0005509);; Cellular Component: extracellular space (GO:0005615);; Cellular Component: cytoplasm (GO:0005737);; Biological Process: motor neuron axon guidance (GO:0008045);; Biological Process: tangential migration from the subventricular zone to the olfactory bulb (GO:0022028);; Biological Process: retinal ganglion cell axon guidance (GO:0031290);; Biol…	K06838|1e-170|dre:556123|slit1a	Peroxidasin (Precursor) GN=pxdn OS=Xenopus tropicalis (Western clawed frog) PE=2 SV=1	slit homolog 1 protein precursor [Danio rerio]
c152152.graph_c0	3.84797	1.13997	7.42464e-05	-1.71909	down	--	--	Cellular Component: intracellular (GO:0005622);; Molecular Function: zinc ion binding (GO:0008270);; Biological Process: single-organism cellular process (GO:0044763);; Biological Process: positive regulation of cellular process (GO:0048522);;	K10649|0.0|dre:100332164|tripartite motif-containing protein 9-like	Fibronectin type III and SPRY domain-containing protein 1 GN=fsd1 OS=Danio rerio (Zebrafish) PE=2 SV=1	PREDICTED: e3 ubiquitin-protein ligase TRIM9-like [Danio rerio]
c153919.graph_c0	9.40319	3.38698	0.000108077	-1.46525	down	[R]	General function prediction only	Molecular Function: binding (GO:0005488);;	--	Zinc finger Y-chromosomal protein 1 GN=zfy1 OS=Xenopus laevis (African clawed frog) PE=2 SV=1	PREDICTED: zinc finger Y-chromosomal protein 1-like isoform X2 [Maylandia zebra]
c128921.graph_c0	1.63029	0.186697	0.00110357	-2.66667	down	--	--	--	--	Putative nuclease HARBI1 GN=harbi1 OS=Danio rerio (Zebrafish) PE=2 SV=1	PREDICTED: putative nuclease HARBI1-like [Xenopus (Silurana) tropicalis]
c163063.graph_c0	14.738	6.24906	0.00285742	-1.23393	down	--	--	--	--	Tolloid-like protein 2 (Precursor) GN=tll2 OS=Xenopus laevis (African clawed frog) PE=2 SV=1	PREDICTED: CUB and sushi domain-containing protein 3-like [Oreochromis niloticus]
c143611.graph_c0	9.11018	3.22632	8.68461e-05	-1.48845	down	--	--	Molecular Function: sequence-specific DNA binding transcription factor activity (GO:0003700);; Biological Process: regulation of transcription, DNA-templated (GO:0006355);; Biological Process: endoplasmic reticulum unfolded protein response (GO:0030968);; Molecular Function: sequence-specific DNA binding (GO:0043565);;	K09054|0.0|dre:558071|fi12h10, si:ch211-260g14.1, wu:fi12h10	Processed cyclic AMP-responsive element-binding protein 3-like protein 2 GN=creb3l2 OS=Danio rerio (Zebrafish) PE=2 SV=1	cyclic AMP-dependent transcription factor ATF-6 alpha [Danio rerio]
c106705.graph_c0	32.7537	7.7923	5.33563e-10	-2.06474	down	--	--	Molecular Function: serine-type endopeptidase activity (GO:0004252);; Molecular Function: calcium ion binding (GO:0005509);; Cellular Component: extracellular region (GO:0005576);; Biological Process: proteolysis (GO:0006508);; Biological Process: blood coagulation (GO:0007596);; Biological Process: regulation of biological process (GO:0050789);;	--	Vestarin-D1 heavy chain (Precursor) OS=Demansia vestigiata (Lesser black whip snake) PE=1 SV=1	Coagulation factor X precursor [Salmo salar]
c158499.graph_c0	13.6789	5.09999	0.000157765	-1.41911	down	[R]	General function prediction only	Molecular Function: carboxylic ester hydrolase activity (GO:0004091);; Biological Process: response to wounding (GO:0009611);; Cellular Component: integral component of membrane (GO:0016021);; Biological Process: negative regulation of cell migration (GO:0030336);;	K13697|0.0|dre:393888|abhd2a, MGC55722, abhd2, zgc:55722	Abhydrolase domain-containing protein 2-A GN=abhd2a OS=Danio rerio (Zebrafish) PE=2 SV=1	abhydrolase domain-containing protein 2-A [Danio rerio]
c57236.graph_c0	11.5466	3.92705	0.000165689	-1.53678	down	[RTKL]	--	Molecular Function: protein serine/threonine kinase activity (GO:0004674);; Molecular Function: MAP kinase kinase activity (GO:0004708);; Molecular Function: ATP binding (GO:0005524);; Biological Process: axonogenesis (GO:0007409);; Biological Process: dendrite development (GO:0016358);; Molecular Function: Rho GTPase binding (GO:0017048);; Biological Process: regulation of actin filament polymer…	K05733|0.0|gga:422342|PAK3	Serine/threonine-protein kinase 4 18kDa subunit GN=stk4 OS=Xenopus laevis (African clawed frog) PE=2 SV=1	PREDICTED: serine/threonine-protein kinase PAK 3-like isoform 1 [Oryzias latipes]
c52317.graph_c0	11.6607	2.6551	5.45071e-07	-2.08657	down	[D]	Cell cycle control, cell division, chromosome partitioning	Molecular Function: motor activity (GO:0003774);; Cellular Component: cytoplasm (GO:0005737);; Cellular Component: dynactin complex (GO:0005869);; Cellular Component: microtubule (GO:0005874);; Biological Process: microtubule-based transport (GO:0010970);; Cellular Component: dynein complex (GO:0030286);; Molecular Function: dynein binding (GO:0045502);;	K04648|3e-62|dre:100003026|dctn1b, si:ch211-132e22.1	Dynactin subunit 1 GN=DCTN1 OS=Gallus gallus (Chicken) PE=2 SV=2	PREDICTED: dynactin subunit 1 [Oreochromis niloticus]
c55694.graph_c0	9.78732	1.55332	5.45622e-07	-2.52064	down	--	--	Molecular Function: Rab GTPase activator activity (GO:0005097);; Molecular Function: calcium ion binding (GO:0005509);; Biological Process: positive regulation of Rab GTPase activity (GO:0032851);;	--	TBC1 domain family member 8B GN=tbc1d8b OS=Danio rerio (Zebrafish) PE=4 SV=1	PREDICTED: TBC1 domain family member 9B-like, partial [Danio rerio]
c159603.graph_c1	16.72	7.04906	0.00249942	-1.24293	down	--	--	Biological Process: gene expression (GO:0010467);; Biological Process: RNA biosynthetic process (GO:0032774);; Biological Process: biological regulation (GO:0065007);;	K11657|0.0|dre:564825|RSF1 protein-like	Bromodomain adjacent to zinc finger domain protein 2B GN=BAZ2B OS=Gallus gallus (Chicken) PE=2 SV=1	PREDICTED: remodeling and spacing factor 1-like [Maylandia zebra]
c140698.graph_c0	3.92766	0.965454	7.43146e-05	-1.95019	down	[RTKL]	--	Molecular Function: chromatin binding (GO:0003682);; Molecular Function: AMP-activated protein kinase activity (GO:0004679);; Molecular Function: ATP binding (GO:0005524);; Cellular Component: nucleus (GO:0005634);; Cellular Component: cytoplasm (GO:0005737);; Biological Process: glucose metabolic process (GO:0006006);; Biological Process: lipid biosynthetic process (GO:0008610);; Biological Proc…	K07198|0.0|dre:572074|prkaa2	Serine/threonine-protein kinase SIK2 GN=SIK2 OS=Gallus gallus (Chicken) PE=2 SV=1	PREDICTED: 5&apos;-AMP-activated protein kinase catalytic subunit alpha-2 [Danio rerio]
c144257.graph_c1	10.1401	2.36478	3.21108e-09	-2.08338	down	--	--	--	--	FCH domain only protein 2 GN=fcho2 OS=Danio rerio (Zebrafish) PE=2 SV=1	PREDICTED: SH3-containing GRB2-like protein 3-interacting protein 1-like [Oreochromis niloticus]
c156016.graph_c2	4.6607	1.69016	0.000919478	-1.44224	down	[D]	Cell cycle control, cell division, chromosome partitioning	Molecular Function: catalytic activity (GO:0003824);; Molecular Function: binding (GO:0005488);; Biological Process: organelle organization (GO:0006996);; Biological Process: regulation of cellular process (GO:0050794);;	--	--	PREDICTED: PDZ domain-containing protein 8 [Oreochromis niloticus]
c129781.graph_c0	2.96426	0.320602	0.000494252	-2.74524	down	--	--	--	--	--	PREDICTED: hypothetical protein LOC100698500 [Oreochromis niloticus]
c140579.graph_c0	11.6411	3.57378	0.00035196	-1.66152	down	--	--	Molecular Function: nucleic acid binding (GO:0003676);;	--	--	PREDICTED: R3H domain-containing protein 2-like [Takifugu rubripes]
c155095.graph_c0	18.3345	7.11705	0.000480099	-1.36387	down	[R]	General function prediction only	Molecular Function: DNA binding (GO:0003677);; Cellular Component: nucleus (GO:0005634);; Molecular Function: methyltransferase activity (GO:0008168);; Molecular Function: zinc ion binding (GO:0008270);; Biological Process: methylation (GO:0032259);; Biological Process: intracellular signal transduction (GO:0035556);; Biological Process: primary metabolic process (GO:0044238);; Biological Process…	K09186|0.0|dre:557048|mll, im:7148357	Histone-lysine N-methyltransferase SETD1B-A GN=setd1ba OS=Danio rerio (Zebrafish) PE=1 SV=2	myeloid/lymphoid or mixed-lineage leukemia [Danio rerio]
c162204.graph_c0	9.21108	3.06159	2.95853e-05	-1.577	down	--	--	Molecular Function: phosphatidylinositol phospholipase C activity (GO:0004435);; Molecular Function: signal transducer activity (GO:0004871);; Molecular Function: calcium ion binding (GO:0005509);; Molecular Function: phospholipid binding (GO:0005543);; Cellular Component: cell cortex (GO:0005938);; Biological Process: lipid metabolic process (GO:0006629);; Biological Process: cortical protein an…	--	1-phosphatidylinositol 4,5-bisphosphate phosphodiesterase delta-4 GN=plcd4 OS=Xenopus laevis (African clawed frog) PE=2 SV=1	PREDICTED: inactive phospholipase C-like protein 2-like isoform X1 [Maylandia zebra]
c151445.graph_c0	6.9227	0.962654	3.50266e-11	-2.76437	down	[R]	General function prediction only	Molecular Function: neurotransmitter:sodium symporter activity (GO:0005328);; Molecular Function: gamma-aminobutyric acid:sodium symporter activity (GO:0005332);; Cellular Component: integral component of plasma membrane (GO:0005887);; Biological Process: neurotransmitter transport (GO:0006836);;	K05046|0.0|dre:100332592|Sodium- and chloride-dependent GABA transporter 2-like	Creatine transporter OS=Torpedo marmorata (Marbled electric ray) PE=2 SV=1	PREDICTED: sodium- and chloride-dependent GABA transporter 2-like [Oreochromis niloticus]
c157795.graph_c1	0	2.40044	2.36678e-07	4.55144	up	--	--	--	--	--	PREDICTED: uncharacterized protein LOC101167511 [Oryzias latipes]
c152279.graph_c0	9.96576	2.35589	4.05166e-06	-2.02485	down	--	--	Biological Process: negative regulation of transcription from RNA polymerase II promoter (GO:0000122);; Cellular Component: chromosome, centromeric region (GO:0000775);; Cellular Component: euchromatin (GO:0000791);; Molecular Function: DNA binding (GO:0003677);; Molecular Function: chromatin binding (GO:0003682);; Molecular Function: DNA (cytosine-5-)-methyltransferase activity (GO:0003886);; Ce…	K00558|6e-21|ssc:100037301|DNMT3A	DNA (cytosine-5)-methyltransferase 3A GN=DNMT3A OS=Gallus gallus (Chicken) PE=2 SV=1	PREDICTED: DNA (cytosine-5)-methyltransferase 3A-like isoform X6 [Maylandia zebra]
c142499.graph_c1	31.5285	9.24253	4.30069e-07	-1.76264	down	--	--	Cellular Component: ruffle (GO:0001726);; Cellular Component: actin filament (GO:0005884);; Biological Process: regulation of cell shape (GO:0008360);; Biological Process: embryo development (GO:0009790);; Biological Process: actin filament polymerization (GO:0030041);; Biological Process: neuron projection morphogenesis (GO:0048812);; Molecular Function: actin filament binding (GO:0051015);; Bio…	--	FCH domain only protein 2 GN=fcho2 OS=Danio rerio (Zebrafish) PE=2 SV=1	growth arrest-specific protein 7 [Danio rerio]
c148568.graph_c0	19.5191	1.254	0	-3.88948	down	[K]	Transcription	Biological Process: lens development in camera-type eye (GO:0002088);; Biological Process: transcription, DNA-templated (GO:0006351);; Biological Process: response to heat (GO:0009408);; Molecular Function: sequence-specific DNA binding (GO:0043565);;	--	Heat shock factor protein GN=hsf1 OS=Xenopus laevis (African clawed frog) PE=2 SV=1	heat shock transcription factor 1b [Oncorhynchus mykiss]
c137644.graph_c1	2.23569	0.35611	9.32071e-05	-2.43458	down	[P]	Inorganic ion transport and metabolism	Molecular Function: delayed rectifier potassium channel activity (GO:0005251);; Cellular Component: voltage-gated potassium channel complex (GO:0008076);; Biological Process: regulation of ion transmembrane transport (GO:0034765);; Biological Process: protein homooligomerization (GO:0051260);; Biological Process: potassium ion transmembrane transport (GO:0071805);;	--	Potassium voltage-gated channel subfamily A member 10 GN=KCNA10 OS=Gallus gallus (Chicken) PE=2 SV=1	PREDICTED: potassium voltage-gated channel subfamily B member 2 [Danio rerio]
c156640.graph_c0	22.2451	7.66402	1.97783e-05	-1.53451	down	--	--	--	--	UPF0471 protein C1orf63 homolog GN=zgc:136474 OS=Danio rerio (Zebrafish) PE=2 SV=1	ubiquitin specific peptidase 54a [Danio rerio]
c161346.graph_c0	17.32	6.75618	0.000441858	-1.35462	down	--	--	--	--	Fibrinogen alpha-1 chain (Precursor; Fragment) OS=Petromyzon marinus (Sea lamprey) PE=1 SV=2	PREDICTED: trinucleotide repeat-containing gene 6C protein-like isoform X1 [Maylandia zebra]
c146472.graph_c0	19.4193	7.06878	8.56269e-05	-1.45397	down	[RTKL]	--	Molecular Function: protein serine/threonine kinase activity (GO:0004674);; Molecular Function: ATP binding (GO:0005524);; Biological Process: protein phosphorylation (GO:0006468);;	K08820|0.0|dre:559750|cdk16, fc22a06, si:dkey-31k5.1, wu:fc22a06	Cyclin-dependent kinase 14 GN=cdk14 OS=Xenopus tropicalis (Western clawed frog) PE=2 SV=1	PREDICTED: cyclin-dependent kinase 16 [Danio rerio]
c128521.graph_c0	4.99973	1.48706	0.00443474	-1.67144	down	--	--	Biological Process: pre-B cell differentiation (GO:0002329);;	--	Leucine-rich repeat-containing protein 8E GN=lrrc8e OS=Xenopus tropicalis (Western clawed frog) PE=2 SV=1	PREDICTED: leucine-rich repeat-containing protein 8A [Danio rerio]
c151537.graph_c1	10.8669	4.10792	0.000725786	-1.39034	down	--	--	Biological Process: MAPK cascade (GO:0000165);; Molecular Function: receptor signaling protein activity (GO:0005057);; Molecular Function: insulin receptor binding (GO:0005158);; Molecular Function: phospholipid binding (GO:0005543);; Biological Process: transmembrane receptor protein tyrosine kinase signaling pathway (GO:0007169);; Biological Process: nervous system development (GO:0007399);;	--	--	PREDICTED: docking protein 4-like [Danio rerio]
c107220.graph_c0	7.66894	2.25358	6.88559e-05	-1.72995	down	--	--	Molecular Function: protein serine/threonine kinase activity (GO:0004674);; Molecular Function: Rho guanyl-nucleotide exchange factor activity (GO:0005089);; Molecular Function: ATP binding (GO:0005524);; Molecular Function: phospholipid binding (GO:0005543);; Cellular Component: cytoplasm (GO:0005737);; Biological Process: protein phosphorylation (GO:0006468);; Biological Process: regulation of …	--	Triple functional domain protein GN=trio OS=Danio rerio (Zebrafish) PE=3 SV=1	novel protein similar to human triple functional domain protein TRIO (PTPRF interacting) [Danio rerio]
c152589.graph_c0	5.76314	1.26832	5.59721e-06	-2.10998	down	--	--	--	--	--	PREDICTED: integumentary mucin C.1-like isoform X1 [Maylandia zebra]
c156920.graph_c1	15.8895	4.86311	4.2608e-06	-1.69489	down	--	--	Molecular Function: vasoactive intestinal polypeptide receptor activity (GO:0004999);; Cellular Component: plasma membrane (GO:0005886);; Biological Process: adenylate cyclase-modulating G-protein coupled receptor signaling pathway (GO:0007188);; Biological Process: phospholipase C-activating G-protein coupled receptor signaling pathway (GO:0007200);; Cellular Component: integral component of mem…	K04587|0.0|dre:555473|type I/PAC-I PACAP receptor-like	Vasoactive intestinal polypeptide receptor (Precursor) GN=VIPR1 OS=Meleagris gallopavo (Common turkey) PE=2 SV=2	type I/PAC-I PACAP receptor [Ctenopharyngodon idella]
c138754.graph_c0	4.98932	1.41651	0.000567394	-1.75339	down	--	--	--	--	--	PREDICTED: uncharacterized protein LOC101467319 [Maylandia zebra]
c104888.graph_c0	10.437	2.1302	0.000285655	-2.14721	down	--	--	Biological Process: G1/S transition of mitotic cell cycle (GO:0000082);; Biological Process: regulation of sodium ion transport (GO:0002028);; Molecular Function: calmodulin-dependent protein kinase activity (GO:0004683);; Molecular Function: calmodulin binding (GO:0005516);; Molecular Function: ATP binding (GO:0005524);; Cellular Component: nucleus (GO:0005634);; Cellular Component: cytoplasm (G…	--	Calcium/calmodulin-dependent protein kinase type II delta 1 chain GN=camk2d1 OS=Danio rerio (Zebrafish) PE=2 SV=2	PREDICTED: calcium/calmodulin-dependent protein kinase type II subunit beta-like isoform 10 [Oreochromis niloticus]
c75921.graph_c1	10.9195	3.95182	0.00200448	-1.43868	down	--	--	Molecular Function: RNA polymerase II distal enhancer sequence-specific DNA binding (GO:0000980);; Molecular Function: RNA polymerase II activating transcription factor binding (GO:0001102);; Molecular Function: RNA polymerase II transcription factor binding transcription factor activity involved in positive regulation of transcription (GO:0001190);; Biological Process: somitogenesis (GO:0001756)…	K05870|1e-139|dre:573207|creb1, MGC55598, zgc:55598	--	cyclic AMP-responsive element-binding protein 1 [Danio rerio]
c121809.graph_c0	0.301011	3.98486	4.3432e-08	3.33428	up	[E]	Amino acid transport and metabolism	Molecular Function: creatine kinase activity (GO:0004111);; Molecular Function: ATP binding (GO:0005524);; Biological Process: phosphorylation (GO:0016310);;	K00933|1e-134|dre:100330149|sarcomeric mitochondrial creatine kinase-like	Creatine kinase S-type, mitochondrial (Precursor) GN=CKMT2 OS=Gallus gallus (Chicken) PE=1 SV=2	PREDICTED: creatine kinase S-type, mitochondrial-like [Oreochromis niloticus]
c152756.graph_c0	1.00569	0.227661	0.00856525	-1.96378	down	[DZ]	--	Molecular Function: Rho guanyl-nucleotide exchange factor activity (GO:0005089);; Cellular Component: early endosome (GO:0005769);; Cellular Component: centrosome (GO:0005813);; Biological Process: axonogenesis (GO:0007409);; Biological Process: neuromuscular junction development (GO:0007528);; Cellular Component: postsynaptic density (GO:0014069);; Biological Process: vesicle organization (GO:00…	K04575|0.0|dre:557014|als2a, als2, si:dkey-33m14.1	Protein RCC2 homolog GN=rcc2 OS=Xenopus laevis (African clawed frog) PE=2 SV=1	TPA: TPA_inf: alsin [Danio rerio]
c106334.graph_c0	8.5647	3.21276	0.0015952	-1.39464	down	--	--	Molecular Function: phospholipid binding (GO:0005543);; Molecular Function: ARF GTPase activator activity (GO:0008060);; Molecular Function: zinc ion binding (GO:0008270);; Biological Process: regulation of ARF GTPase activity (GO:0032312);; Biological Process: positive regulation of GTPase activity (GO:0043547);; Biological Process: cilium morphogenesis (GO:0060271);;	K12488|1e-130|dre:100170829|si:ch211-160i2.3	--	ArfGAP with SH3 domain, ankyrin repeat and PH domain 1a [Danio rerio]
c157632.graph_c0	8.09094	2.79366	0.000185106	-1.51654	down	--	--	Cellular Component: integral component of membrane (GO:0016021);; Biological Process: myelination (GO:0042552);;	--	Myelin proteolipid protein GN=plp OS=Oncorhynchus mykiss (Rainbow trout) PE=2 SV=1	proteolipid protein 1a [Danio rerio]
c153837.graph_c1	7.93884	3.46366	0.00576144	-1.19096	down	--	--	Cellular Component: chromatin (GO:0000785);; Cellular Component: synaptonemal complex (GO:0000795);; Cellular Component: cytoplasm (GO:0005737);; Biological Process: negative regulation of DNA replication (GO:0008156);; Cellular Component: cohesin complex (GO:0008278);; Biological Process: response to toxic substance (GO:0009636);; Cellular Component: microtubule cytoskeleton (GO:0015630);; Biolo…	--	Amyloid beta A4 precursor protein-binding family B member 1-interacting protein GN=apbb1ip OS=Danio rerio (Zebrafish) PE=2 SV=1	PREDICTED: wings apart-like protein homolog isoform X2 [Maylandia zebra]
c131833.graph_c0	47.1466	11.567	3.39086e-09	-2.01679	down	--	--	--	K09171|1e-169|mmu:18032|Nfix	Nuclear factor 1 X-type GN=NFIX OS=Gallus gallus (Chicken) PE=2 SV=1	PREDICTED: nuclear factor 1 X-type-like isoform X11 [Maylandia zebra]
c163386.graph_c0	20.1878	5.06031	5.24937e-07	-1.96473	down	--	--	Molecular Function: microtubule motor activity (GO:0003777);; Cellular Component: cytoplasm (GO:0005737);; Cellular Component: kinesin complex (GO:0005871);; Biological Process: axon cargo transport (GO:0008088);; Cellular Component: ciliary rootlet (GO:0035253);; Cellular Component: neuron projection (GO:0043005);;	--	--	uncharacterized protein LOC550511 [Danio rerio]
c130237.graph_c0	1.19392	0.176851	0.000283501	-2.48139	down	--	--	Cellular Component: voltage-gated sodium channel complex (GO:0001518);; Biological Process: heart looping (GO:0001947);; Molecular Function: voltage-gated sodium channel activity (GO:0005248);; Biological Process: regulation of heart contraction (GO:0008016);; Biological Process: regulation of ion transmembrane transport (GO:0034765);; Biological Process: sodium ion transmembrane transport (GO:00…	--	Sodium channel protein type 4 subunit alpha B GN=scn4ab OS=Tetraodon nigroviridis (Spotted green pufferfish) PE=3 SV=1	cardiac voltage-gated sodium channel alpha subunit Nav1.5 [Danio rerio]
c147069.graph_c0	3.44436	1.38436	0.00937991	-1.29152	down	--	--	Molecular Function: DNA binding (GO:0003677);; Biological Process: regulation of transcription, DNA-templated (GO:0006355);; Biological Process: multicellular organismal development (GO:0007275);;	K09269|0.0|dre:567154|sox6	Transcription factor Sox-6 GN=sox6 OS=Xenopus tropicalis (Western clawed frog) PE=2 SV=1	transcription factor SOX-6 [Danio rerio]
c159999.graph_c1	11.2405	4.83676	0.00391222	-1.21393	down	--	--	--	K09313|0.0|ptr:472471|CUX1, CUTL1	Myosin-3 GN=MYH3 OS=Gallus gallus (Chicken) PE=2 SV=3	PREDICTED: homeobox protein cut-like 1 isoform X5 [Ficedula albicollis]
c162257.graph_c0	3.34364	0.85806	6.71195e-05	-1.89888	down	--	--	--	K09187|6e-59|ecb:100058932|similar to myeloid/lymphoid or mixed-lineage leukemia 2	T-box transcription factor TBX6 GN=tbx6 OS=Danio rerio (Zebrafish) PE=2 SV=2	PREDICTED: histone-lysine N-methyltransferase MLL2-like [Oreochromis niloticus]
c142670.graph_c1	12.1473	2.57599	4.82238e-09	-2.20488	down	[T]	Signal transduction mechanisms	Cellular Component: protein phosphatase type 2A complex (GO:0000159);; Cellular Component: cytoplasm (GO:0005737);; Cellular Component: cytoskeleton (GO:0005856);; Biological Process: signal transduction (GO:0007165);; Molecular Function: protein phosphatase type 2A regulator activity (GO:0008601);; Cellular Component: membrane (GO:0016020);; Biological Process: regulation of catalytic activity (…	--	Serine/threonine-protein phosphatase 2A 55 kDa regulatory subunit B beta isoform GN=ppp2r2b OS=Xenopus tropicalis (Western clawed frog) PE=2 SV=1	serine/threonine-protein phosphatase 2A 55 kDa regulatory subunit B gamma isoform [Danio rerio]
c158146.graph_c0	216.769	80.3698	0.000372926	-1.43112	down	--	--	--	--	C-reactive protein (Precursor) GN=crp OS=Xenopus laevis (African clawed frog) PE=1 SV=1	PREDICTED: neuronal pentraxin receptor-like [Oreochromis niloticus]
c160436.graph_c0	4.08902	1.17934	1.2151e-05	-1.76577	down	--	--	Cellular Component: cell part (GO:0044464);;	--	CXADR-like membrane protein (Precursor) GN=clmp OS=Xenopus tropicalis (Western clawed frog) PE=2 SV=1	PREDICTED: CXADR-like membrane protein-like [Takifugu rubripes]
c162515.graph_c0	7.35017	2.65302	0.000126612	-1.46153	down	--	--	Biological Process: skeletal system development (GO:0001501);; Biological Process: somitogenesis (GO:0001756);; Molecular Function: fibronectin binding (GO:0001968);; Biological Process: potassium ion transport (GO:0006813);; Biological Process: cell adhesion (GO:0007155);; Biological Process: integrin-mediated signaling pathway (GO:0007229);; Cellular Component: integrin complex (GO:0008305);; M…	--	G protein-activated inward rectifier potassium channel 1 GN=KCNJ3 OS=Gallus gallus (Chicken) PE=2 SV=1	PREDICTED: G protein-activated inward rectifier potassium channel 3 [Danio rerio]
c123629.graph_c0	7.28684	1.6205	1.88338e-08	-2.13672	down	--	--	--	--	--	hypothetical protein UY3_01808 [Chelonia mydas]
c151175.graph_c0	6.6953	2.17851	2.57665e-05	-1.60545	down	[Z]	Cytoskeleton	Molecular Function: microfilament motor activity (GO:0000146);; Biological Process: mitotic cytokinesis (GO:0000281);; Biological Process: in utero embryonic development (GO:0001701);; Cellular Component: stress fiber (GO:0001725);; Biological Process: neuron migration (GO:0001764);; Biological Process: plasma membrane repair (GO:0001778);; Molecular Function: ATP binding (GO:0005524);; Cellular …	--	Myosin-9 GN=MYH9 OS=Gallus gallus (Chicken) PE=2 SV=1	PREDICTED: myosin-10-like isoform X2 [Maylandia zebra]
c166014.graph_c0	0	2.43348	3.66006e-06	4.3278	up	--	--	--	--	--	unknown [Gallus gallus]
c158535.graph_c0	3.14186	0.921678	0.00358355	-1.69087	down	[T]	Signal transduction mechanisms	Cellular Component: intracellular (GO:0005622);; Molecular Function: zinc ion binding (GO:0008270);;	K10652|0.0|dre:393144|trim25, MGC55773, zgc:55773	Tripartite motif-containing protein 59 GN=TRIM59 OS=Gallus gallus (Chicken) PE=2 SV=1	tripartite motif protein 25 [Rhodeus uyekii]
c155928.graph_c1	7.86782	1.96934	7.0606e-08	-1.97717	down	--	--	Molecular Function: Notch binding (GO:0005112);; Molecular Function: zinc ion binding (GO:0008270);; Biological Process: regulation of Notch signaling pathway (GO:0008593);; Biological Process: glial cell differentiation (GO:0010001);; Biological Process: protein ubiquitination (GO:0016567);; Molecular Function: ligase activity (GO:0016874);; Molecular Function: ubiquitin protein ligase binding (…	K06058|0.0|dre:100333183|deltex 2-like	E3 ubiquitin-protein ligase DTX1 GN=dtx1 OS=Xenopus laevis (African clawed frog) PE=2 SV=1	PREDICTED: protein deltex-1-like [Oreochromis niloticus]
c146465.graph_c0	7.56548	1.22738	1.79764e-06	-2.48057	down	--	--	Molecular Function: transporter activity (GO:0005215);; Cellular Component: synaptic vesicle (GO:0008021);; Cellular Component: membrane (GO:0016020);; Biological Process: asynchronous neurotransmitter secretion (GO:0071912);;	--	Inverted formin-2 GN=inf2 OS=Xenopus laevis (African clawed frog) PE=2 SV=1	PREDICTED: synaptotagmin-7-like isoform X3 [Maylandia zebra]
c134775.graph_c0	15.9209	4.56622	2.35111e-07	-1.79402	down	--	--	--	--	--	PREDICTED: heat shock 70 kDa protein 12A-like isoform X2 [Maylandia zebra]
c160460.graph_c0	0.782553	0.156522	6.3623e-05	-2.19383	down	--	--	--	--	Thrombospondin-1 (Precursor) GN=thbs1 OS=Xenopus laevis (African clawed frog) PE=2 SV=1	PREDICTED: ADAMTS-like protein 4-like [Maylandia zebra]
c71293.graph_c0	0.0420347	1.10475	0.000718449	3.35693	up	--	--	--	--	--	PREDICTED: hypothetical protein LOC100329351, partial [Danio rerio]
c140598.graph_c0	3.29857	0.889752	0.000702238	-1.81262	down	--	--	Biological Process: cell surface receptor signaling pathway (GO:0007166);; Biological Process: brain development (GO:0007420);; Molecular Function: [heparan sulfate]-glucosamine N-sulfotransferase activity (GO:0015016);; Molecular Function: hydrolase activity (GO:0016787);; Biological Process: protein metabolic process (GO:0019538);; Biological Process: embryonic cranial skeleton morphogenesis (G…	--	Heparan sulfate N-sulfotransferase 1 GN=ndst1 OS=Xenopus tropicalis (Western clawed frog) PE=2 SV=1	PREDICTED: bifunctional heparan sulfate N-deacetylase/N-sulfotransferase 2-like [Takifugu rubripes]
c153133.graph_c0	11.2428	4.37499	0.00043996	-1.35723	down	--	--	--	--	--	PREDICTED: sorting nexin-19-like [Danio rerio]
c160089.graph_c0	3.58863	1.3714	0.00684856	-1.35857	down	[L]	Replication, recombination and repair	--	--	--	PREDICTED: uncharacterized protein LOC100497668 [Xenopus (Silurana) tropicalis]
c151833.graph_c0	16.188	6.29621	0.000410202	-1.35963	down	--	--	--	--	Serine/arginine repetitive matrix protein 1 GN=SRRM1 OS=Gallus gallus (Chicken) PE=2 SV=1	PREDICTED: atrophin-1-like isoform X2 [Maylandia zebra]
c78461.graph_c0	17.7715	6.03279	0.000182827	-1.53857	down	--	--	--	--	--	PREDICTED: leucine-rich repeat-containing protein 16B-like [Oreochromis niloticus]
c158940.graph_c0	8.13146	3.62306	0.00822602	-1.16143	down	[Z]	Cytoskeleton	Cellular Component: cytoplasm (GO:0005737);;	--	Protein-methionine sulfoxide oxidase mical3a GN=mical3a OS=Danio rerio (Zebrafish) PE=2 SV=2	PREDICTED: EH domain-binding protein 1-like isoform X5 [Maylandia zebra]
c155124.graph_c0	6.25567	1.1261	3.28551e-08	-2.39873	down	--	--	Molecular Function: sequence-specific DNA binding transcription factor activity (GO:0003700);; Cellular Component: nucleus (GO:0005634);; Cellular Component: transcription factor complex (GO:0005667);; Biological Process: olfactory placode formation (GO:0030910);; Molecular Function: sequence-specific DNA binding (GO:0043565);; Biological Process: negative regulation of transcription, DNA-templat…	K09364|0.0|dre:323702|pou2f1b, fc07d06, wu:fc07d06, zgc:158360	POU domain, class 2, transcription factor 1 GN=POU2F1 OS=Gallus gallus (Chicken) PE=2 SV=1	POU domain, class 2, transcription factor 1 [Danio rerio]
c106375.graph_c0	20.9265	4.86714	1.41891e-08	-2.08022	down	[P]	Inorganic ion transport and metabolism	Molecular Function: calcium-transporting ATPase activity (GO:0005388);; Molecular Function: ATP binding (GO:0005524);; Biological Process: ATP catabolic process (GO:0006200);; Cellular Component: integral component of membrane (GO:0016021);; Molecular Function: metal ion binding (GO:0046872);; Biological Process: calcium ion transmembrane transport (GO:0070588);;	K05850|1e-180|dre:558525|atp2b3b	Plasma membrane calcium-transporting ATPase 2 (Fragment) GN=atp2b2 OS=Oreochromis mossambicus (Mozambique tilapia) PE=2 SV=1	plasma membrane calcium-transporting ATPase 3 [Danio rerio]
c149356.graph_c1	82.0054	30.1491	0.000114133	-1.44186	down	[R]	General function prediction only	Molecular Function: transporter activity (GO:0005215);; Biological Process: transport (GO:0006810);; Cellular Component: integral component of membrane (GO:0016021);; Cellular Component: cell junction (GO:0030054);; Cellular Component: synaptic vesicle membrane (GO:0030672);; Molecular Function: metal ion binding (GO:0046872);;	--	Synaptotagmin-B GN=P65-B OS=Diplobatis ommata (Ocellated electric ray) PE=1 SV=1	PREDICTED: synaptotagmin-2-like [Danio rerio]
c159108.graph_c0	18.7318	7.11523	0.000233322	-1.39377	down	--	--	Biological Process: positive regulation of receptor recycling (GO:0001921);; Molecular Function: metalloendopeptidase activity (GO:0004222);; Molecular Function: extracellular matrix structural constituent (GO:0005201);; Cellular Component: collagen (GO:0005581);; Cellular Component: early endosome (GO:0005769);; Biological Process: proteolysis (GO:0006508);; Biological Process: heart development…	K01415|0.0|xtr:100488407|ece2	--	PREDICTED: endothelin-converting enzyme 2-like [Maylandia zebra]
c149925.graph_c0	9.5166	0.121888	7.16427e-13	-4.84341	down	--	--	--	--	--	hypothetical protein UY3_07672 [Chelonia mydas]
c161804.graph_c0	12.8589	5.56013	0.00425599	-1.2062	down	--	--	Molecular Function: metal ion binding (GO:0046872);;	--	LIM and calponin homology domains-containing protein 1 GN=limch1 OS=Xenopus laevis (African clawed frog) PE=2 SV=1	LIM and calponin homology domains 1a [Danio rerio]
c160915.graph_c0	18.0251	6.37456	3.91738e-05	-1.49696	down	--	--	Cellular Component: intracellular membrane-bounded organelle (GO:0043231);; Cellular Component: cytoplasmic part (GO:0044444);; Biological Process: cellular localization (GO:0051641);; Biological Process: biological regulation (GO:0065007);;	--	Rho GTPase-activating protein 21 GN=arhgap21 OS=Xenopus tropicalis (Western clawed frog) PE=2 SV=1	Rho GTPase-activating protein 21 [Dicentrarchus labrax]
c162990.graph_c0	17.2566	7.20946	0.00338571	-1.25836	down	--	--	Cellular Component: synapse (GO:0045202);; Molecular Function: metal ion binding (GO:0046872);;	--	Protein piccolo (Fragment) GN=PCLO OS=Gallus gallus (Chicken) PE=2 SV=1	PREDICTED: protein piccolo-like [Maylandia zebra]
c158727.graph_c0	18.4696	7.83807	0.00316929	-1.23468	down	--	--	Biological Process: kidney development (GO:0001822);; Biological Process: system process (GO:0003008);; Molecular Function: binding (GO:0005488);; Biological Process: regulation of gene expression (GO:0010468);; Biological Process: smooth muscle tissue development (GO:0048745);; Biological Process: regulation of cellular process (GO:0050794);; Biological Process: smooth muscle cell differentiatio…	--	Teashirt homolog 1-B GN=tshz1-b OS=Xenopus laevis (African clawed frog) PE=2 SV=1	PREDICTED: teashirt homolog 3 [Danio rerio]
c126398.graph_c1	1.92591	6.15133	0.00152788	1.62342	up	--	--	Molecular Function: transcription regulatory region sequence-specific DNA binding (GO:0000976);; Molecular Function: sequence-specific DNA binding transcription factor activity (GO:0003700);; Cellular Component: nucleus (GO:0005634);; Biological Process: regulation of transcription, DNA-templated (GO:0006355);;	--	Homeobox protein orthopedia B GN=otpb OS=Danio rerio (Zebrafish) PE=1 SV=1	PREDICTED: homeobox protein orthopedia B-like isoform X4 [Maylandia zebra]
c147864.graph_c0	15.9323	4.93374	1.58877e-06	-1.68494	down	--	--	--	--	Protein EFR3 homolog B GN=efr3b OS=Danio rerio (Zebrafish) PE=3 SV=2	PREDICTED: protein EFR3 homolog B-like [Takifugu rubripes]
c159754.graph_c2	43.8874	16.9335	0.000338364	-1.371	down	--	--	Biological Process: retina layer formation (GO:0010842);; Molecular Function: kinase activity (GO:0016301);; Biological Process: cell migration (GO:0016477);; Cellular Component: cyclin-dependent protein kinase 5 holoenzyme complex (GO:0016533);; Molecular Function: cyclin-dependent protein kinase 5 activator activity (GO:0016534);; Biological Process: peptidyl-amino acid modification (GO:0018193…	K11716|0.0|dre:436788|cdk5r1b, cdk5r1, p35, zgc:92814	--	cyclin-dependent kinase 5 activator 1 [Danio rerio]
c133312.graph_c0	4.65052	1.32033	6.44873e-05	-1.7739	down	[P]	Inorganic ion transport and metabolism	Molecular Function: voltage-gated calcium channel activity (GO:0005245);; Cellular Component: voltage-gated calcium channel complex (GO:0005891);; Biological Process: calcium ion transmembrane transport (GO:0070588);;	K04855|0.0|gga:416526|CACNA1H	Voltage-dependent L-type calcium channel subunit alpha-1S OS=Lithobates catesbeiana (American bullfrog) PE=2 SV=1	PREDICTED: LOW QUALITY PROTEIN: voltage-dependent T-type calcium channel subunit alpha-1H-like, partial [Meleagris gallopavo]
c112104.graph_c0	0.367081	4.22826	6.37454e-08	3.19527	up	--	--	Molecular Function: hormone activity (GO:0005179);; Cellular Component: extracellular region (GO:0005576);;	K08521|1e-74|dre:402917|lhb, zgc:92312	Gonadotropin subunit beta-2 (Precursor) GN=cgbb OS=Hypophthalmichthys molitrix (Silver carp) PE=1 SV=1	luteinizing hormone beta subunit [Gobiocypris rarus]
c137416.graph_c0	46.1516	17.9885	0.000696304	-1.35122	down	[G]	Carbohydrate transport and metabolism	Molecular Function: nucleotide binding (GO:0000166);; Molecular Function: nucleic acid binding (GO:0003676);;	K11294|2e-61|dre:767714|ncl, MGC152810, wu:fa12d03, zgc:152810	Nucleolin GN=ncl OS=Xenopus laevis (African clawed frog) PE=2 SV=3	Unknown (protein for IMAGE:7252615) [Danio rerio]
c147682.graph_c0	5.65688	0.912493	8.23705e-10	-2.56039	down	--	--	Cellular Component: extracellular region (GO:0005576);; Biological Process: axon guidance (GO:0007411);; Biological Process: dorsal spinal cord development (GO:0021516);; Biological Process: commissural neuron differentiation in spinal cord (GO:0021528);; Biological Process: forebrain development (GO:0030900);; Biological Process: negative regulation of canonical Wnt signaling pathway (GO:0090090…	--	Draxin (Precursor) GN=draxin OS=Danio rerio (Zebrafish) PE=2 SV=2	neucrin [Danio rerio]
c140662.graph_c0	3.16759	1.05012	0.000843528	-1.55723	down	[R]	General function prediction only	Molecular Function: DNA binding (GO:0003677);; Cellular Component: nucleus (GO:0005634);; Biological Process: regulation of transcription, DNA-templated (GO:0006355);; Molecular Function: metal ion binding (GO:0046872);;	--	Hypermethylated in cancer 2 protein GN=hic2 OS=Danio rerio (Zebrafish) PE=2 SV=1	RecName: Full=Hypermethylated in cancer 2 protein
c150715.graph_c0	10.3227	3.32579	0.000489603	-1.59795	down	[R]	General function prediction only	Molecular Function: nucleic acid binding (GO:0003676);; Molecular Function: metal ion binding (GO:0046872);;	--	Zinc finger protein 148 GN=znf148 OS=Danio rerio (Zebrafish) PE=2 SV=2	PREDICTED: zinc finger protein 543 [Danio rerio]
c162747.graph_c0	7.71233	2.67713	7.93174e-05	-1.51491	down	--	--	--	--	Membrane-associated guanylate kinase, WW and PDZ domain-containing protein 3 GN=magi3 OS=Xenopus tropicalis (Western clawed frog) PE=2 SV=1	novel protein containing a WW domain and PDZ domains (Also known as DHR or GLGF) [Danio rerio]
c152611.graph_c0	6.28126	2.53516	0.00865566	-1.28691	down	--	--	Biological Process: angiogenesis (GO:0001525);; Molecular Function: adrenomedullin receptor activity (GO:0001605);; Molecular Function: calcitonin gene-related polypeptide receptor activity (GO:0001635);; Biological Process: somitogenesis (GO:0001756);; Molecular Function: calcitonin receptor activity (GO:0004948);; Cellular Component: lysosome (GO:0005764);; Cellular Component: endosome (GO:0005…	K04577|0.0|dre:445508|calcrla, MGC158571, im:7141310, zgc:100872	Calcitonin gene-related peptide type 1 receptor (Precursor) GN=calcrla OS=Danio rerio (Zebrafish) PE=2 SV=1	calcitonin gene-related peptide type 1 receptor precursor [Danio rerio]
c151053.graph_c0	29.2912	8.09128	3.21918e-07	-1.84146	down	--	--	--	K11465|0.0|gga:418613|SCML2	Lethal(3)malignant brain tumor-like protein 1 GN=L3MBTL1 OS=Gallus gallus (Chicken) PE=3 SV=1	PREDICTED: sex comb on midleg-like protein 2-like [Takifugu rubripes]
c150934.graph_c0	6.83253	2.16874	0.000134206	-1.62695	down	[P]	Inorganic ion transport and metabolism	Molecular Function: delayed rectifier potassium channel activity (GO:0005251);; Cellular Component: voltage-gated potassium channel complex (GO:0008076);; Biological Process: regulation of ion transmembrane transport (GO:0034765);; Biological Process: protein homooligomerization (GO:0051260);; Biological Process: potassium ion transmembrane transport (GO:0071805);;	K04876|1e-173|dre:100330283|potassium voltage-gated channel, shaker-related subfamily, member 2-like	Potassium voltage-gated channel subfamily A member 2 GN=kcna2 OS=Xenopus laevis (African clawed frog) PE=3 SV=2	potassium channel Kv1.3 [Sternopygus macrurus]
c161920.graph_c0	8.06393	0	0	-5.99656	down	--	--	--	--	Skin secretory protein xP2 (Precursor) GN=p2 OS=Xenopus laevis (African clawed frog) PE=1 SV=2	Cell surface glycoprotein 1, partial [Columba livia]
c120710.graph_c0	33.1591	11.589	4.11179e-05	-1.51022	down	--	--	Cellular Component: extracellular space (GO:0005615);; Biological Process: multicellular organismal development (GO:0007275);; Cellular Component: cell junction (GO:0030054);; Cellular Component: alpha-amino-3-hydroxy-5-methyl-4-isoxazolepropionic acid selective glutamate receptor complex (GO:0032281);; Cellular Component: synapse (GO:0045202);; Biological Process: protein oligomerization (GO:005…	--	Noelin (Precursor) GN=OLFM1 OS=Gallus gallus (Chicken) PE=2 SV=1	PREDICTED: noelin-like isoform 1 [Oreochromis niloticus]
c149890.graph_c0	4.78001	1.41386	4.22419e-05	-1.72521	down	--	--	--	--	--	PREDICTED: hypothetical protein LOC100005368 [Danio rerio]
c150382.graph_c0	3.47401	1.15687	0.00195949	-1.54378	down	[R]	General function prediction only	Biological Process: G1/S transition of mitotic cell cycle (GO:0000082);; Molecular Function: GTPase activity (GO:0003924);; Molecular Function: GTP binding (GO:0005525);; Cellular Component: intracellular (GO:0005622);; Biological Process: GTP catabolic process (GO:0006184);; Biological Process: regulation of cell shape (GO:0008360);; Cellular Component: membrane (GO:0016020);; Biological Process…	K07865|1e-113|dre:492802|rhoua, zgc:101642	Cell division control protein 42 homolog (Precursor) GN=CDC42 OS=Gallus gallus (Chicken) PE=2 SV=1	rho-related GTP-binding protein RhoU [Danio rerio]
c157837.graph_c0	16.4515	7.32842	0.00872975	-1.16088	down	--	--	--	--	Serine/arginine repetitive matrix protein 4 GN=srrm4 OS=Danio rerio (Zebrafish) PE=2 SV=1	PREDICTED: serine/arginine repetitive matrix protein 3 isoform X4 [Gallus gallus]
c133658.graph_c0	3.27434	0.48414	1.23798e-06	-2.58938	down	--	--	Molecular Function: receptor activity (GO:0004872);; Biological Process: synaptic transmission (GO:0007268);; Biological Process: synapse assembly (GO:0007416);; Cellular Component: integral component of membrane (GO:0016021);;	K07377|0.0|dre:558326|nrxn2a	Neurexin-1a (Precursor) GN=nrxn1a OS=Danio rerio (Zebrafish) PE=2 SV=1	neurexin 2a precursor [Danio rerio]
c157407.graph_c0	27.2636	9.45323	2.3489e-05	-1.5256	down	--	--	Biological Process: response to biotic stimulus (GO:0009607);; Cellular Component: integral component of membrane (GO:0016021);;	--	Synapse differentiation-inducing gene protein 1-like GN=syndig1l OS=Danio rerio (Zebrafish) PE=3 SV=1	novel protein similar to vertebrate chromosome 6 open reading frame 31 (C6orf31) [Danio rerio]
c157825.graph_c0	22.0916	9.1272	0.00168011	-1.27299	down	--	--	--	K10476|0.0|dre:557467|kelch repeat and BTB (POZ) domain containing 11-like	Kelch-like protein 20 GN=KLHL20 OS=Gallus gallus (Chicken) PE=2 SV=1	PREDICTED: kelch repeat and BTB domain-containing protein 11-like [Oreochromis niloticus]
c159471.graph_c0	4.25809	1.40239	0.000889498	-1.56506	down	--	--	--	--	Disks large-associated protein 1 GN=dlgap1 OS=Danio rerio (Zebrafish) PE=3 SV=2	Disks large-associated protein 4 [Dicentrarchus labrax]
c69441.graph_c0	0	1.78264	1.5177e-05	4.20147	up	--	--	Molecular Function: metallocarboxypeptidase activity (GO:0004181);; Biological Process: proteolysis (GO:0006508);; Molecular Function: zinc ion binding (GO:0008270);; Cellular Component: integral component of membrane (GO:0016021);;	K07752|9e-57|bta:100337199|carboxypeptidase D-like	Carboxypeptidase D (Precursor) GN=CPD OS=Anas platyrhynchos (Domestic duck) PE=1 SV=1	PREDICTED: carboxypeptidase D-like [Oryzias latipes]
c153339.graph_c1	13.6253	3.13428	4.78165e-09	-2.09956	down	--	--	Cellular Component: integral component of plasma membrane (GO:0005887);; Biological Process: G-protein coupled acetylcholine receptor signaling pathway (GO:0007213);; Biological Process: synaptic transmission (GO:0007268);; Biological Process: response to virus (GO:0009615);; Biological Process: negative regulation of heart rate (GO:0010459);; Molecular Function: G-protein coupled acetylcholine r…	K04130|0.0|dre:352938|chrm2a, chrm2	Muscarinic acetylcholine receptor M2 GN=CHRM2 OS=Gallus gallus (Chicken) PE=3 SV=1	Cholinergic receptor, muscarinic 2 [Danio rerio]
c156798.graph_c0	5.198	2.03829	0.0030746	-1.33255	down	--	--	Biological Process: single-organism cellular process (GO:0044763);;	--	--	Uncharacterized protein KIAA1486, partial [Anas platyrhynchos]
c129195.graph_c0	9.79796	2.44949	1.94192e-06	-1.96	down	--	--	Molecular Function: DNA binding (GO:0003677);; Molecular Function: helicase activity (GO:0004386);; Molecular Function: ATP binding (GO:0005524);; Molecular Function: zinc ion binding (GO:0008270);; Cellular Component: intracellular organelle (GO:0043229);;	K10779|1e-100|dre:323299|atrx, MGC66223, atrxl, wu:fb26e12, wu:fb52h08, wu:fb94e07, zgc:66223	--	Atrxl protein [Danio rerio]
c130249.graph_c0	14.2673	5.26436	0.0005779	-1.42318	down	[H]	Coenzyme transport and metabolism	Biological Process: epithelial to mesenchymal transition (GO:0001837);; Molecular Function: zinc ion transmembrane transporter activity (GO:0005385);; Cellular Component: integral component of plasma membrane (GO:0005887);; Biological Process: cell migration involved in gastrulation (GO:0042074);; Biological Process: zinc ion transmembrane transport (GO:0071577);; Biological Process: divalent ino…	K14712|1e-176|dre:100333432|solute carrier family 39 (zinc transporter), member 6-like	Zinc transporter ZIP10 (Precursor) GN=slc39a10 OS=Danio rerio (Zebrafish) PE=2 SV=1	Slc39a6 protein [Danio rerio]
c153361.graph_c0	98.8426	31.4124	2.84701e-06	-1.65279	down	[E]	Amino acid transport and metabolism	Molecular Function: glutamate decarboxylase activity (GO:0004351);; Cellular Component: intracellular (GO:0005622);; Biological Process: gamma-aminobutyric acid biosynthetic process (GO:0009449);; Molecular Function: pyridoxal phosphate binding (GO:0030170);; Biological Process: neurotransmitter biosynthetic process (GO:0042136);;	K01580|0.0|dre:378441|gad1b, GAD67, gad1	Glutamate decarboxylase-like protein 1 (Fragment) GN=gadl1 OS=Xenopus tropicalis (Western clawed frog) PE=2 SV=2	glutamate decarboxylase 1 [Danio rerio]
c159977.graph_c0	2.11809	0.681428	0.00106132	-1.5928	down	--	--	Molecular Function: calcium ion binding (GO:0005509);; Cellular Component: plasma membrane (GO:0005886);; Biological Process: homophilic cell adhesion (GO:0007156);; Cellular Component: integral component of membrane (GO:0016021);;	--	Protocadherin-15 (Precursor) GN=Pcdh15 OS=Gallus gallus (Chicken) PE=1 SV=1	PREDICTED: neural-cadherin-like [Maylandia zebra]
c106047.graph_c0	6.20486	17.8049	0.000217023	1.50396	up	--	--	Biological Process: nuclear division (GO:0000280);; Biological Process: epiboly involved in gastrulation with mouth forming second (GO:0055113);;	--	--	14 kDa apolipoprotein [Hemibarbus mylodon]
c150568.graph_c0	18.5683	5.20597	5.95546e-08	-1.83067	down	[GEPR]	--	Molecular Function: transporter activity (GO:0005215);; Cellular Component: plasma membrane (GO:0005886);; Cellular Component: integral component of membrane (GO:0016021);; Biological Process: transmembrane transport (GO:0055085);;	--	Rab9 effector protein with kelch motifs GN=rabepk OS=Danio rerio (Zebrafish) PE=2 SV=1	PREDICTED: hippocampus abundant transcript 1 protein-like [Danio rerio]
c152419.graph_c0	29.7165	8.73307	2.22698e-07	-1.76444	down	--	--	Cellular Component: nuclear chromatin (GO:0000790);; Molecular Function: phosphatidylinositol phospholipase C activity (GO:0004435);; Molecular Function: signal transducer activity (GO:0004871);; Molecular Function: GTPase activator activity (GO:0005096);; Molecular Function: calcium ion binding (GO:0005509);; Molecular Function: calmodulin binding (GO:0005516);; Molecular Function: lamin binding…	K05858|0.0|oaa:100078508|similar to 1-phosphatidylinositol-4,5-bisphosphate phosphodiesterase beta 1 (Phosphoinositide phospholipase C) (Phospholipase C-beta-1) (PLC-beta-1) (PLC-I) (PLC-154)	1-phosphatidylinositol 4,5-bisphosphate phosphodiesterase delta-4 GN=plcd4 OS=Xenopus laevis (African clawed frog) PE=2 SV=1	PREDICTED: 1-phosphatidylinositol 4,5-bisphosphate phosphodiesterase beta-1-like [Takifugu rubripes]
c122482.graph_c0	0.815624	2.97724	0.0065998	1.76168	up	[S]	Function unknown	--	--	Kelch-like protein 31 GN=klhl31 OS=Danio rerio (Zebrafish) PE=2 SV=1	PREDICTED: kelch-like protein 31-like [Danio rerio]
c158876.graph_c0	11.4124	4.33798	0.00040711	-1.3872	down	--	--	Biological Process: anatomical structure morphogenesis (GO:0009653);; Biological Process: cellular process (GO:0009987);; Biological Process: macromolecule metabolic process (GO:0043170);; Biological Process: single-organism developmental process (GO:0044767);; Biological Process: system development (GO:0048731);;	K11423|6e-79|ecb:100064888|SETD2	Protein starmaker (Precursor) GN=stm OS=Danio rerio (Zebrafish) PE=2 SV=1	PREDICTED: histone-lysine N-methyltransferase SETD2-like isoform X2 [Maylandia zebra]
c133247.graph_c0	37.5003	7.07523	1.80744e-13	-2.39843	down	--	--	Cellular Component: Golgi apparatus (GO:0005794);; Biological Process: transport (GO:0006810);; Cellular Component: integral component of membrane (GO:0016021);; Biological Process: cellular response to xenobiotic stimulus (GO:0071466);;	K12388|0.0|dre:799153|sort1b, sort1, sort1l, wu:fj17g07, wu:fj22b04	Sortilin (Precursor) GN=sort1 OS=Danio rerio (Zebrafish) PE=2 SV=1	sortilin 1, like [Danio rerio]
c155179.graph_c1	7.83976	1.5434	1.01387e-05	-2.23643	down	--	--	--	--	--	PREDICTED: protein Dos-like [Maylandia zebra]
c154477.graph_c0	3.0535	0.843745	2.82694e-05	-1.81443	down	[ER]	--	Molecular Function: choline:sodium symporter activity (GO:0005307);; Cellular Component: plasma membrane (GO:0005886);; Biological Process: sodium ion transport (GO:0006814);; Biological Process: synaptic transmission, cholinergic (GO:0007271);; Biological Process: neuromuscular synaptic transmission (GO:0007274);; Biological Process: acetylcholine biosynthetic process (GO:0008292);; Biological P…	K14387|0.0|dre:100005589|si:dkey-24h22.4	High-affinity choline transporter 1 GN=CHT1 OS=Torpedo marmorata (Marbled electric ray) PE=2 SV=1	PREDICTED: high affinity choline transporter 1 [Danio rerio]
c156836.graph_c1	7.13379	3.04201	0.00441249	-1.22205	down	[KT]	--	Molecular Function: Rab GTPase activator activity (GO:0005097);; Biological Process: positive regulation of Rab GTPase activity (GO:0032851);;	--	Cingulin GN=cgn OS=Xenopus tropicalis (Western clawed frog) PE=2 SV=1	PREDICTED: EVI5-like protein-like isoform X1 [Maylandia zebra]
c156592.graph_c0	12.0624	4.82242	0.00145314	-1.31324	down	--	--	Biological Process: steroid metabolic process (GO:0008202);;	K12474|1e-167|dre:100000284|GULP, engulfment adaptor PTB domain containing 1-like	Low density lipoprotein receptor adapter protein 1-B GN=ldlrap1-b OS=Xenopus laevis (African clawed frog) PE=1 SV=1	PREDICTED: low density lipoprotein receptor adapter protein 1-like isoform X3 [Maylandia zebra]
c154898.graph_c0	14.4845	3.0317	2.62199e-11	-2.24421	down	--	--	Molecular Function: serine-type endopeptidase inhibitor activity (GO:0004867);; Biological Process: negative regulation of endopeptidase activity (GO:0010951);;	--	Chelonianin OS=Caretta caretta (Loggerhead sea turtle) PE=1 SV=1	PREDICTED: low-density lipoprotein receptor-related protein 11-like [Oreochromis niloticus]
c53715.graph_c0	1.41654	0.254001	0.00451826	-2.21675	down	--	--	Molecular Function: bombesin receptor activity (GO:0004946);; Cellular Component: integral component of membrane (GO:0016021);; Biological Process: bombesin receptor signaling pathway (GO:0031989);; Biological Process: regulation of cell proliferation (GO:0042127);;	K04169|0.0|dre:567289|grpr	[Phe13]-bombesin receptor GN=BB4 OS=Bombina orientalis (Oriental fire-bellied toad) PE=2 SV=2	PREDICTED: gastrin-releasing peptide receptor [Danio rerio]
c126019.graph_c0	1.87061	0.282547	2.34466e-08	-2.61225	down	--	--	--	--	--	PREDICTED: proline-rich transmembrane protein 4-like [Takifugu rubripes]
c160872.graph_c0	9.15603	3.86841	0.00348532	-1.23582	down	--	--	--	--	--	PREDICTED: nance-Horan syndrome protein-like isoform X3 [Maylandia zebra]
c161345.graph_c1	7.71412	3.29362	0.00363331	-1.22243	down	[R]	General function prediction only	--	--	Serine/threonine-protein phosphatase 6 regulatory ankyrin repeat subunit B GN=ANKRD44 OS=Gallus gallus (Chicken) PE=2 SV=1	PREDICTED: serine/threonine-protein phosphatase 6 regulatory ankyrin repeat subunit B-like [Maylandia zebra]
c156101.graph_c0	0.554836	2.12656	0.00323534	1.83008	up	--	--	--	--	Putative nuclease HARBI1 GN=harbi1 OS=Xenopus laevis (African clawed frog) PE=2 SV=1	PREDICTED: putative nuclease HARBI1-like [Xenopus (Silurana) tropicalis]
c139328.graph_c0	0.142151	2.43136	1.78857e-13	3.7976	up	--	--	--	--	--	PREDICTED: uncharacterized protein LOC101465969, partial [Maylandia zebra]
c147275.graph_c0	12.9295	3.0584	2.49196e-09	-2.06588	down	--	--	Biological Process: negative regulation of transcription from RNA polymerase II promoter (GO:0000122);; Molecular Function: RNA polymerase II core promoter proximal region sequence-specific DNA binding transcription factor activity involved in negative regulation of transcription (GO:0001078);; Molecular Function: steroid hormone receptor activity (GO:0003707);; Molecular Function: thyroid hormon…	K03728|0.0|dre:494487|nr1d1, Eip75B	Retinoic acid receptor alpha GN=RARA OS=Gallus gallus (Chicken) PE=2 SV=1	nuclear receptor subfamily 1 group D member 1 [Danio rerio]
c160952.graph_c0	18.0113	7.21424	0.000810851	-1.31648	down	[RTKL]	--	Molecular Function: nucleotide binding (GO:0000166);; Cellular Component: pre-autophagosomal structure (GO:0000407);; Molecular Function: protein kinase activity (GO:0004672);; Biological Process: protein phosphorylation (GO:0006468);; Biological Process: signal transduction (GO:0007165);; Biological Process: axonogenesis (GO:0007409);; Biological Process: positive regulation of autophagy (GO:001…	K08269|0.0|dre:558848|ulk1b, ulk1	Serine/threonine-protein kinase ULK3 GN=ulk3 OS=Xenopus laevis (African clawed frog) PE=2 SV=1	PREDICTED: serine/threonine-protein kinase ULK1 [Danio rerio]
c154592.graph_c1	5.6103	1.81745	7.68784e-06	-1.61792	down	--	--	--	--	Integumentary mucin A.1 (Precursor) OS=Xenopus laevis (African clawed frog) PE=1 SV=1	PREDICTED: UPF0606 protein KIAA1549-like isoform X5 [Maylandia zebra]
c142562.graph_c0	7.40101	2.68125	0.000451833	-1.44853	down	--	--	Molecular Function: nucleotide binding (GO:0000166);; Molecular Function: RNA binding (GO:0003723);;	--	Insulin-like growth factor 2 mRNA-binding protein 3-A GN=igf2bp3-a OS=Xenopus laevis (African clawed frog) PE=1 SV=1	IGF-II mRNA-binding protein 2a [Danio rerio]
c153111.graph_c0	6.42928	2.23121	0.00326485	-1.48712	down	--	--	--	--	--	PREDICTED: peroxisome proliferator-activated receptor gamma coactivator 1-beta-like isoform X6 [Maylandia zebra]
c158468.graph_c0	4.35471	0.83978	2.23921e-10	-2.34217	down	--	--	--	--	Aggrecan core protein (Precursor) GN=ACAN OS=Gallus gallus (Chicken) PE=1 SV=2	PREDICTED: neurocan core protein-like isoform X2 [Maylandia zebra]
c149327.graph_c0	23.3088	9.31001	0.00075941	-1.32124	down	--	--	--	K10478|0.0|oaa:100084561|similar to mKIAA0952 protein	BTB/POZ domain-containing protein 6 GN=btbd6 OS=Xenopus tropicalis (Western clawed frog) PE=2 SV=2	PREDICTED: BTB/POZ domain-containing protein 3 [Danio rerio]
c157359.graph_c0	2.51357	0.752835	7.13526e-05	-1.70552	down	--	--	Molecular Function: binding (GO:0005488);; Molecular Function: metallopeptidase activity (GO:0008237);; Cellular Component: intracellular membrane-bounded organelle (GO:0043231);;	K06835|0.0|gga:425843|ADAM12	Zinc metalloproteinase-disintegrin ohanin (Precursor) OS=Ophiophagus hannah (King cobra) PE=1 SV=1	PREDICTED: disintegrin and metalloproteinase domain-containing protein 12-like [Maylandia zebra]
c162480.graph_c1	5.77533	2.08029	0.00060967	-1.45389	down	[RTKL]	--	Molecular Function: nucleotide binding (GO:0000166);; Biological Process: regulation of protein phosphorylation (GO:0001932);; Molecular Function: transmembrane receptor protein tyrosine kinase activity (GO:0004714);; Molecular Function: protein binding (GO:0005515);; Biological Process: transmembrane receptor protein tyrosine kinase signaling pathway (GO:0007169);; Biological Process: positive r…	K04361|0.0|dre:378478|egfra, EGFR12, EGFR15, egfr	Melanoma receptor tyrosine-protein kinase (Precursor) GN=xmrk OS=Xiphophorus maculatus (Southern platyfish) PE=2 SV=2	Epidermal growth factor receptor [Danio rerio]
c129572.graph_c0	1.78952	9.87091	1.48136e-09	2.41235	up	--	--	Molecular Function: neuropeptide hormone activity (GO:0005184);; Cellular Component: extracellular region (GO:0005576);; Biological Process: neuropeptide signaling pathway (GO:0007218);; Biological Process: melanosome localization (GO:0032400);;	K05228|1e-134|dre:353221|pomca, ACTH, MSH, SI:bZ36D5.1, SI:bZ36D5.4, pomc, si:bz36d5.2	Met-enkephalin (Precursor) GN=pomca OS=Cyprinus carpio (Common carp) PE=2 SV=1	pro-opiomelanocortin [Gobiocypris rarus]
c160637.graph_c1	3.581	1.41516	0.00278874	-1.32331	down	--	--	--	--	--	Pol polyprotein [Dicentrarchus labrax]
c158701.graph_c0	9.33079	3.72019	0.0024374	-1.31292	down	--	--	Biological Process: liver development (GO:0001889);; Molecular Function: fibroblast growth factor-activated receptor activity (GO:0005007);; Molecular Function: ATP binding (GO:0005524);; Cellular Component: nucleus (GO:0005634);; Cellular Component: cytosol (GO:0005829);; Cellular Component: integral component of plasma membrane (GO:0005887);; Molecular Function: heparin binding (GO:0008201);; B…	K04362|0.0|dre:30705|fgfr1a, fgfr1	Fibroblast growth factor receptor 1-A (Precursor) GN=fgfr1a OS=Danio rerio (Zebrafish) PE=1 SV=2	fgfr1 [Danio rerio]
c105827.graph_c0	14.3419	2.33395	3.12417e-12	-2.58035	down	[G]	Carbohydrate transport and metabolism	Molecular Function: 6-phosphofructokinase activity (GO:0003872);; Molecular Function: ATP binding (GO:0005524);; Cellular Component: 6-phosphofructokinase complex (GO:0005945);; Biological Process: fructose 6-phosphate metabolic process (GO:0006002);; Biological Process: glycolysis (GO:0006096);; Molecular Function: protein C-terminus binding (GO:0008022);; Biological Process: response to glucose…	K00850|0.0|dre:570106|6-phosphofructokinase, liver type-like	--	PREDICTED: 6-phosphofructokinase, liver type-like [Danio rerio]
c155622.graph_c0	12.1323	4.91668	0.00105263	-1.3002	down	--	--	Molecular Function: RNA binding (GO:0003723);; Cellular Component: nucleus (GO:0005634);; Biological Process: cellular process (GO:0009987);; Biological Process: single-organism process (GO:0044699);; Biological Process: biological regulation (GO:0065007);;	--	--	PREDICTED: ataxin-1 [Danio rerio]
c122371.graph_c0	1.06335	0.279305	0.00272671	-1.82415	down	--	--	--	--	Contactin-5 (Precursor) GN=cntn5 OS=Danio rerio (Zebrafish) PE=2 SV=1	PREDICTED: titin-like [Maylandia zebra]
c150504.graph_c0	7.66119	3.11039	0.006068	-1.28242	down	--	--	Molecular Function: RNA binding (GO:0003723);; Molecular Function: double-stranded RNA adenosine deaminase activity (GO:0003726);; Cellular Component: nucleolus (GO:0005730);; Biological Process: adenosine to inosine editing (GO:0006382);; Biological Process: RNA processing (GO:0006396);; Biological Process: negative regulation of cell proliferation (GO:0008285);; Biological Process: negative reg…	K13194|0.0|dre:58134|adarb1, adar2, red1	Spermatid perinuclear RNA-binding protein GN=strbp OS=Xenopus laevis (African clawed frog) PE=2 SV=1	adenosine deaminase [Danio rerio]
c142494.graph_c0	5.18186	1.47958	0.00233755	-1.72897	down	--	--	Biological Process: angiogenesis (GO:0001525);; Molecular Function: transmembrane-ephrin receptor activity (GO:0005005);; Molecular Function: receptor binding (GO:0005102);; Molecular Function: ATP binding (GO:0005524);; Cellular Component: integral component of plasma membrane (GO:0005887);; Biological Process: axonal fasciculation (GO:0007413);; Biological Process: learning (GO:0007612);; Molec…	K05111|1e-67|dre:562176|EPH receptor B2-like	Ephrin type-B receptor 2 (Precursor) GN=EPHB2 OS=Gallus gallus (Chicken) PE=1 SV=3	Ephrin type-B receptor 2 [Dicentrarchus labrax]
c151289.graph_c0	1.59354	0.364978	0.000438311	-2.01043	down	[RTKL]	--	Molecular Function: vascular endothelial growth factor-activated receptor activity (GO:0005021);; Molecular Function: ATP binding (GO:0005524);; Cellular Component: integral component of plasma membrane (GO:0005887);; Biological Process: protein phosphorylation (GO:0006468);; Biological Process: inflammatory response (GO:0006954);; Biological Process: osteoclast development (GO:0036035);; Biologi…	K05090|0.0|dre:64274|csf1ra, csf1r, fms, panther	Macrophage colony-stimulating factor 1 receptor (Precursor) GN=csf1r OS=Danio rerio (Zebrafish) PE=2 SV=1	receptor tyrosine kinase Fms [Danio nigrofasciatus]
c158299.graph_c1	8.04123	2.34821	8.23402e-05	-1.73649	down	[L]	Replication, recombination and repair	--	--	--	PREDICTED: uncharacterized protein LOC101733068 [Xenopus (Silurana) tropicalis]
c162164.graph_c0	14.2334	4.55781	5.99058e-06	-1.63429	down	[RTKL]	--	--	K08867|0.0|pon:100450375|serine/threonine-protein kinase WNK2-like	Serine/threonine-protein kinase Nek8 GN=nek8 OS=Danio rerio (Zebrafish) PE=2 SV=1	PREDICTED: serine/threonine-protein kinase WNK2 [Gallus gallus]
c156428.graph_c0	7.99413	2.43898	0.00817705	-1.63211	down	--	--	--	--	--	uncharacterized protein LOC558833 [Danio rerio]
c153214.graph_c1	5.63109	1.84395	0.000127084	-1.58738	down	--	--	--	--	--	PREDICTED: rho guanine nucleotide exchange factor 10-like protein-like isoform X3 [Maylandia zebra]
c157190.graph_c7	11.4794	2.71065	2.36052e-09	-2.06839	down	--	--	--	--	Serine/arginine repetitive matrix protein 1 GN=SRRM1 OS=Gallus gallus (Chicken) PE=2 SV=1	large proline-rich protein BAT2 [Danio rerio]
c163088.graph_c0	80.5332	1.47826	0	-5.75292	down	[L]	Replication, recombination and repair	--	--	Transposon TX1 uncharacterized 149 kDa protein OS=Xenopus laevis (African clawed frog) PE=4 SV=1	reverse transcriptase, partial [Clarias batrachus]
c149134.graph_c0	3.51169	0.580465	3.36804e-09	-2.52041	down	[R]	General function prediction only	Biological Process: amino acid transmembrane transport (GO:0003333);; Molecular Function: sodium:amino acid symporter activity (GO:0005283);; Molecular Function: neurotransmitter:sodium symporter activity (GO:0005328);; Cellular Component: integral component of plasma membrane (GO:0005887);; Biological Process: neurotransmitter transport (GO:0006836);; Biological Process: locomotory behavior (GO:…	K05042|0.0|dre:494490|slc6a9, glyt1	Sodium- and chloride-dependent glycine transporter 1 GN=slc6a9 OS=Xenopus laevis (African clawed frog) PE=2 SV=1	solute carrier family 6 member 9 [Danio rerio]
c136388.graph_c0	3.8318	1.45209	0.00670245	-1.36939	down	--	--	Molecular Function: binding (GO:0005488);; Biological Process: transcription, DNA-templated (GO:0006351);; Biological Process: protein methylation (GO:0006479);; Molecular Function: methyltransferase activity (GO:0008168);; Biological Process: chromatin modification (GO:0016568);; Cellular Component: intracellular organelle (GO:0043229);;	K11421|1e-142|dre:553292|setdb1a, SETDB1, fc07d03, si:ch211-81a5.6, wu:fc07d03	Histone-lysine N-methyltransferase SETDB1-A GN=setdb1a OS=Danio rerio (Zebrafish) PE=2 SV=1	histone-lysine N-methyltransferase SETDB1-A [Danio rerio]
c159894.graph_c0	8.07808	1.8722	0.000835415	-1.98659	down	--	--	Molecular Function: delayed rectifier potassium channel activity (GO:0005251);; Biological Process: motor neuron axon guidance (GO:0008045);; Cellular Component: voltage-gated potassium channel complex (GO:0008076);; Biological Process: regulation of ion transmembrane transport (GO:0034765);; Biological Process: protein homooligomerization (GO:0051260);; Biological Process: potassium ion transmem…	--	Potassium voltage-gated channel subfamily G member 2 GN=KCNG2 OS=Gallus gallus (Chicken) PE=2 SV=1	potassium voltage-gated channel, Shaw-related subfamily, member 3b [Danio rerio]
c162800.graph_c0	4.30954	0.772748	0.00451826	-2.21675	down	--	--	Molecular Function: DNA binding (GO:0003677);; Molecular Function: zinc ion binding (GO:0008270);; Cellular Component: cell surface (GO:0009986);; Cellular Component: membrane (GO:0016020);;	--	Probable E3 ubiquitin-protein ligase Roquin GN=rc3h1 OS=Xenopus laevis (African clawed frog) PE=2 SV=1	PREDICTED: RING finger and CCCH-type zinc finger domain-containing protein 2-like [Oryzias latipes]
c160771.graph_c0	22.9608	10.3053	0.00903307	-1.15224	down	--	--	--	K12495|0.0|dre:560461|cytohesin 2-like	E3 ubiquitin-protein ligase arkadia GN=rnf111 OS=Xenopus tropicalis (Western clawed frog) PE=2 SV=1	PREDICTED: IQ motif and SEC7 domain-containing protein 2-like isoform X3 [Maylandia zebra]
c162919.graph_c0	11.2221	3.1909	5.60319e-07	-1.80105	down	--	--	--	--	--	PREDICTED: uncharacterized protein LOC101071133 [Takifugu rubripes]
c121866.graph_c0	7.00603	1.62743	8.22503e-05	-2.01674	down	--	--	--	--	MAGUK p55 subfamily member 7 GN=mpp7 OS=Danio rerio (Zebrafish) PE=1 SV=1	Mpp2a protein [Danio rerio]
c124881.graph_c1	12.7173	4.39207	2.72559e-05	-1.52814	down	--	--	Molecular Function: calcium ion binding (GO:0005509);; Biological Process: homophilic cell adhesion (GO:0007156);; Cellular Component: integral component of membrane (GO:0016021);;	--	Protocadherin-15 (Precursor) GN=Pcdh15 OS=Gallus gallus (Chicken) PE=1 SV=1	calsyntenin-2 precursor [Danio rerio]
c140969.graph_c0	19.8348	6.81133	7.13499e-05	-1.52952	down	[R]	General function prediction only	Molecular Function: nucleotide binding (GO:0000166);; Molecular Function: RNA binding (GO:0003723);; Cellular Component: nucleus (GO:0005634);; Cellular Component: cytoplasm (GO:0005737);; Biological Process: positive regulation of mRNA splicing, via spliceosome (GO:0048026);;	K13207|1e-124|dre:436835|celf4, brunol4, zgc:92761	CUGBP Elav-like family member 4 GN=celf4 OS=Danio rerio (Zebrafish) PE=2 SV=1	CUGBP Elav-like family member 4 [Danio rerio]
c152282.graph_c0	8.98845	3.0282	1.54362e-05	-1.56342	down	--	--	Biological Process: mitotic cytokinesis (GO:0000281);; Molecular Function: actin binding (GO:0003779);; Molecular Function: structural constituent of cytoskeleton (GO:0005200);; Molecular Function: phospholipid binding (GO:0005543);; Cellular Component: nucleolus (GO:0005730);; Biological Process: common-partner SMAD protein phosphorylation (GO:0007182);; Biological Process: SMAD protein import i…	K06115|0.0|dre:558044|spectrin, beta, non-erythrocytic 1	Spectrin alpha chain, non-erythrocytic 1 GN=SPTAN1 OS=Gallus gallus (Chicken) PE=1 SV=3	spectrin beta chain, brain 1 [Danio rerio]
c147066.graph_c0	1.4833	0.302743	0.000285655	-2.14721	down	--	--	Molecular Function: receptor activity (GO:0004872);; Cellular Component: intracellular (GO:0005622);; Biological Process: signal transduction (GO:0007165);; Cellular Component: integral component of membrane (GO:0016021);; Biological Process: axon extension (GO:0048675);;	K06821|0.0|dre:561012|plxnb1a, im:7054247, si:ch211-220i18.5, wu:fb83a09	Plexin-A4 (Precursor) GN=plxna4 OS=Danio rerio (Zebrafish) PE=2 SV=1	PREDICTED: plexin-B1-like [Maylandia zebra]
c161715.graph_c2	0.602272	7.15229	0	3.51387	up	[L]	Replication, recombination and repair	Biological Process: telomere maintenance (GO:0000723);; Molecular Function: DNA helicase activity (GO:0003678);; Molecular Function: endonuclease activity (GO:0004519);; Molecular Function: ATP binding (GO:0005524);; Biological Process: DNA repair (GO:0006281);; Biological Process: DNA duplex unwinding (GO:0032508);; Biological Process: nucleic acid phosphodiester bond hydrolysis (GO:0090305);;	--	ATP-dependent DNA helicase PIF1 GN=pif1 OS=Xenopus laevis (African clawed frog) PE=2 SV=1	TPA: TPA_exp: replicase/helicase/endonuclease [Danio rerio]
c141658.graph_c1	25.4227	9.6271	0.00024574	-1.39592	down	--	--	Molecular Function: GABA-A receptor activity (GO:0004890);; Molecular Function: extracellular ligand-gated ion channel activity (GO:0005230);; Cellular Component: plasma membrane (GO:0005886);; Biological Process: signal transduction (GO:0007165);; Cellular Component: integral component of membrane (GO:0016021);; Cellular Component: cell junction (GO:0030054);; Biological Process: ion transmembra…	K05178|1e-135|dre:550520|zgc:110204	Gamma-aminobutyric acid receptor subunit alpha-6 (Precursor) GN=GABRA6 OS=Gallus gallus (Chicken) PE=2 SV=1	gamma-aminobutyric acid receptor subunit alpha-4 [Danio rerio]
c149262.graph_c0	13.1431	5.7189	0.00569855	-1.19434	down	[RTKL]	--	Molecular Function: GPI-linked ephrin receptor activity (GO:0005004);; Molecular Function: ATP binding (GO:0005524);; Cellular Component: early endosome (GO:0005769);; Cellular Component: integral component of plasma membrane (GO:0005887);; Biological Process: protein phosphorylation (GO:0006468);; Biological Process: regulation of epithelial to mesenchymal transition (GO:0010717);; Biological Pr…	K05107|0.0|dre:100005538|epha6, si:ch211-247c17.1	Ephrin type-A receptor 3 (Precursor) GN=EPHA3 OS=Gallus gallus (Chicken) PE=1 SV=1	PREDICTED: ephrin type-A receptor 6 [Oreochromis niloticus]
c162023.graph_c1	2.81848	0.548704	0.000125643	-2.21356	down	--	--	--	--	Semaphorin-4E (Precursor) GN=sema4e OS=Danio rerio (Zebrafish) PE=2 SV=1	PREDICTED: semaphorin-4B-like isoform X1 [Maylandia zebra]
c150936.graph_c0	24.8365	11.1286	0.00887561	-1.15539	down	[RTKL]	--	Molecular Function: GPI-linked ephrin receptor activity (GO:0005004);; Molecular Function: transmembrane-ephrin receptor activity (GO:0005005);; Molecular Function: ATP binding (GO:0005524);; Cellular Component: integral component of plasma membrane (GO:0005887);; Biological Process: cell adhesion (GO:0007155);; Biological Process: adult walking behavior (GO:0007628);; Biological Process: motor n…	K05105|0.0|dre:64271|epha4a, EphA4, MGC109882, apha3, ek2, epha3, rtk1, sb:cb246, zek2, zgc:109882	Ephrin type-A receptor 4-A (Precursor) GN=epha4-a OS=Xenopus laevis (African clawed frog) PE=2 SV=1	Epha4a protein [Danio rerio]
c147282.graph_c0	60.0862	168.738	6.61329e-05	1.48836	up	--	--	Cellular Component: nucleosome (GO:0000786);; Molecular Function: DNA binding (GO:0003677);; Cellular Component: nucleus (GO:0005634);; Biological Process: nucleosome assembly (GO:0006334);;	K11275|2e-69|dre:322508|h1fx, cb1061, wu:fb12d01, wu:fb63d02	Histone H1A OS=Xenopus laevis (African clawed frog) PE=3 SV=2	H1 histone family, member X [Danio rerio]
c149382.graph_c0	11.2497	4.37533	0.000715691	-1.35378	down	--	--	Cellular Component: integral component of membrane (GO:0016021);;	K14209|0.0|dre:559308|slc36a1	Proton-coupled amino acid transporter 4 GN=slc36a4 OS=Xenopus laevis (African clawed frog) PE=2 SV=1	PREDICTED: proton-coupled amino acid transporter 1 [Danio rerio]
c158377.graph_c0	1.10678	3.44749	0.00713172	1.57413	up	--	--	--	--	--	PREDICTED: hypothetical protein LOC100710897 [Oreochromis niloticus]
c138755.graph_c0	6.44827	2.27032	0.0084833	-1.45877	down	--	--	Molecular Function: protein serine/threonine kinase activity (GO:0004674);; Molecular Function: pyruvate dehydrogenase (acetyl-transferring) kinase activity (GO:0004740);; Molecular Function: protein binding (GO:0005515);; Molecular Function: ATP binding (GO:0005524);; Cellular Component: mitochondrion (GO:0005739);; Biological Process: regulation of acetyl-CoA biosynthetic process from pyruvate …	K00898|1e-113|dre:560068|pdk3a, pdk3	--	PREDICTED: [Pyruvate dehydrogenase [lipoamide]] kinase isozyme 3, mitochondrial [Danio rerio]
c159274.graph_c0	2.90213	0.872407	3.36366e-05	-1.70608	down	--	--	--	--	HEAT repeat-containing protein 5A GN=heatr5a OS=Danio rerio (Zebrafish) PE=2 SV=1	HEAT repeat-containing protein 5A [Danio rerio]
c158779.graph_c0	7.29993	2.6833	0.00333094	-1.4145	down	--	--	Molecular Function: structural molecule activity (GO:0005198);; Cellular Component: tight junction (GO:0005923);; Cellular Component: integral component of membrane (GO:0016021);;	--	Transmembrane protein 178B (Precursor) GN=tmem178b OS=Danio rerio (Zebrafish) PE=2 SV=1	Zgc:92710 [Danio rerio]
c163183.graph_c0	118.789	32.0456	1.5834e-08	-1.88768	down	--	--	Molecular Function: ATP binding (GO:0005524);; Biological Process: ATP catabolic process (GO:0006200);; Biological Process: ATP biosynthetic process (GO:0006754);; Biological Process: locomotory behavior (GO:0007626);; Molecular Function: monovalent inorganic cation transmembrane transporter activity (GO:0015077);; Biological Process: monovalent inorganic cation transport (GO:0015672);; Cellular …	K01539|0.0|dre:64610|atp1a3a, atp[a]3B, cb705, wu:fj56a06	Sodium/potassium-transporting ATPase subunit alpha-3 GN=ATP1A3 OS=Gallus gallus (Chicken) PE=2 SV=1	Na/K-ATPase alpha subunit isoform B [Pagrus pagrus]
c161364.graph_c0	7.47243	2.83582	0.00051652	-1.38761	down	--	--	Cellular Component: Golgi apparatus (GO:0005794);; Biological Process: protein glycosylation (GO:0006486);; Biological Process: glycosylceramide metabolic process (GO:0006677);; Cellular Component: integral component of membrane (GO:0016021);; Molecular Function: (alpha-N-acetylneuraminyl-2,3-beta-galactosyl-1,3)-N-acetyl-galactosaminide 6-alpha-sialyltransferase activity (GO:0047290);;	K03373|0.0|dre:322609|st6galnac3, fb68h09, siat7c, wu:fb67c12, wu:fb68h09, zgc:73301	Beta-galactoside alpha-2,6-sialyltransferase 2 GN=ST6GAL2 OS=Gallus gallus (Chicken) PE=2 SV=1	alpha-N-acetylgalactosaminide alpha-2,6-sialyltransferase 3 [Danio rerio]
c148015.graph_c0	14.9258	5.44832	0.000614893	-1.43667	down	--	--	Biological Process: mesoderm formation (GO:0001707);; Cellular Component: plasma membrane (GO:0005886);; Cellular Component: cAMP-dependent protein kinase complex (GO:0005952);; Biological Process: negative regulation of protein kinase activity (GO:0006469);; Biological Process: signal transduction (GO:0007165);; Biological Process: learning or memory (GO:0007611);; Molecular Function: cAMP-depen…	K04739|1e-166|dre:100329979|protein kinase, cAMP-dependent, regulatory, type I, alpha (tissue specific extinguisher 1) a-like	cAMP-dependent protein kinase type I-alpha regulatory subunit GN=PRKAR1A OS=Gallus gallus (Chicken) PE=2 SV=1	protein kinase, cAMP-dependent, regulatory, type I, alpha (tissue specific extinguisher 1) a [Danio rerio]
c133591.graph_c0	0	7.8393	3.11862e-12	5.29142	up	--	--	Biological Process: antigen processing and presentation of peptide or polysaccharide antigen via MHC class II (GO:0002504);; Biological Process: immune response (GO:0006955);; Cellular Component: integral component of membrane (GO:0016021);; Cellular Component: MHC class II protein complex (GO:0042613);;	K06752|7e-69|dre:335509|a1, fj17g12, wu:fj17g12	--	MHC class II alpha antigen [Ctenopharyngodon idella]
c150934.graph_c1	4.34495	0.934098	2.75376e-07	-2.16334	down	--	--	Molecular Function: delayed rectifier potassium channel activity (GO:0005251);; Cellular Component: voltage-gated potassium channel complex (GO:0008076);; Biological Process: regulation of ion transmembrane transport (GO:0034765);; Cellular Component: juxtaparanode region of axon (GO:0044224);; Biological Process: protein homooligomerization (GO:0051260);; Biological Process: potassium ion transm…	K04876|1e-177|dre:100330283|potassium voltage-gated channel, shaker-related subfamily, member 2-like	Potassium voltage-gated channel subfamily A member 2 GN=kcna2 OS=Xenopus laevis (African clawed frog) PE=3 SV=2	PREDICTED: potassium voltage-gated channel subfamily A member 3-like [Maylandia zebra]
c154468.graph_c0	11.0476	4.01592	0.000613081	-1.44206	down	[RTKL]	--	Molecular Function: protein serine/threonine kinase activity (GO:0004674);; Molecular Function: ATP binding (GO:0005524);; Biological Process: protein phosphorylation (GO:0006468);;	K05735|3e-68|dre:567874|pak6	Serine/threonine-protein kinase 3 20kDa subunit GN=stk3 OS=Danio rerio (Zebrafish) PE=2 SV=1	PREDICTED: serine/threonine-protein kinase PAK 6-like [Danio rerio]
c145198.graph_c0	3.48898	0.810453	8.22503e-05	-2.01674	down	--	--	Biological Process: regulation of cell growth (GO:0001558);; Biological Process: blood vessel development (GO:0001568);; Biological Process: somitogenesis (GO:0001756);; Molecular Function: serine-type endopeptidase inhibitor activity (GO:0004867);; Molecular Function: insulin-like growth factor binding (GO:0005520);; Cellular Component: extracellular region (GO:0005576);; Biological Process: neg…	--	Cysteine-rich motor neuron 1 protein (Precursor) GN=crim1 OS=Danio rerio (Zebrafish) PE=2 SV=1	cysteine-rich motor neuron 1 protein precursor [Danio rerio]
c120589.graph_c0	0.446496	4.99814	5.79079e-11	3.27605	up	--	--	Molecular Function: transporter activity (GO:0005215);; Cellular Component: mitochondrial inner membrane (GO:0005743);; Biological Process: apoptotic mitochondrial changes (GO:0008637);; Cellular Component: integral component of membrane (GO:0016021);; Biological Process: transmembrane transport (GO:0055085);; Biological Process: negative regulation of necrotic cell death (GO:0060547);;	K05863|1e-150|dre:327067|slc25a4, fa22e07, wu:fa22e07, zgc:77591	Calcium-binding mitochondrial carrier protein SCaMC-1 GN=slc25a24 OS=Xenopus tropicalis (Western clawed frog) PE=2 SV=1	PREDICTED: ADP/ATP translocase 1-like [Oryzias latipes]
c152567.graph_c0	19.8041	8.52654	0.00499424	-1.20881	down	--	--	Molecular Function: binding (GO:0005488);; Molecular Function: kinase activity (GO:0016301);;	--	Cingulin GN=cgn OS=Danio rerio (Zebrafish) PE=2 SV=1	PREDICTED: myomegalin-like [Maylandia zebra]
c156463.graph_c0	14.7141	6.1653	0.00223738	-1.25088	down	--	--	--	--	Zinc finger Ran-binding domain-containing protein 2 GN=ZRANB2 OS=Gallus gallus (Chicken) PE=2 SV=1	PREDICTED: inactive ubiquitin carboxyl-terminal hydrolase 53-like [Maylandia zebra]
c149081.graph_c0	7.72929	3.29487	0.00689537	-1.21869	down	--	--	Biological Process: cellular process (GO:0009987);;	K12352|0.0|dre:568381|smpd3, si:ch73-316n6.2	--	sphingomyelin phosphodiesterase 3 [Danio rerio]
c162844.graph_c1	2.94128	6.7366	0.00551882	1.19157	up	[L]	Replication, recombination and repair	--	--	--	PREDICTED: hypothetical protein LOC100691327 [Oreochromis niloticus]
c157953.graph_c0	6.84772	2.65723	0.00127883	-1.35258	down	[IR]	--	Molecular Function: magnesium ion binding (GO:0000287);; Molecular Function: ceramide kinase activity (GO:0001729);; Molecular Function: diacylglycerol kinase activity (GO:0004143);; Molecular Function: phospholipid binding (GO:0005543);; Cellular Component: nucleus (GO:0005634);; Cellular Component: mitochondrion (GO:0005739);; Biological Process: protein kinase C-activating G-protein coupled re…	K04715|1e-175|oaa:100074743|CERK	Acylglycerol kinase, mitochondrial (Precursor) GN=agk OS=Xenopus laevis (African clawed frog) PE=2 SV=1	PREDICTED: ceramide kinase-like [Takifugu rubripes]
c128039.graph_c0	30.7715	11.3867	0.00012774	-1.43034	down	--	--	Biological Process: activation of MAPKKK activity (GO:0000185);; Biological Process: in utero embryonic development (GO:0001701);; Biological Process: heart morphogenesis (GO:0003007);; Molecular Function: catalytic activity (GO:0003824);; Biological Process: transforming growth factor beta receptor signaling pathway (GO:0007179);; Cellular Component: integral component of membrane (GO:0016021);;…	--	--	synaptogyrin-1 [Danio rerio]
c121711.graph_c1	9.6493	3.26927	5.85947e-05	-1.54816	down	--	--	Biological Process: in utero embryonic development (GO:0001701);; Molecular Function: DNA binding (GO:0003677);; Cellular Component: nucleus (GO:0005634);; Biological Process: lymphocyte differentiation (GO:0030098);; Biological Process: myeloid cell differentiation (GO:0030099);; Molecular Function: metal ion binding (GO:0046872);; Biological Process: biological regulation (GO:0065007);;	K09193|0.0|dre:558652|sp3, MGC162922, zgc:162922	Transcription factor Sp3 GN=SP3 OS=Gallus gallus (Chicken) PE=1 SV=1	Sp3 [Danio rerio]
c136825.graph_c0	3.34503	0.449112	0.00837023	-2.44921	down	[I]	Lipid transport and metabolism	Biological Process: angiogenesis (GO:0001525);; Molecular Function: phospholipase D activity (GO:0004630);; Cellular Component: endosome (GO:0005768);; Cellular Component: Golgi apparatus (GO:0005794);; Biological Process: cell communication (GO:0007154);; Biological Process: metabolic process (GO:0008152);; Molecular Function: phosphatidylinositol binding (GO:0035091);; Biological Process: defen…	K01115|1e-149|dre:556641|pld1a, pld1, si:ch211-244m8.2	--	phospholipase D1 [Danio rerio]
c159605.graph_c0	6.29763	1.81536	8.68466e-06	-1.76854	down	--	--	Cellular Component: cell part (GO:0044464);;	--	CXADR-like membrane protein (Precursor) GN=clmp OS=Xenopus tropicalis (Western clawed frog) PE=2 SV=1	PREDICTED: CXADR-like membrane protein-like [Oryzias latipes]
c153343.graph_c0	18.6763	6.47068	2.46819e-05	-1.52509	down	--	--	Cellular Component: plasma membrane (GO:0005886);; Biological Process: cell-cell signaling (GO:0007267);; Cellular Component: postsynaptic density (GO:0014069);; Cellular Component: cell junction (GO:0030054);; Cellular Component: postsynaptic membrane (GO:0045211);;	--	Disks large-associated protein 1 GN=dlgap1 OS=Danio rerio (Zebrafish) PE=3 SV=2	disks large-associated protein 1 [Danio rerio]
c147778.graph_c1	5.48765	2.14769	0.00362892	-1.33372	down	--	--	Cellular Component: Golgi apparatus (GO:0005794);; Molecular Function: zinc ion binding (GO:0008270);; Molecular Function: palmitoyltransferase activity (GO:0016409);; Biological Process: peptidyl-L-cysteine S-palmitoylation (GO:0018230);;	--	Palmitoyltransferase ZDHHC15 GN=zdhhc15 OS=Xenopus laevis (African clawed frog) PE=2 SV=1	palmitoyltransferase ZDHHC7 [Danio rerio]
c145460.graph_c0	7.25955	2.16661	2.50878e-05	-1.71725	down	[RTKL]	--	Cellular Component: spindle pole (GO:0000922);; Molecular Function: protein serine/threonine kinase activity (GO:0004674);; Molecular Function: ATP binding (GO:0005524);; Cellular Component: cytoplasm (GO:0005737);; Cellular Component: centrosome (GO:0005813);; Cellular Component: spindle microtubule (GO:0005876);; Molecular Function: microtubule binding (GO:0008017);; Biological Process: peptidy…	K11481|0.0|dre:445246|aurka, zgc:100912	Aurora kinase A-B GN=aurka-b OS=Xenopus laevis (African clawed frog) PE=2 SV=3	aurora kinase A [Danio rerio]
c154171.graph_c2	30.402	13.0614	0.00403989	-1.21683	down	[R]	General function prediction only	Cellular Component: kinetochore (GO:0000776);; Cellular Component: spindle pole (GO:0000922);; Cellular Component: cytoplasmic dynein complex (GO:0005868);; Biological Process: microtubule-based movement (GO:0007018);; Cellular Component: vesicle (GO:0031982);;	K10415|0.0|hsa:1780|DYNC1I1, DNCI1, DNCIC1	WD repeat-containing protein 91 GN=wdr91 OS=Xenopus tropicalis (Western clawed frog) PE=2 SV=1	PREDICTED: cytoplasmic dynein 1 intermediate chain 1-like isoform X4 [Maylandia zebra]
c121078.graph_c0	5.2489	1.4276	0.00244907	-1.78551	down	--	--	--	--	--	PREDICTED: probable ribonuclease ZC3H12B [Danio rerio]
c149912.graph_c1	80.2975	34.3265	0.00676615	-1.22542	down	--	--	--	--	Serine/arginine repetitive matrix protein 1 GN=SRRM1 OS=Gallus gallus (Chicken) PE=2 SV=1	PREDICTED: ras GTPase-activating protein SynGAP-like isoform X6 [Maylandia zebra]
c146935.graph_c0	4.41334	0.653733	2.39053e-07	-2.60927	down	--	--	--	--	Active breakpoint cluster region-related protein GN=abr OS=Xenopus laevis (African clawed frog) PE=2 SV=1	PREDICTED: rho guanine nucleotide exchange factor 10-like protein-like isoform X2 [Maylandia zebra]
c156424.graph_c0	6.70877	1.62191	5.85536e-08	-2.02314	down	--	--	Cellular Component: membrane (GO:0016020);; Biological Process: single-organism cellular process (GO:0044763);;	K06591|0.0|dre:556752|itgb8	Integrin beta-1-A (Precursor) GN=itgb1-a OS=Xenopus laevis (African clawed frog) PE=2 SV=1	PREDICTED: integrin beta-8-like [Maylandia zebra]
c151545.graph_c3	23.5763	6.60768	1.31745e-06	-1.81554	down	[RTKL]	--	Biological Process: macrophage activation involved in immune response (GO:0002281);; Molecular Function: actin monomer binding (GO:0003785);; Molecular Function: calcium-independent protein kinase C activity (GO:0004699);; Molecular Function: ATP binding (GO:0005524);; Cellular Component: nucleus (GO:0005634);; Cellular Component: mitochondrion (GO:0005739);; Cellular Component: endoplasmic retic…	K06068|1e-158|dre:100005075|prkcea, fj59b07, prkce, wu:fj59b07	Protein kinase C beta type GN=prkcb OS=Xenopus tropicalis (Western clawed frog) PE=2 SV=1	PREDICTED: protein kinase C epsilon type [Danio rerio]
c160125.graph_c0	9.12159	2.92976	3.21606e-05	-1.62097	down	--	--	Molecular Function: copper ion binding (GO:0005507);; Molecular Function: oxidoreductase activity (GO:0016491);; Biological Process: oxidation-reduction process (GO:0055114);;	--	Coagulation factor V light chain (Precursor) GN=F5 OS=Pseudonaja textilis (Eastern brown snake) PE=2 SV=1	PREDICTED: hephaestin-like protein 1-like isoform X2 [Maylandia zebra]
c157171.graph_c0	10.1539	3.95352	0.000875137	-1.3509	down	--	--	Molecular Function: calcium ion binding (GO:0005509);; Cellular Component: plasma membrane (GO:0005886);; Biological Process: homophilic cell adhesion (GO:0007156);; Cellular Component: integral component of membrane (GO:0016021);;	--	Cadherin-related family member 1 (Precursor) GN=cdhr1 OS=Xenopus laevis (African clawed frog) PE=2 SV=1	protocadherin gamma cluster 1 member precursor [Danio rerio]
c157135.graph_c0	1.53922	5.17262	0.000163443	1.70787	up	--	--	--	--	--	hypothetical protein Anapl_17924, partial [Anas platyrhynchos]
c152522.graph_c0	8.80712	3.35295	0.00162246	-1.37547	down	--	--	Biological Process: endocytosis (GO:0006897);; Molecular Function: lipid binding (GO:0008289);; Cellular Component: early endosome membrane (GO:0031901);; Molecular Function: identical protein binding (GO:0042802);;	K11247|0.0|dre:571626|zgc:158742	Endophilin-A3 GN=SH3GL3 OS=Gallus gallus (Chicken) PE=1 SV=1	endophilin-A3 [Danio rerio]
c153881.graph_c0	0.220813	3.33984	0	3.75081	up	--	--	--	--	Transposon TX1 uncharacterized 149 kDa protein OS=Xenopus laevis (African clawed frog) PE=4 SV=1	pol-like protein [Danio rerio]
c156036.graph_c0	2.81214	0.821205	0.00944623	-1.68086	down	--	--	--	--	--	PREDICTED: hypothetical protein LOC100536584 [Danio rerio]
c153897.graph_c0	34.9195	13.3896	0.000294732	-1.38039	down	--	--	--	--	Reticulon-1 GN=rtn1 OS=Xenopus tropicalis (Western clawed frog) PE=2 SV=2	reticulon 1-a1 [Danio rerio]
c161830.graph_c0	6.63433	15.0732	0.00646745	1.18074	up	--	--	Cellular Component: endoplasmic reticulum (GO:0005783);; Cellular Component: integral component of membrane (GO:0016021);; Biological Process: fat cell differentiation (GO:0045444);; Biological Process: negative regulation of lipid catabolic process (GO:0050995);;	--	--	uncharacterized protein LOC541427 [Danio rerio]
c151355.graph_c0	4.57567	1.62472	0.00141069	-1.46586	down	--	--	Biological Process: neural tube formation (GO:0001841);; Cellular Component: cytoplasm (GO:0005737);; Cellular Component: apical plasma membrane (GO:0016324);; Molecular Function: enzyme binding (GO:0019899);;	K06093|0.0|dre:792828|pard6a, pard6alpha, si:ch73-186j5.3	MAGUK p55 subfamily member 5-A GN=mpp5a OS=Danio rerio (Zebrafish) PE=1 SV=2	partitioning defective 6 homolog alpha [Danio rerio]
c161391.graph_c1	0.365036	1.86547	0.000236273	2.19884	up	--	--	Molecular Function: nucleic acid binding (GO:0003676);;	--	--	PREDICTED: hypothetical protein LOC100705799 [Oreochromis niloticus]
c162530.graph_c0	5.03169	1.61195	0.00616194	-1.578	down	--	--	Molecular Function: calcium ion binding (GO:0005509);; Cellular Component: coated pit (GO:0005905);; Biological Process: endocytosis (GO:0006897);; Cellular Component: integral component of membrane (GO:0016021);;	K04550|1e-163|dre:565797|similar to alpha-2-macroglobulin receptor	Low-density lipoprotein receptor-related protein 1 (Precursor) GN=LRP1 OS=Gallus gallus (Chicken) PE=2 SV=1	PREDICTED: low-density lipoprotein receptor-related protein 1-like [Oreochromis niloticus]
c151811.graph_c1	6.53267	2.43135	0.000705617	-1.41064	down	[RTKL]	--	Biological Process: G1/S transition of mitotic cell cycle (GO:0000082);; Molecular Function: phosphatidylinositol phospholipase C activity (GO:0004435);; Molecular Function: protein serine/threonine kinase activity (GO:0004674);; Molecular Function: ATP binding (GO:0005524);; Cellular Component: ribosome (GO:0005840);; Biological Process: protein phosphorylation (GO:0006468);; Biological Process:…	K04688|0.0|dre:562242|ribosomal protein S6 kinase b, polypeptide 1-like	Ribosomal protein S6 kinase 2 beta OS=Xenopus laevis (African clawed frog) PE=2 SV=1	PREDICTED: ribosomal protein S6 kinase beta-1-like [Danio rerio]
c156239.graph_c1	19.7682	8.72783	0.00721688	-1.17393	down	[RTKL]	--	Biological Process: MAPK cascade (GO:0000165);; Molecular Function: magnesium ion binding (GO:0000287);; Molecular Function: MAP kinase activity (GO:0004707);; Molecular Function: ATP binding (GO:0005524);; Cellular Component: nucleus (GO:0005634);; Cellular Component: cytoplasm (GO:0005737);; Biological Process: regulation of transcription, DNA-templated (GO:0006355);; Biological Process: respon…	K04441|0.0|dre:100002318|im:7136778	Mitogen-activated protein kinase 14A GN=mapk14a OS=Cyprinus carpio (Common carp) PE=1 SV=1	PREDICTED: mitogen-activated protein kinase 13 [Danio rerio]
c159875.graph_c0	15.8457	4.97177	2.52971e-06	-1.66541	down	--	--	Molecular Function: group II metabotropic glutamate receptor activity (GO:0001641);; Molecular Function: calcium channel regulator activity (GO:0005246);; Cellular Component: plasma membrane (GO:0005886);; Biological Process: G-protein coupled receptor signaling pathway (GO:0007186);; Cellular Component: postsynaptic density (GO:0014069);; Cellular Component: integral component of membrane (GO:00…	K04605|0.0|dre:565256|similar to Metabotropic glutamate receptor 3 precursor (mGluR3)	G-protein coupled receptor family C group 6 member A (Precursor) GN=gprc6a OS=Danio rerio (Zebrafish) PE=1 SV=1	metabotropic glutamate receptor 3 precursor [Danio rerio]
c157355.graph_c0	7.15113	2.24006	3.04626e-06	-1.6665	down	--	--	Molecular Function: GTPase activator activity (GO:0005096);; Molecular Function: phospholipid binding (GO:0005543);; Cellular Component: intracellular (GO:0005622);; Biological Process: signal transduction (GO:0007165);; Biological Process: positive regulation of GTPase activity (GO:0043547);;	--	Rho GTPase-activating protein 21-B GN=arhgap21-b OS=Xenopus laevis (African clawed frog) PE=2 SV=1	PREDICTED: rho GTPase-activating protein 23-like isoform X10 [Maylandia zebra]
c107183.graph_c0	2.70432	0.478616	0.000218691	-2.30662	down	--	--	--	--	Serum response factor-binding protein 1 GN=srfbp1 OS=Xenopus tropicalis (Western clawed frog) PE=2 SV=1	PREDICTED: uncharacterized protein LOC101158182 [Oryzias latipes]
c161104.graph_c0	22.5633	6.52787	1.64869e-07	-1.78488	down	[R]	General function prediction only	--	--	Zinc finger protein Xfin OS=Xenopus laevis (African clawed frog) PE=1 SV=1	PREDICTED: transcription factor HIVEP3-like isoform X1 [Maylandia zebra]
c153154.graph_c0	4.08588	1.50616	0.00206945	-1.41495	down	--	--	Molecular Function: metal ion binding (GO:0046872);;	K12031|0.0|dre:100149099|tripartite motif-containing 11-like	Nuclear factor 7, brain OS=Xenopus laevis (African clawed frog) PE=1 SV=1	PREDICTED: e3 ubiquitin-protein ligase TRIM41-like [Danio rerio]
c152806.graph_c0	5.27503	1.4056	7.00242e-06	-1.87045	down	[R]	General function prediction only	Molecular Function: nucleic acid binding (GO:0003676);; Molecular Function: Rab GTPase activator activity (GO:0005097);; Molecular Function: zinc ion binding (GO:0008270);; Biological Process: positive regulation of Rab GTPase activity (GO:0032851);;	--	Rab GTPase-activating protein 1-like GN=RABGAP1L OS=Gallus gallus (Chicken) PE=2 SV=1	PREDICTED: EVI5-like protein-like isoform X2 [Maylandia zebra]
c139368.graph_c0	8.50755	1.48846	2.83138e-11	-2.47714	down	--	--	Molecular Function: ubiquitin-protein ligase activity (GO:0004842);; Cellular Component: nucleus (GO:0005634);; Cellular Component: cytoplasm (GO:0005737);; Biological Process: protein ubiquitination involved in ubiquitin-dependent protein catabolic process (GO:0042787);;	K12167|0.0|dre:563730|si:ch211-106n13.1	Lipovitellin-2 (Precursor) GN=vtg1 OS=Fundulus heteroclitus (Killifish) PE=1 SV=2	E3 ubiquitin-protein ligase HECW1 [Danio rerio]
c139454.graph_c0	3.90469	0.707133	8.0857e-09	-2.40152	down	--	--	Molecular Function: somatostatin receptor activity (GO:0004994);; Cellular Component: plasma membrane (GO:0005886);; Cellular Component: integral component of membrane (GO:0016021);; Biological Process: somatostatin signaling pathway (GO:0038170);; Biological Process: glucose homeostasis (GO:0042593);; Biological Process: regulation of insulin secretion (GO:0050796);;	K04221|0.0|dre:100332808|somatostatin receptor type five subtype C-like	Somatostatin-like receptor F_48D10.1 GN=F_48D10.1 OS=Takifugu rubripes (Japanese pufferfish) PE=3 SV=1	somatostatin receptor type five subtype C [Carassius auratus]
c68850.graph_c0	8.7148	2.4864	0.00916556	-1.70818	down	[RTKL]	--	Molecular Function: protein serine/threonine kinase activity (GO:0004674);; Molecular Function: ATP binding (GO:0005524);; Biological Process: protein phosphorylation (GO:0006468);;	K05735|7e-70|dre:567874|pak6	Serine/threonine-protein kinase 4 18kDa subunit GN=STK4 OS=Gallus gallus (Chicken) PE=2 SV=1	PREDICTED: serine/threonine-protein kinase PAK 6-like [Danio rerio]
c154688.graph_c1	1.74231	0.242281	0.00215751	-2.47634	down	--	--	Molecular Function: transmembrane signaling receptor activity (GO:0004888);; Molecular Function: calcium ion binding (GO:0005509);; Biological Process: smoothened signaling pathway (GO:0007224);; Biological Process: blood coagulation (GO:0007596);; Cellular Component: cell surface (GO:0009986);; Cellular Component: membrane (GO:0016020);; Biological Process: muscle fiber development (GO:0048747);…	--	Signal peptide, CUB and EGF-like domain-containing protein 2 (Precursor) GN=scube2 OS=Danio rerio (Zebrafish) PE=2 SV=1	signal peptide, CUB and EGF-like domain-containing protein 3 precursor [Danio rerio]
c147432.graph_c0	3.93882	1.06502	1.54956e-05	-1.8463	down	[I]	Lipid transport and metabolism	Biological Process: angiogenesis (GO:0001525);; Molecular Function: phospholipase D activity (GO:0004630);; Biological Process: cell communication (GO:0007154);; Biological Process: metabolic process (GO:0008152);; Molecular Function: phosphatidylinositol binding (GO:0035091);;	K01115|0.0|dre:565743|pld2	--	phospholipase D2 [Paralichthys olivaceus]
c157015.graph_c0	129.056	52.3303	0.00238178	-1.30178	down	--	--	Molecular Function: GTPase activity (GO:0003924);; Molecular Function: GTP binding (GO:0005525);; Molecular Function: phospholipid binding (GO:0005543);; Cellular Component: microtubule (GO:0005874);; Biological Process: GTP catabolic process (GO:0006184);; Biological Process: receptor-mediated endocytosis (GO:0006898);; Biological Process: endosome organization (GO:0007032);; Cellular Component:…	K01528|0.0|dre:100307098|dnm1	Dynamin-1-like protein GN=dnm1l OS=Danio rerio (Zebrafish) PE=2 SV=1	dynamin 1a [Danio rerio]
c146951.graph_c0	1.51425	0.239023	0.00267548	-2.35439	down	--	--	Molecular Function: calcium ion binding (GO:0005509);; Cellular Component: plasma membrane (GO:0005886);; Biological Process: homophilic cell adhesion (GO:0007156);; Cellular Component: integral component of membrane (GO:0016021);;	--	Protocadherin-15 (Precursor) GN=Pcdh15 OS=Gallus gallus (Chicken) PE=1 SV=1	protocadherin 2 alpha a 1 precursor [Danio rerio]
c55057.graph_c0	12.5739	4.87926	0.00647837	-1.33965	down	--	--	Molecular Function: protein serine/threonine kinase activity (GO:0004674);; Molecular Function: ATP binding (GO:0005524);; Biological Process: protein phosphorylation (GO:0006468);; Biological Process: apoptotic process (GO:0006915);; Biological Process: G2 DNA damage checkpoint (GO:0031572);; Biological Process: positive regulation of JNK cascade (GO:0046330);;	K04429|1e-131|dre:556172|TAO kinase 2-like	Serine/threonine-protein kinase TAO2 GN=taok2 OS=Xenopus laevis (African clawed frog) PE=2 SV=1	PREDICTED: serine/threonine-protein kinase TAO2-like [Danio rerio]
c160019.graph_c0	7.55473	3.18533	0.00415806	-1.2369	down	--	--	--	--	PTB domain-containing engulfment adapter protein 1 GN=gulp1 OS=Danio rerio (Zebrafish) PE=2 SV=1	PREDICTED: carboxyl-terminal PDZ ligand of neuronal nitric oxide synthase protein-like isoform X2 [Maylandia zebra]
c145557.graph_c0	0.227019	1.37008	6.26946e-05	2.40345	up	--	--	Molecular Function: ubiquitin thiolesterase activity (GO:0004221);; Molecular Function: ubiquitin-specific protease activity (GO:0004843);; Molecular Function: binding (GO:0005488);; Biological Process: ubiquitin-dependent protein catabolic process (GO:0006511);; Biological Process: protein deubiquitination (GO:0016579);;	K11833|0.0|dre:563546|CG14619-like	Ubiquitin carboxyl-terminal hydrolase 2 GN=USP2 OS=Gallus gallus (Chicken) PE=2 SV=1	PREDICTED: ubiquitin carboxyl-terminal hydrolase 21-like [Danio rerio]
c142922.graph_c0	4.77525	1.18245	3.23119e-05	-1.94963	down	--	--	--	--	--	PREDICTED: neurabin-1-like [Oreochromis niloticus]
c145963.graph_c1	7.74938	2.35727	0.000628851	-1.66756	down	--	--	Biological Process: endothelial cell development (GO:0001885);; Cellular Component: female pronucleus (GO:0001939);; Cellular Component: integral component of membrane (GO:0016021);; Cellular Component: basolateral plasma membrane (GO:0016323);; Cellular Component: midbody (GO:0030496);; Cellular Component: vesicle (GO:0031982);; Biological Process: hexose transmembrane transport (GO:0035428);; B…	K07299|3e-16|dre:555778|slc2a1a, fc29a02, glut1, slc2a1, wu:fc29a02	Solute carrier family 2, facilitated glucose transporter member 1 GN=SLC2A1 OS=Gallus gallus (Chicken) PE=2 SV=1	solute carrier family 2, facilitated glucose transporter member 1 [Danio rerio]
c157733.graph_c3	3.52731	0.853525	1.30893e-06	-2.00393	down	[R]	General function prediction only	Molecular Function: DNA binding (GO:0003677);; Cellular Component: nucleus (GO:0005634);; Biological Process: regulation of transcription, DNA-templated (GO:0006355);; Biological Process: negative regulation of gene expression (GO:0010629);; Biological Process: hemopoiesis (GO:0030097);; Molecular Function: metal ion binding (GO:0046872);;	--	Zinc finger protein 148 GN=znf148 OS=Danio rerio (Zebrafish) PE=2 SV=2	Znf148 protein [Danio rerio]
c162039.graph_c1	7.97154	2.79732	5.06372e-05	-1.50367	down	--	--	--	--	Protein FAM135B GN=fam135b OS=Xenopus laevis (African clawed frog) PE=2 SV=1	PREDICTED: protein FAM135B-like [Danio rerio]
c152539.graph_c0	6.88745	2.72716	0.0054267	-1.31544	down	[P]	Inorganic ion transport and metabolism	Molecular Function: voltage-gated calcium channel activity (GO:0005245);; Cellular Component: voltage-gated calcium channel complex (GO:0005891);; Biological Process: calcium ion transmembrane transport (GO:0070588);;	K04856|0.0|dre:566351|cacna1i, si:ch211-51h13.1	Dihydropyridine-sensitive L-type skeletal muscle calcium channel subunit alpha-1 OS=Cyprinus carpio (Common carp) PE=2 SV=1	PREDICTED: voltage-dependent T-type calcium channel subunit alpha-1H-like [Oreochromis niloticus]
c161061.graph_c0	20.5377	7.25436	3.85961e-05	-1.49793	down	--	--	Molecular Function: voltage-gated calcium channel activity (GO:0005245);; Cellular Component: voltage-gated calcium channel complex (GO:0005891);; Biological Process: neuromuscular junction development (GO:0007528);; Biological Process: regulation of multicellular organism growth (GO:0040014);; Biological Process: positive regulation of organ growth (GO:0046622);; Biological Process: rhythmic syn…	K04859|0.0|rno:300992|Cacna2d2	--	PREDICTED: voltage-dependent calcium channel subunit alpha-2/delta-2-like isoform X3 [Maylandia zebra]
c154963.graph_c1	9.24154	4.08372	0.0080843	-1.17159	down	--	--	Biological Process: primary metabolic process (GO:0044238);; Biological Process: cellular macromolecule metabolic process (GO:0044260);; Molecular Function: metal ion binding (GO:0046872);; Biological Process: regulation of cellular process (GO:0050794);;	--	E3 ubiquitin-protein ligase arkadia GN=rnf111 OS=Xenopus tropicalis (Western clawed frog) PE=2 SV=1	RING finger E3 ubiquitin-protein ligase transcript variant 2 [Danio rerio]
c152801.graph_c0	0.66542	0.0431814	0.000480553	-3.10785	down	[H]	Coenzyme transport and metabolism	Molecular Function: methionine adenosyltransferase activity (GO:0004478);; Molecular Function: ATP binding (GO:0005524);; Biological Process: S-adenosylmethionine biosynthetic process (GO:0006556);; Biological Process: one-carbon metabolic process (GO:0006730);; Molecular Function: metal ion binding (GO:0046872);;	K00789|0.0|dre:334195|mat1a, wu:fi35e01, zgc:55442	--	S-adenosylmethionine synthase isoform type-1 [Danio rerio]
c158666.graph_c2	5.39488	2.11784	0.00230483	-1.33333	down	--	--	--	--	Genetic suppressor element 1 GN=gse1 OS=Danio rerio (Zebrafish) PE=4 SV=1	PREDICTED: genetic suppressor element 1-like [Oryzias latipes]
c55453.graph_c0	6.14849	1.63799	0.000270691	-1.83885	down	[C]	Energy production and conversion	Molecular Function: voltage-gated potassium channel activity (GO:0005249);; Cellular Component: cytoplasm (GO:0005737);; Biological Process: potassium ion transport (GO:0006813);; Cellular Component: integral component of membrane (GO:0016021);; Biological Process: regulation of ion transmembrane transport (GO:0034765);;	--	Voltage-gated potassium channel subunit beta-3 GN=kcnab3 OS=Xenopus laevis (African clawed frog) PE=2 SV=1	PREDICTED: voltage-gated potassium channel subunit beta-3-like [Takifugu rubripes]
c158451.graph_c1	15.1372	3.93225	2.26566e-08	-1.93388	down	--	--	Molecular Function: transporter activity (GO:0005215);; Cellular Component: synaptic vesicle (GO:0008021);; Cellular Component: membrane (GO:0016020);; Biological Process: asynchronous neurotransmitter secretion (GO:0071912);;	--	Synaptotagmin-B GN=P65-B OS=Diplobatis ommata (Ocellated electric ray) PE=1 SV=1	PREDICTED: synaptotagmin-7-like isoform X4 [Maylandia zebra]
c148164.graph_c0	4.44498	1.59842	0.00178314	-1.4478	down	--	--	Molecular Function: binding (GO:0005488);;	--	RNA-binding protein MEX3B GN=mex3b OS=Xenopus laevis (African clawed frog) PE=2 SV=1	PREDICTED: RNA-binding protein MEX3B-like [Danio rerio]
c158125.graph_c0	4.32631	1.61282	0.00181809	-1.4016	down	[DZ]	--	Cellular Component: cytoplasm (GO:0005737);;	K11494|0.0|tgu:100224365|regulator of chromosome condensation (RCC1) and BTB (POZ) domain containing protein 2	Serine/threonine-protein kinase Nek8 GN=nek8 OS=Danio rerio (Zebrafish) PE=2 SV=1	PREDICTED: RCC1 and BTB domain-containing protein 2-like [Oreochromis niloticus]
c143485.graph_c0	2.54078	0.618301	0.000385606	-1.94219	down	[RTKL]	--	Molecular Function: protein tyrosine kinase activity (GO:0004713);; Molecular Function: ATP binding (GO:0005524);; Cellular Component: nucleus (GO:0005634);; Cellular Component: cytoplasm (GO:0005737);; Biological Process: phagocytosis (GO:0006909);; Biological Process: positive regulation of cell proliferation (GO:0008284);; Biological Process: response to wounding (GO:0009611);; Biological Proc…	K08893|0.0|dre:569951|src-family tyrosine kinase SCK-like	Proto-oncogene tyrosine-protein kinase LCK GN=LCK OS=Gallus gallus (Chicken) PE=2 SV=2	protein kinase HCK [Cyprinus carpio]
c157926.graph_c0	0.181986	7.66157	0	4.89082	up	--	--	--	--	--	PREDICTED: cyclic GMP-AMP synthase-like [Maylandia zebra]
c148436.graph_c0	3.95854	0.712015	3.87655e-09	-2.4149	down	--	--	Molecular Function: ryanodine-sensitive calcium-release channel activity (GO:0005219);; Molecular Function: calcium ion binding (GO:0005509);; Biological Process: cellular calcium ion homeostasis (GO:0006874);; Biological Process: larval locomotory behavior (GO:0008345);; Cellular Component: integral component of membrane (GO:0016021);; Biological Process: fast-twitch skeletal muscle fiber contra…	--	--	unnamed protein product [Tetraodon nigroviridis]
c138989.graph_c1	9.18584	3.70381	0.00373716	-1.29517	down	--	--	Molecular Function: G-protein coupled receptor activity (GO:0004930);; Biological Process: G-protein coupled receptor signaling pathway (GO:0007186);; Cellular Component: integral component of membrane (GO:0016021);; Cellular Component: intracellular membrane-bounded organelle (GO:0043231);;	--	G-protein coupled receptor family C group 6 member A (Precursor) GN=gprc6a OS=Danio rerio (Zebrafish) PE=1 SV=1	PREDICTED: G-protein coupled receptor family C group 5 member B-like [Oryzias latipes]
c148622.graph_c0	10.9316	4.64696	0.00328078	-1.22889	down	[RTKL]	--	Molecular Function: GPI-linked ephrin receptor activity (GO:0005004);; Molecular Function: ATP binding (GO:0005524);; Cellular Component: integral component of plasma membrane (GO:0005887);; Biological Process: brain development (GO:0007420);; Molecular Function: axon guidance receptor activity (GO:0008046);; Biological Process: regulation of cell-cell adhesion (GO:0022407);; Biological Process: …	K05108|0.0|dre:562195|epha7, fc51g03, si:dkey-23k6.1, wu:fc51g03	Ephrin type-A receptor 7 (Precursor) GN=EPHA7 OS=Gallus gallus (Chicken) PE=2 SV=1	ephrin type-A receptor 7 precursor [Danio rerio]
c154896.graph_c0	22.3994	8.17252	9.09237e-05	-1.45263	down	[RTKL]	--	Molecular Function: magnesium ion binding (GO:0000287);; Molecular Function: protein serine/threonine kinase activity (GO:0004674);; Molecular Function: protein binding (GO:0005515);; Molecular Function: ATP binding (GO:0005524);; Cellular Component: nucleus (GO:0005634);; Cellular Component: Golgi apparatus (GO:0005794);; Biological Process: intracellular signal transduction (GO:0007243);; Biolo…	--	Serine/threonine-protein kinase SIK2 GN=SIK2 OS=Gallus gallus (Chicken) PE=2 SV=1	PREDICTED: serine/threonine-protein kinase SIK2 [Danio rerio]
c160650.graph_c0	31.0026	6.22686	1.62781e-12	-2.30857	down	[P]	Inorganic ion transport and metabolism	Cellular Component: voltage-gated sodium channel complex (GO:0001518);; Molecular Function: voltage-gated sodium channel activity (GO:0005248);; Biological Process: mechanosensory behavior (GO:0007638);; Biological Process: motor neuron axon guidance (GO:0008045);; Biological Process: larval locomotory behavior (GO:0008345);; Biological Process: regulation of ion transmembrane transport (GO:00347…	K04840|0.0|dre:58152|scn8aa, Nav1.6, scn8a	Sodium channel protein type 4 subunit alpha A GN=scn4aa OS=Danio rerio (Zebrafish) PE=2 SV=2	sodium channel, voltage-gated, type VIII, alpha a [Danio rerio]
c142451.graph_c0	39.1623	16.024	0.0013927	-1.2872	down	[E]	Amino acid transport and metabolism	Molecular Function: gamma-glutamyltransferase activity (GO:0003840);; Biological Process: glutathione metabolic process (GO:0006749);;	K00681|0.0|gga:419121|GGTL3, GGT7	--	PREDICTED: gamma-glutamyltransferase 7 [Oreochromis niloticus]
c143001.graph_c0	7.88126	2.23352	0.00162264	-1.74286	down	[IQR]	--	Molecular Function: 3-hydroxybutyrate dehydrogenase activity (GO:0003858);; Cellular Component: nucleus (GO:0005634);; Cellular Component: mitochondrial inner membrane (GO:0005743);; Biological Process: oxidation-reduction process (GO:0055114);;	K00019|1e-95|dre:100037356|bdh1, zgc:163053	D-beta-hydroxybutyrate dehydrogenase, mitochondrial (Precursor) GN=BDH1 OS=Gallus gallus (Chicken) PE=2 SV=1	D-beta-hydroxybutyrate dehydrogenase, mitochondrial [Danio rerio]
c160171.graph_c1	16.1094	5.60035	0.000842826	-1.49698	down	--	--	Molecular Function: nucleic acid binding (GO:0003676);;	--	--	R3H domain-containing protein 2, partial [Dicentrarchus labrax]
c122421.graph_c0	12.7991	5.29918	0.00249505	-1.26431	down	--	--	Molecular Function: transcription regulatory region sequence-specific DNA binding (GO:0000976);; Biological Process: somitogenesis (GO:0001756);; Cellular Component: nucleus (GO:0005634);; Biological Process: heart development (GO:0007507);; Biological Process: myofibril assembly (GO:0030239);; Biological Process: positive regulation of transcription from RNA polymerase II promoter (GO:0045944);;…	K09260|0.0|dre:30564|mef2a, wu:fd19d02	Myocyte-specific enhancer factor 2A homolog GN=mef2a OS=Xenopus laevis (African clawed frog) PE=1 SV=2	myocyte-specific enhancer factor 2A [Danio rerio]
c155389.graph_c0	20.6368	7.86892	0.000262977	-1.38876	down	--	--	Cellular Component: membrane (GO:0016020);; Cellular Component: cell part (GO:0044464);; Biological Process: regulation of dendrite development (GO:0050773);;	--	Seizure protein 6 homolog (Precursor) GN=sez6 OS=Xenopus laevis (African clawed frog) PE=2 SV=1	PREDICTED: seizure protein 6 homolog isoform X1 [Maylandia zebra]
c55551.graph_c0	4.52438	1.42607	0.00136763	-1.61569	down	[R]	General function prediction only	Molecular Function: enhancer sequence-specific DNA binding (GO:0001158);; Biological Process: axonogenesis (GO:0007409);; Biological Process: optic nerve formation (GO:0021634);; Molecular Function: metal ion binding (GO:0046872);;	K09207|0.0|dre:553670|klf7, MGC112027, zgc:112027	Wilms tumor protein homolog (Fragment) GN=WT1 OS=Alligator mississippiensis (American alligator) PE=2 SV=1	Kruppel-like factor 7a [Danio rerio]
c157871.graph_c0	15.6858	5.73699	9.38533e-05	-1.44752	down	[R]	General function prediction only	--	K11797|0.0|dre:569727|brwd1	Dynein assembly factor with WDR repeat domains 1 GN=daw1 OS=Xenopus tropicalis (Western clawed frog) PE=2 SV=1	PREDICTED: PH-interacting protein-like [Maylandia zebra]
c159989.graph_c0	16.0613	5.95339	0.000186626	-1.42488	down	[R]	General function prediction only	Biological Process: mesonephros development (GO:0001823);; Molecular Function: DNA binding (GO:0003677);; Cellular Component: cytoplasm (GO:0005737);; Biological Process: central nervous system development (GO:0007417);; Molecular Function: methyltransferase activity (GO:0008168);; Biological Process: negative regulation of cell proliferation (GO:0008285);; Biological Process: embryonic pattern s…	--	Zinc finger and BTB domain-containing protein 16-A GN=zbtb16a OS=Danio rerio (Zebrafish) PE=1 SV=1	PREDICTED: zinc finger and BTB domain-containing protein 16-A-like [Danio rerio]
c160907.graph_c0	9.64253	3.71699	0.000842916	-1.36408	down	[T]	Signal transduction mechanisms	Molecular Function: nucleotide binding (GO:0000166);; Biological Process: cyclic nucleotide biosynthetic process (GO:0009190);; Molecular Function: phosphorus-oxygen lyase activity (GO:0016849);; Biological Process: intracellular signal transduction (GO:0035556);;	--	Adenylate cyclase type 9 GN=ADCY9 OS=Gallus gallus (Chicken) PE=2 SV=1	PREDICTED: adenylate cyclase type 9-like [Oreochromis niloticus]
c160109.graph_c2	13.6555	2.12885	2.81997e-14	-2.65527	down	[RTKL]	--	Molecular Function: protein kinase activity (GO:0004672);; Molecular Function: calmodulin binding (GO:0005516);; Molecular Function: ATP binding (GO:0005524);; Biological Process: protein phosphorylation (GO:0006468);; Cellular Component: cytoplasmic vesicle membrane (GO:0030659);;	K08812|0.0|dre:393422|camkvb, MGC63506, camkv, zgc:63506	CaM kinase-like vesicle-associated protein GN=camkv OS=Danio rerio (Zebrafish) PE=2 SV=2	RecName: Full=CaM kinase-like vesicle-associated protein; AltName: Full=1G5z
c156191.graph_c0	23.1936	8.74593	0.00019516	-1.40401	down	--	--	Cellular Component: centrosome (GO:0005813);; Cellular Component: cytoplasmic microtubule (GO:0005881);; Molecular Function: zinc ion binding (GO:0008270);; Molecular Function: ubiquitin protein ligase binding (GO:0031625);; Biological Process: positive regulation of stress-activated MAPK cascade (GO:0032874);;	K10647|0.0|aml:100484278|midline-2-like	Fibronectin type III and SPRY domain-containing protein 1 GN=fsd1 OS=Danio rerio (Zebrafish) PE=2 SV=1	PREDICTED: probable E3 ubiquitin-protein ligase MID2-like isoform X1 [Maylandia zebra]
c170948.graph_c0	1.30212	0.0294765	2.63042e-07	-4.04624	down	--	--	--	--	--	PREDICTED: uncharacterized protein LOC101733950 [Xenopus (Silurana) tropicalis]
c161233.graph_c0	2.83422	7.33956	0.00789271	1.34433	up	--	--	--	--	--	uncharacterized protein LOC569884 [Danio rerio]
c162469.graph_c1	5.31211	2.24714	0.00386225	-1.23335	down	--	--	Biological Process: single-organism process (GO:0044699);;	--	Protein starmaker (Precursor) GN=stm OS=Danio rerio (Zebrafish) PE=2 SV=1	PREDICTED: uro-adherence factor A isoform X11 [Gallus gallus]
c81877.graph_c0	2.68013	7.97704	0.000712734	1.54223	up	--	--	Molecular Function: transporter activity (GO:0005215);; Cellular Component: cytoplasm (GO:0005737);; Biological Process: transport (GO:0006810);; Molecular Function: bile acid binding (GO:0032052);;	--	Fatty acid-binding protein 10-A, liver basic GN=fabp10a OS=Danio rerio (Zebrafish) PE=1 SV=1	liver-type fatty acid-binding protein [Ctenopharyngodon idella]
c154414.graph_c1	21.6022	7.54185	0.000134809	-1.50422	down	--	--	Molecular Function: voltage-gated potassium channel activity (GO:0005249);; Cellular Component: cytoplasm (GO:0005737);; Cellular Component: integral component of membrane (GO:0016021);; Biological Process: regulation of ion transmembrane transport (GO:0034765);; Biological Process: potassium ion transmembrane transport (GO:0071805);;	--	Voltage-gated potassium channel subunit beta-2 GN=kcnab2 OS=Xenopus laevis (African clawed frog) PE=2 SV=1	PREDICTED: voltage-gated potassium channel subunit beta-2 [Anas platyrhynchos]
c131551.graph_c0	7.1534	2.98835	0.0027582	-1.25213	down	--	--	--	--	Rab9 effector protein with kelch motifs GN=RABEPK OS=Gallus gallus (Chicken) PE=2 SV=1	Hcfc1a protein [Danio rerio]
c119322.graph_c0	4.78144	0.731385	6.21898e-06	-2.52753	down	--	--	Molecular Function: RNA binding (GO:0003723);;	--	--	neuro-oncological ventral antigen 1 [Danio rerio]
c162578.graph_c1	4.96041	2.17184	0.00655866	-1.18519	down	--	--	Biological Process: skeletal system development (GO:0001501);; Cellular Component: microfibril (GO:0001527);; Molecular Function: extracellular matrix structural constituent (GO:0005201);; Molecular Function: calcium ion binding (GO:0005509);; Cellular Component: basement membrane (GO:0005604);; Cellular Component: extracellular space (GO:0005615);; Biological Process: chitin metabolic process (G…	K06825|0.0|cfa:478293|FBN1	Neurogenic locus notch homolog protein 1 (Precursor) GN=notch1a OS=Danio rerio (Zebrafish) PE=2 SV=1	PREDICTED: fibrillin-1 [Oreochromis niloticus]
c161984.graph_c1	2.74534	0.890773	2.17575e-05	-1.61005	down	--	--	Biological Process: leukocyte mediated immunity (GO:0002443);; Biological Process: defense response (GO:0006952);; Biological Process: vesicle organization (GO:0016050);; Biological Process: pigmentation (GO:0043473);; Biological Process: localization (GO:0051179);; Biological Process: response to other organism (GO:0051707);; Biological Process: biological regulation (GO:0065007);;	--	--	PREDICTED: lysosomal-trafficking regulator-like [Maylandia zebra]
c144595.graph_c0	2.24043	7.99641	0.000106298	1.78697	up	--	--	Biological Process: response to stress (GO:0006950);; Biological Process: response to chemical (GO:0042221);;	--	--	PREDICTED: nuclear protein 1-like isoform X2 [Maylandia zebra]
c151242.graph_c2	2.32023	6.77556	0.00102129	1.51505	up	[R]	General function prediction only	--	--	--	Apolipoprotein A-I-binding protein [Chelonia mydas]
c147298.graph_c0	15.7676	4.16694	3.48665e-08	-1.90953	down	[S]	Function unknown	--	--	Leucine-rich repeat and immunoglobulin-like domain-containing nogo receptor-interacting protein 1 (Precursor) GN=LINGO1 OS=Gallus gallus (Chicken) PE=2 SV=1	PREDICTED: leucine-rich repeat and immunoglobulin-like domain-containing nogo receptor-interacting protein 3-like [Danio rerio]
c95172.graph_c0	2.50747	0.488155	0.00221283	-2.15484	down	--	--	Molecular Function: delayed rectifier potassium channel activity (GO:0005251);; Cellular Component: voltage-gated potassium channel complex (GO:0008076);; Biological Process: regulation of ion transmembrane transport (GO:0034765);; Biological Process: protein homooligomerization (GO:0051260);; Biological Process: potassium ion transmembrane transport (GO:0071805);;	K04886|2e-99|dre:566883|delayed rectifier potassium channel Kv2-like	Potassium voltage-gated channel subfamily G member 2 GN=KCNG2 OS=Gallus gallus (Chicken) PE=2 SV=1	Potassium voltage-gated channel subfamily B member 2 [Columba livia]
c142859.graph_c0	15.3646	3.52534	3.36912e-10	-2.1139	down	[E]	Amino acid transport and metabolism	Molecular Function: G-protein coupled receptor activity (GO:0004930);; Cellular Component: cytoplasm (GO:0005737);; Cellular Component: plasma membrane (GO:0005886);; Biological Process: G-protein coupled receptor signaling pathway (GO:0007186);; Biological Process: learning (GO:0007612);; Biological Process: locomotory behavior (GO:0007626);; Cellular Component: integral component of membrane (G…	K04604|0.0|dre:568406|metabotropic glutamate receptor 5 splice-like	G-protein coupled receptor family C group 6 member A (Precursor) GN=gprc6a OS=Carassius auratus (Goldfish) PE=1 SV=1	PREDICTED: metabotropic glutamate receptor 5-like [Danio rerio]
c149871.graph_c0	8.45892	3.21248	0.00108544	-1.38156	down	--	--	Molecular Function: calcium ion binding (GO:0005509);; Cellular Component: mitochondrial inner membrane (GO:0005743);; Cellular Component: integral component of membrane (GO:0016021);; Biological Process: transmembrane transport (GO:0055085);;	--	Calcium-binding mitochondrial carrier protein SCaMC-1 GN=slc25a24 OS=Danio rerio (Zebrafish) PE=2 SV=1	PREDICTED: calcium-binding mitochondrial carrier protein SCaMC-3-like [Danio rerio]
c156285.graph_c0	13.5287	5.71189	0.00282565	-1.24206	down	--	--	--	--	Centrosomal protein of 170 kDa protein B GN=cep170b OS=Xenopus tropicalis (Western clawed frog) PE=2 SV=1	PREDICTED: protein KIAA0284-like [Oreochromis niloticus]
c135636.graph_c0	3.92302	0.979792	5.86371e-06	-1.9534	down	--	--	--	--	--	Nedd4 binding protein [Takifugu rubripes]
c120508.graph_c0	5.76956	1.09202	0.00904189	-2.14225	down	--	--	Molecular Function: ATP binding (GO:0005524);; Cellular Component: mitochondrion (GO:0005739);; Biological Process: ATP catabolic process (GO:0006200);; Cellular Component: integral component of membrane (GO:0016021);; Molecular Function: ATPase activity, coupled to transmembrane movement of substances (GO:0042626);; Biological Process: transmembrane transport (GO:0055085);; Biological Process: i…	K05661|9e-18|dre:564067|abcb6	ATP-binding cassette sub-family B member 6, mitochondrial GN=abcb6 OS=Xenopus tropicalis (Western clawed frog) PE=2 SV=1	ATP-binding cassette sub-family B member 6, mitochondrial [Danio rerio]
c162303.graph_c0	1.39543	0.541205	0.00977261	-1.33641	down	--	--	--	--	--	PREDICTED: uncharacterized protein LOC101731064 [Xenopus (Silurana) tropicalis]
c138365.graph_c0	0.689275	4.45979	4.75638e-11	2.63331	up	--	--	--	--	Serotransferrin-1 (Precursor) GN=tf1 OS=Salmo salar (Atlantic salmon) PE=1 SV=1	transferrin [Ctenopharyngodon idella]
c140250.graph_c0	40.0868	15.817	0.000584329	-1.33778	down	--	--	Biological Process: startle response (GO:0001964);; Cellular Component: sodium:potassium-exchanging ATPase complex (GO:0005890);; Biological Process: potassium ion transport (GO:0006813);; Biological Process: sodium ion transport (GO:0006814);; Biological Process: heart development (GO:0007507);; Biological Process: inner ear morphogenesis (GO:0042472);; Biological Process: otolith development (G…	K01540|0.0|dre:114457|atp1b2b, cb712	Sodium/potassium-transporting ATPase subunit beta-2 OS=Bufo marinus (Giant toad) PE=2 SV=1	ATPase, Na+/K+ transporting, beta 2b polypeptide [Danio rerio]
c162246.graph_c0	13.8228	32.9063	0.00247912	1.24741	up	--	--	--	--	--	olfactory receptor family C subfamily 2 member 2 [Salmo salar]
c162653.graph_c1	6.97028	2.72141	0.00409039	-1.33582	down	[RTKL]	--	Biological Process: activation of MAPKK activity (GO:0000186);; Biological Process: angiogenesis (GO:0001525);; Biological Process: kidney development (GO:0001822);; Biological Process: blastocyst development (GO:0001824);; Biological Process: negative regulation of endothelial cell proliferation (GO:0001937);; Biological Process: positive regulation of endothelial cell proliferation (GO:0001938)…	K04674|0.0|dre:792928|tgfbr1b	Bone morphogenetic protein receptor type-1B (Precursor) GN=BMPR1B OS=Gallus gallus (Chicken) PE=2 SV=1	TGF-beta receptor type-1 precursor [Danio rerio]
c151726.graph_c0	11.1782	3.83339	2.52274e-05	-1.5376	down	--	--	--	--	Pecanex-like protein 1 GN=pcnx OS=Takifugu rubripes (Japanese pufferfish) PE=3 SV=1	PREDICTED: pecanex-like protein 2 [Oreochromis niloticus]
c128401.graph_c0	3.22906	0.594655	0.00639353	-2.17998	down	--	--	Biological Process: negative regulation of transcription from RNA polymerase II promoter (GO:0000122);; Biological Process: cell morphogenesis (GO:0000902);; Biological Process: cartilage condensation (GO:0001502);; Biological Process: chondrocyte differentiation (GO:0002062);; Biological Process: negative regulation of heart induction by canonical Wnt signaling pathway (GO:0003136);; Biological …	K10056|3e-67|dre:30415|jup, cb80, danPG, fb11b06, wu:fb11b06	Catenin beta GN=ctnnb1 OS=Xenopus laevis (African clawed frog) PE=1 SV=1	Jup protein [Danio rerio]
c153976.graph_c0	0.346499	1.97552	0.00300888	2.25327	up	--	--	--	--	Probable E3 ubiquitin-protein ligase RNF144A-A GN=rnf144aa OS=Danio rerio (Zebrafish) PE=3 SV=1	unnamed protein product [Tetraodon nigroviridis]
c161955.graph_c0	25.0783	6.40797	6.75324e-08	-1.95054	down	[Z]	Cytoskeleton	Molecular Function: microtubule motor activity (GO:0003777);; Molecular Function: ATP binding (GO:0005524);; Cellular Component: cytoplasm (GO:0005737);; Cellular Component: kinesin complex (GO:0005871);; Cellular Component: microtubule (GO:0005874);; Biological Process: microtubule-based movement (GO:0007018);; Biological Process: cytoplasm organization (GO:0007028);; Molecular Function: microtu…	K10396|1e-165|dre:334108|kif5bb, wu:fi31h03	Chromosome-associated kinesin KIF4 GN=kif4 OS=Xenopus laevis (African clawed frog) PE=2 SV=1	PREDICTED: kinesin-1 heavy chain [Danio rerio]
c166357.graph_c0	1.59309	0.057434	0.000413882	-3.40763	down	--	--	--	--	TRAF3-interacting protein 1 GN=traf3ip1 OS=Danio rerio (Zebrafish) PE=2 SV=1	hypothetical protein A306_08282, partial [Columba livia]
c55880.graph_c0	0	10.9689	0	6.72722	up	--	--	--	K06751|2e-18|dre:64885|mhc1uea, Dare-UEA, UEA, fb69e07, wu:fb69e07	--	MHC class I antigen [Ctenopharyngodon idella]
c143621.graph_c0	3.46667	1.06055	0.00678215	-1.63176	down	--	--	Cellular Component: cytoplasm (GO:0005737);; Biological Process: protein methylation (GO:0006479);; Molecular Function: protein methyltransferase activity (GO:0008276);; Molecular Function: S-adenosylmethionine-dependent methyltransferase activity (GO:0008757);;	K11439|9e-26|mdo:100016375|PRMT8	Protein arginine N-methyltransferase 8-B GN=prmt8b OS=Danio rerio (Zebrafish) PE=2 SV=2	PREDICTED: protein arginine N-methyltransferase 8-B-like [Danio rerio]
c154275.graph_c2	3.3117	0.529909	6.35757e-06	-2.47796	down	--	--	Cellular Component: nucleus (GO:0005634);; Cellular Component: cytoplasm (GO:0005737);; Biological Process: signal transduction (GO:0007165);;	--	Endophilin-A2 GN=SH3GL1 OS=Gallus gallus (Chicken) PE=1 SV=1	rho GTPase-activating protein 17 [Danio rerio]
c106999.graph_c0	48.8279	7.93658	7.84928e-14	-2.59701	down	[RTKL]	--	Molecular Function: calmodulin-dependent protein kinase activity (GO:0004683);; Molecular Function: calmodulin binding (GO:0005516);; Molecular Function: ATP binding (GO:0005524);; Biological Process: protein phosphorylation (GO:0006468);;	K04515|1e-66|dre:562064|MGC165373	Calcium/calmodulin-dependent protein kinase type II delta chain GN=camk2d OS=Xenopus laevis (African clawed frog) PE=2 SV=1	LOC562064 protein [Danio rerio]
c149595.graph_c3	4.17696	1.46918	0.00342688	-1.46981	down	--	--	Biological Process: negative regulation of transcription from RNA polymerase II promoter (GO:0000122);; Molecular Function: receptor binding (GO:0005102);; Cellular Component: endoplasmic reticulum (GO:0005783);; Cellular Component: Golgi apparatus (GO:0005794);; Cellular Component: integral component of plasma membrane (GO:0005887);; Cellular Component: cell-cell junction (GO:0005911);; Biologic…	--	Ten-2 intracellular domain GN=TENM2 OS=Gallus gallus (Chicken) PE=1 SV=1	PREDICTED: teneurin-2-like [Danio rerio]
c154968.graph_c2	3.55109	0.86416	0.00731066	-1.89044	down	--	--	Cellular Component: integral component of plasma membrane (GO:0005887);; Molecular Function: ligand-gated sodium channel activity (GO:0015280);; Biological Process: sodium ion transmembrane transport (GO:0035725);;	K04831|1e-172|dre:407668|accn4a, zASIC4.1	Acid-sensing ion channel 4 GN=asic4 OS=Danio rerio (Zebrafish) PE=2 SV=1	acid-sensing ion channel 4 [Danio rerio]
c162189.graph_c0	11.9983	5.25293	0.0079394	-1.19056	down	--	--	Molecular Function: beta-N-acetylglucosaminylglycopeptide beta-1,4-galactosyltransferase activity (GO:0003831);; Molecular Function: 1-phosphatidylinositol binding (GO:0005545);; Cellular Component: nuclear envelope (GO:0005635);; Cellular Component: autophagic vacuole (GO:0005776);; Cellular Component: extrinsic component of membrane (GO:0019898);; Molecular Function: metal ion binding (GO:00468…	--	Neurobeachin-like protein 2 GN=nbeal2 OS=Danio rerio (Zebrafish) PE=1 SV=1	PREDICTED: WD repeat and FYVE domain-containing protein 3-like isoform X2 [Maylandia zebra]
c137429.graph_c0	1.77797	0.0283718	1.71818e-10	-4.53411	down	[O]	Posttranslational modification, protein turnover, chaperones	Biological Process: regulation of metabolic process (GO:0019222);; Biological Process: protein metabolic process (GO:0019538);; Biological Process: cellular macromolecule metabolic process (GO:0044260);; Biological Process: single-organism cellular process (GO:0044763);; Biological Process: regulation of cellular process (GO:0050794);;	K03345|2e-37|dre:556400|wu:fb78c01	--	PREDICTED: sentrin-specific protease 2-like [Oryzias latipes]
c161624.graph_c2	8.67711	3.49975	0.00153838	-1.30152	down	--	--	Cellular Component: membrane (GO:0016020);;	--	Secreted glypican-1 (Precursor) GN=GPC1 OS=Gallus gallus (Chicken) PE=2 SV=1	PREDICTED: glypican-5-like [Anolis carolinensis]
c160299.graph_c0	11.5419	4.14452	0.000101092	-1.46964	down	--	--	--	--	PTB domain-containing engulfment adapter protein 1 GN=gulp1 OS=Danio rerio (Zebrafish) PE=2 SV=1	PREDICTED: carboxyl-terminal PDZ ligand of neuronal nitric oxide synthase protein-like [Oreochromis niloticus]
c162206.graph_c0	5.81363	2.30507	0.0010152	-1.32654	down	[TZDR]	--	Molecular Function: diacylglycerol kinase activity (GO:0004143);; Molecular Function: calcium ion binding (GO:0005509);; Biological Process: protein kinase C-activating G-protein coupled receptor signaling pathway (GO:0007205);; Biological Process: intracellular signal transduction (GO:0035556);;	K00901|0.0|dre:567728|novel protein similar to vertebrate diacylglycerol kinase, beta 90kDa (DGKB)	Protein kinase C beta type GN=prkcb OS=Xenopus tropicalis (Western clawed frog) PE=2 SV=1	PREDICTED: diacylglycerol kinase beta [Oreochromis niloticus]
c140319.graph_c0	241.77	92.217	0.000667537	-1.39016	down	--	--	Biological Process: startle response (GO:0001964);; Cellular Component: sodium:potassium-exchanging ATPase complex (GO:0005890);; Biological Process: potassium ion transport (GO:0006813);; Biological Process: sodium ion transport (GO:0006814);; Biological Process: heart development (GO:0007507);; Biological Process: inner ear morphogenesis (GO:0042472);; Biological Process: otolith development (G…	K01540|0.0|dre:64269|atp1b2a, MGC113970, MGC86580, atp1b2, cb711, wu:fc09e11, zgc:86580	Sodium/potassium-transporting ATPase subunit beta-2 OS=Bufo marinus (Giant toad) PE=2 SV=1	ATPase, Na+/K+ transporting, beta 2a polypeptide [Danio rerio]
c144281.graph_c0	5.06858	1.32673	5.47634e-05	-1.87648	down	--	--	Molecular Function: kinase activity (GO:0016301);;	K08798|1e-23|dre:100005996|mark2	--	Serine/threonine-protein kinase MARK1 [Salmo salar]
c160905.graph_c0	4.7543	1.57492	0.000243124	-1.56805	down	[T]	Signal transduction mechanisms	Molecular Function: 3',5'-cyclic-nucleotide phosphodiesterase activity (GO:0004114);; Biological Process: positive regulation of cardiac muscle hypertrophy (GO:0010613);; Molecular Function: cGMP binding (GO:0030553);; Biological Process: negative regulation of T cell proliferation (GO:0042130);; Biological Process: positive regulation of MAP kinase activity (GO:0043406);; Biological Process: cGM…	K13762|0.0|dre:553270|pde5ab, pde5a	Dual 3&apos;,5&apos;-cyclic-AMP and -GMP phosphodiesterase 11A GN=pde11a OS=Takifugu rubripes (Japanese pufferfish) PE=3 SV=1	cGMP-specific 3&apos;,5&apos;-cyclic phosphodiesterase [Danio rerio]
c157825.graph_c3	6.47395	2.76777	0.00496439	-1.21774	down	--	--	Biological Process: oocyte maturation (GO:0001556);; Molecular Function: 3',5'-cyclic-AMP phosphodiesterase activity (GO:0004115);; Biological Process: cAMP catabolic process (GO:0006198);; Biological Process: cAMP-mediated signaling (GO:0019933);; Biological Process: cGMP-mediated signaling (GO:0019934);; Biological Process: regulation of meiosis (GO:0040020);; Biological Process: response to dr…	K13296|0.0|dre:567051|si:dkey-48h7.2	Dual 3&apos;,5&apos;-cyclic-AMP and -GMP phosphodiesterase 11A GN=pde11a OS=Takifugu rubripes (Japanese pufferfish) PE=3 SV=1	PREDICTED: cGMP-inhibited 3&apos;,5&apos;-cyclic phosphodiesterase A-like [Takifugu rubripes]
c160736.graph_c1	9.58284	2.70131	7.07126e-06	-1.79852	down	[RTKL]	--	Molecular Function: protein serine/threonine kinase activity (GO:0004674);; Molecular Function: ATP binding (GO:0005524);; Biological Process: protein phosphorylation (GO:0006468);; Biological Process: apoptotic process (GO:0006915);; Biological Process: G2 DNA damage checkpoint (GO:0031572);; Biological Process: positive regulation of JNK cascade (GO:0046330);;	K04429|1e-149|dre:564273|TAO kinase 2-like	Serine/threonine-protein kinase TAO1-B GN=taok1-b OS=Xenopus laevis (African clawed frog) PE=2 SV=1	PREDICTED: serine/threonine-protein kinase TAO2-like, partial [Oryzias latipes]
c55801.graph_c0	0	5.16486	7.50483e-09	4.80419	up	--	--	--	--	--	PREDICTED: hypothetical protein LOC100708435 [Oreochromis niloticus]
c162742.graph_c1	3.55318	1.18528	1.96937e-05	-1.57465	down	--	--	Molecular Function: nucleic acid binding (GO:0003676);;	--	THAP domain-containing protein 5 GN=THAP5 OS=Gallus gallus (Chicken) PE=2 SV=1	PREDICTED: hypothetical protein LOC100710899 [Oreochromis niloticus]
c156757.graph_c0	7.8686	3.40699	0.00860451	-1.19682	down	[RTKL]	--	Biological Process: cellular process (GO:0009987);; Molecular Function: transferase activity, transferring phosphorus-containing groups (GO:0016772);; Molecular Function: anion binding (GO:0043168);;	--	Ribosomal protein S6 kinase alpha-6 GN=rps6ka6 OS=Danio rerio (Zebrafish) PE=2 SV=1	PREDICTED: ribosomal protein S6 kinase-like 1-like isoform X1 [Maylandia zebra]
c142390.graph_c0	1.08936	6.75995	3.60618e-07	2.50998	up	--	--	Molecular Function: hormone activity (GO:0005179);; Cellular Component: extracellular region (GO:0005576);; Biological Process: negative regulation of apoptotic process (GO:0043066);;	--	Prolactin (Precursor) GN=prl OS=Hypophthalmichthys nobilis (Bighead carp) PE=2 SV=1	prolactin [Ctenopharyngodon idella]
c124387.graph_c0	0.63848	2.28973	0.00332893	1.75264	up	--	--	--	--	Nipped-B-like protein B GN=nipblb OS=Danio rerio (Zebrafish) PE=2 SV=1	Immunoglobulin G-binding protein A [Columba livia]
c107077.graph_c0	7.59066	20.6728	0.000198024	1.437	up	--	--	Molecular Function: protein binding (GO:0005515);; Cellular Component: nucleus (GO:0005634);; Biological Process: determination of left/right symmetry (GO:0007368);; Biological Process: convergent extension (GO:0060026);; Biological Process: cilium morphogenesis (GO:0060271);; Biological Process: Kupffer's vesicle development (GO:0070121);;	--	Immediate early response gene 5-like protein GN=ier5l OS=Danio rerio (Zebrafish) PE=2 SV=2	PREDICTED: hypothetical protein LOC100331484 [Danio rerio]
c107197.graph_c0	7.72128	2.59741	0.00110688	-1.53643	down	--	--	Cellular Component: nucleus (GO:0005634);;	--	Amino-terminal enhancer of split GN=aes OS=Xenopus laevis (African clawed frog) PE=2 SV=1	chico [Danio rerio]
c150725.graph_c2	13.6911	3.74949	7.48802e-07	-1.8485	down	--	--	--	--	Sine oculis-binding protein homolog GN=SOBP OS=Gallus gallus (Chicken) PE=2 SV=1	PREDICTED: rho GTPase-activating protein 44-like isoform X8 [Maylandia zebra]
c150958.graph_c1	76.5924	32.8838	0.00871439	-1.21935	down	[RTKL]	--	Molecular Function: protein serine/threonine kinase activity (GO:0004674);; Molecular Function: calcium ion binding (GO:0005509);; Molecular Function: ATP binding (GO:0005524);; Cellular Component: cytoplasm (GO:0005737);; Biological Process: protein autophosphorylation (GO:0046777);;	K07359|0.0|xtr:100135108|camkk2	Serine/threonine-protein kinase stk11 GN=stk11 OS=Xenopus laevis (African clawed frog) PE=1 SV=1	PREDICTED: calcium/calmodulin-dependent protein kinase kinase 2-like isoform X1 [Maylandia zebra]
c153700.graph_c0	0.353248	1.46137	0.00607795	1.90329	up	[L]	Replication, recombination and repair	--	--	--	Retrovirus polyprotein [Dicentrarchus labrax]
c148980.graph_c0	6.07842	2.10147	0.00014992	-1.51623	down	--	--	--	--	PAX-interacting protein 1 GN=paxip1 OS=Danio rerio (Zebrafish) PE=2 SV=1	PREDICTED: serine/threonine-protein kinase WNK3-like isoform X5 [Maylandia zebra]
c147038.graph_c0	101.056	38.8899	0.000325839	-1.37538	down	[R]	General function prediction only	Molecular Function: GTP binding (GO:0005525);; Cellular Component: Golgi apparatus (GO:0005794);; Cellular Component: cytosol (GO:0005829);; Biological Process: cellular copper ion homeostasis (GO:0006878);; Biological Process: small GTPase mediated signal transduction (GO:0007264);; Cellular Component: endomembrane system (GO:0012505);; Biological Process: protein transport (GO:0015031);; Biolog…	K07977|1e-128|dre:399477|arf2, wu:fa19d10	ADP-ribosylation factor 1 GN=arf1 OS=Xenopus laevis (African clawed frog) PE=2 SV=2	ADP-ribosylation factor 2 [Danio rerio]
c160251.graph_c0	9.64784	3.54015	0.00134667	-1.42424	down	--	--	Biological Process: embryonic heart tube morphogenesis (GO:0003143);; Cellular Component: voltage-gated calcium channel complex (GO:0005891);; Biological Process: synaptic transmission (GO:0007268);; Biological Process: visual perception (GO:0007601);; Molecular Function: high voltage-gated calcium channel activity (GO:0008331);; Biological Process: positive regulation of calcium ion transport (G…	--	--	calcium channel, voltage-dependent, beta 2b isoform 2 [Danio rerio]
c157887.graph_c3	22.2279	7.42437	1.372e-05	-1.57515	down	[P]	Inorganic ion transport and metabolism	Cellular Component: integral component of membrane (GO:0016021);; Biological Process: transmembrane transport (GO:0055085);;	K13752|0.0|dre:100334346|solute carrier family 24 member 4-like	Sodium/potassium/calcium exchanger 2 GN=SLC24A2 OS=Gallus gallus (Chicken) PE=2 SV=1	PREDICTED: sodium/potassium/calcium exchanger 4-like isoform X1 [Maylandia zebra]
c158070.graph_c0	4.06852	1.16884	3.46823e-06	-1.77823	down	[S]	Function unknown	Cellular Component: integral component of membrane (GO:0016021);; Cellular Component: cell junction (GO:0030054);; Cellular Component: synapse (GO:0045202);;	--	Leucine-rich repeat and fibronectin type III domain-containing protein 1 (Precursor) GN=lrfn1 OS=Danio rerio (Zebrafish) PE=2 SV=1	PREDICTED: leucine-rich repeat and fibronectin type III domain-containing protein 1-like [Maylandia zebra]
c147429.graph_c2	5.12144	1.55788	0.00134007	-1.65962	down	--	--	Molecular Function: GTPase activator activity (GO:0005096);; Molecular Function: phospholipid binding (GO:0005543);; Cellular Component: cytoplasm (GO:0005737);; Biological Process: I-kappaB phosphorylation (GO:0007252);; Biological Process: negative regulation of endothelial cell migration (GO:0010596);; Biological Process: negative regulation of angiogenesis (GO:0016525);; Biological Process: c…	--	--	PREDICTED: LOW QUALITY PROTEIN: disabled homolog 2-interacting protein-like [Anas platyrhynchos]
c136718.graph_c1	6.42606	2.24598	0.000173488	-1.50121	down	--	--	--	--	Hepatoma-derived growth factor-related protein 2 GN=hdgfrp2 OS=Danio rerio (Zebrafish) PE=2 SV=2	PREDICTED: protein PRRC2C-like [Maylandia zebra]
c149957.graph_c0	6.36679	2.41343	0.00182743	-1.38014	down	[R]	General function prediction only	Biological Process: negative regulation of transcription from RNA polymerase II promoter (GO:0000122);; Molecular Function: DNA binding (GO:0003677);; Molecular Function: sequence-specific DNA binding transcription factor activity (GO:0003700);; Biological Process: positive regulation of transcription from RNA polymerase II promoter (GO:0045944);; Molecular Function: metal ion binding (GO:0046872…	K09205|1e-177|dre:100126139|klf12b, zgc:171689	Wilms tumor protein homolog B GN=wt1-b OS=Xenopus laevis (African clawed frog) PE=2 SV=1	Krueppel-like factor 12 [Danio rerio]
c162516.graph_c0	1.91646	0.455525	0.000127336	-1.98422	down	--	--	--	K04679|0.0|dre:794689|hypothetical LOC794689	Pleckstrin homology domain-containing family F member 2 GN=plekhf2 OS=Danio rerio (Zebrafish) PE=2 SV=1	PREDICTED: zinc finger FYVE domain-containing protein 16-like [Takifugu rubripes]
c80356.graph_c0	8.87772	3.06057	0.00127807	-1.50419	down	[I]	Lipid transport and metabolism	Biological Process: protein N-linked glycosylation (GO:0006487);; Cellular Component: integral component of endoplasmic reticulum membrane (GO:0030176);; Molecular Function: dolichyldiphosphatase activity (GO:0047874);;	K07252|1e-173|dre:474331|dolpp1, zgc:101585	--	dolichyldiphosphatase 1 [Danio rerio]
c145369.graph_c0	42.4693	12.267	1.32007e-07	-1.7891	down	[R]	General function prediction only	--	--	POC1 centriolar protein homolog A GN=poc1a OS=Xenopus tropicalis (Western clawed frog) PE=2 SV=1	WD repeat-containing protein 47-like [Danio rerio]
c152046.graph_c0	0.0561608	0.560337	0.000138461	2.86034	up	--	--	Molecular Function: calcium ion binding (GO:0005509);; Cellular Component: plasma membrane (GO:0005886);; Biological Process: homophilic cell adhesion (GO:0007156);; Cellular Component: integral component of membrane (GO:0016021);; Biological Process: pronephros development (GO:0048793);;	K06811|0.0|dre:378452|cdh17, cb903, fb65d02, wu:fb65d02	Cadherin-2 (Precursor) GN=cdh2 OS=Danio rerio (Zebrafish) PE=2 SV=2	cadherin-17 precursor [Danio rerio]
c137288.graph_c0	0.231972	1.4903	2.00889e-05	2.4912	up	--	--	--	K12568|0.0|dre:556489|mybpc3, MGC152717, MGC158442, hm:zehn0716, im:6900815, zgc:152717, zgc:158442	Myosin-binding protein C, cardiac-type GN=MYBPC3 OS=Gallus gallus (Chicken) PE=1 SV=3	myosin binding protein C, cardiac [Danio rerio]
c147008.graph_c0	90.9766	38.2778	0.0048598	-1.24839	down	--	--	Molecular Function: growth factor activity (GO:0008083);; Cellular Component: membrane (GO:0016020);; Biological Process: positive regulation of cell division (GO:0051781);;	K03456|0.0|dre:449548|ppp2r1b, ik:tdsubc_2h3, wu:fa11a11, wu:fb38a08, xx:tdsubc_2h3, zgc:92493	--	serine/threonine-protein phosphatase 2A 65 kDa regulatory subunit A beta isoform [Danio rerio]
c147348.graph_c0	8.75704	3.58749	0.00136257	-1.28495	down	[O]	Posttranslational modification, protein turnover, chaperones	Molecular Function: ubiquitin-protein ligase activity (GO:0004842);; Biological Process: protein ubiquitination (GO:0016567);; Biological Process: single-organism cellular process (GO:0044763);;	K10592|0.0|dre:559439|huwe1, si:dkey-242a8.2	E3 ubiquitin-protein ligase TRIP12 GN=trip12 OS=Xenopus tropicalis (Western clawed frog) PE=2 SV=1	PREDICTED: E3 ubiquitin-protein ligase HUWE1 [Oreochromis niloticus]
c156820.graph_c1	6.5392	1.14929	2.51861e-08	-2.43009	down	[RTKL]	--	Molecular Function: transferase activity, transferring phosphorus-containing groups (GO:0016772);;	--	Serine/threonine-protein kinase pim-2 GN=pim2 OS=Danio rerio (Zebrafish) PE=2 SV=2	PREDICTED: proto-oncogene serine/threonine-protein kinase pim-1-like [Danio rerio]
c157690.graph_c0	1.82366	0.497707	0.000184207	-1.81349	down	--	--	Molecular Function: netrin receptor activity (GO:0005042);; Cellular Component: plasma membrane (GO:0005886);; Biological Process: brain development (GO:0007420);; Cellular Component: integral component of membrane (GO:0016021);; Biological Process: regulation of cell migration (GO:0030334);; Biological Process: anterior/posterior axon guidance (GO:0033564);; Biological Process: netrin-activated …	--	Netrin receptor UNC5C (Precursor) GN=UNC5C OS=Gallus gallus (Chicken) PE=2 SV=1	PREDICTED: netrin receptor UNC5C-like [Oryzias latipes]
c153371.graph_c0	9.20318	3.96237	0.0039078	-1.21211	down	[L]	Replication, recombination and repair	--	--	--	PREDICTED: uncharacterized protein K02A2.6-like [Danio rerio]
c152303.graph_c0	26.9638	11.5861	0.00373912	-1.21549	down	--	--	Molecular Function: binding (GO:0005488);;	--	--	PREDICTED: hypothetical protein LOC100537620 [Danio rerio]
c145410.graph_c0	3.82737	1.42813	0.0072274	-1.38816	down	--	--	Cellular Component: proteinaceous extracellular matrix (GO:0005578);; Biological Process: cell adhesion (GO:0007155);;	--	Spondin-1 (Precursor) GN=SPON1 OS=Gallus gallus (Chicken) PE=2 SV=1	spondin-1 precursor [Danio rerio]
c155013.graph_c0	15.0289	6.22381	0.00171714	-1.26807	down	[L]	Replication, recombination and repair	Molecular Function: single-stranded DNA endodeoxyribonuclease activity (GO:0000014);; Cellular Component: nucleotide-excision repair factor 1 complex (GO:0000110);; Biological Process: meiotic mismatch repair (GO:0000710);; Biological Process: resolution of meiotic recombination intermediates (GO:0000712);; Biological Process: double-strand break repair via homologous recombination (GO:0000724);;…	K10848|0.0|dre:327322|ercc4, fi03a05, wu:fi03a05, zgc:63468	Protein SPT2 homolog GN=spty2d1 OS=Xenopus laevis (African clawed frog) PE=2 SV=1	DNA repair endonuclease XPF [Danio rerio]
c158256.graph_c0	31.5351	8.99495	2.43911e-07	-1.80097	down	--	--	Cellular Component: intracellular (GO:0005622);; Biological Process: intracellular protein transport (GO:0006886);; Molecular Function: Rab GTPase binding (GO:0017137);; Biological Process: regulation of membrane potential (GO:0042391);; Molecular Function: ion channel binding (GO:0044325);; Molecular Function: metal ion binding (GO:0046872);; Cellular Component: synaptic membrane (GO:0097060);;	--	Protein piccolo (Fragment) GN=PCLO OS=Gallus gallus (Chicken) PE=2 SV=1	unnamed protein product [Tetraodon nigroviridis]
c132875.graph_c0	84.9038	15.9209	1.47771e-13	-2.40718	down	--	--	Molecular Function: ATP binding (GO:0005524);; Biological Process: ATP catabolic process (GO:0006200);; Biological Process: ATP biosynthetic process (GO:0006754);; Biological Process: locomotory behavior (GO:0007626);; Molecular Function: monovalent inorganic cation transmembrane transporter activity (GO:0015077);; Biological Process: monovalent inorganic cation transport (GO:0015672);; Cellular …	K01539|4e-95|dre:64610|atp1a3a, atp[a]3B, cb705, wu:fj56a06	Sodium/potassium-transporting ATPase subunit alpha-3 GN=ATP1A3 OS=Gallus gallus (Chicken) PE=2 SV=1	ATPase, Na+/K+ transporting, alpha 3a polypeptide [Danio rerio]
c149456.graph_c0	11.5282	3.08481	1.39065e-06	-1.87513	down	--	--	Molecular Function: transferase activity (GO:0016740);; Biological Process: methylation (GO:0032259);;	K11425|0.0|dre:100006350|whsc1l1	Bromodomain-containing protein 4B GN=brd4-b OS=Xenopus laevis (African clawed frog) PE=2 SV=1	PREDICTED: histone-lysine N-methyltransferase NSD3-like [Maylandia zebra]
c120941.graph_c0	4.53649	1.14812	0.00775018	-1.84626	down	--	--	Molecular Function: inorganic anion exchanger activity (GO:0005452);; Biological Process: anion transport (GO:0006820);; Cellular Component: integral component of membrane (GO:0016021);;	K13856|2e-30|tgu:100223699|similar to anion exchanger 3 brain isoform (predicted)	--	PREDICTED: anion exchange protein 3-like [Maylandia zebra]
c142958.graph_c0	3.9324	1.14834	0.00425782	-1.69374	down	[I]	Lipid transport and metabolism	--	--	Myosin-binding protein H GN=MYBPH OS=Gallus gallus (Chicken) PE=1 SV=1	PREDICTED: protein piccolo-like [Takifugu rubripes]
c153642.graph_c0	7.81014	1.78287	2.33387e-09	-2.11269	down	[S]	Function unknown	Cellular Component: integral component of membrane (GO:0016021);;	--	--	transmembrane protein 86A [Danio rerio]
c153244.graph_c0	6.57491	2.58412	0.00082355	-1.33934	down	[RTKL]	--	Biological Process: cell activation (GO:0001775);; Biological Process: negative regulation of immune system process (GO:0002683);; Molecular Function: transmembrane receptor protein tyrosine kinase activity (GO:0004714);; Molecular Function: ATP binding (GO:0005524);; Cellular Component: plasma membrane (GO:0005886);; Biological Process: protein phosphorylation (GO:0006468);; Biological Process: …	K05116|0.0|dre:30709|tyro3, dtk	Tyrosine-protein kinase receptor TYRO3 (Precursor) GN=tyro3 OS=Danio rerio (Zebrafish) PE=2 SV=1	Dtk protein [Danio rerio]
c158264.graph_c1	12.6915	5.45497	0.00441293	-1.21216	down	--	--	--	K13024|0.0|dre:556748|histidine acid phosphatase domain containing 2A (predicted)-like	Inositol hexakisphosphate and diphosphoinositol-pentakisphosphate kinase 2 GN=ppip5k2 OS=Xenopus laevis (African clawed frog) PE=2 SV=1	PREDICTED: inositol hexakisphosphate and diphosphoinositol-pentakisphosphate kinase 1-like [Maylandia zebra]
c123111.graph_c0	11.7241	3.84478	0.000220773	-1.58166	down	--	--	Molecular Function: protein tyrosine phosphatase activity (GO:0004725);; Biological Process: cell adhesion (GO:0007155);; Molecular Function: heparin binding (GO:0008201);; Cellular Component: integral component of membrane (GO:0016021);; Biological Process: peptidyl-tyrosine dephosphorylation (GO:0035335);; Biological Process: sensory neuron axon guidance (GO:0097374);;	K05695|4e-85|dre:799867|ptprfb, MGC154028, ptprf, si:dkey-21k10.1	Receptor-type tyrosine-protein phosphatase F (Precursor) GN=ptprf OS=Danio rerio (Zebrafish) PE=2 SV=1	receptor-type tyrosine-protein phosphatase F precursor [Danio rerio]
c162784.graph_c2	18.7438	8.17069	0.00593627	-1.19626	down	--	--	--	--	Mediator of RNA polymerase II transcription subunit 15 GN=med15 OS=Danio rerio (Zebrafish) PE=2 SV=1	PREDICTED: RNA-binding protein 33-like isoform X1 [Maylandia zebra]
c163631.graph_c0	8.25231	1.04776	0.000103998	-2.65581	down	--	--	--	--	--	unnamed protein product [Tetraodon nigroviridis]
c132372.graph_c1	8.02635	1.99308	9.06895e-05	-1.9358	down	--	--	Cellular Component: intracellular (GO:0005622);; Molecular Function: carboxy-lyase activity (GO:0016831);; Biological Process: carboxylic acid metabolic process (GO:0019752);; Molecular Function: pyridoxal phosphate binding (GO:0030170);;	--	Glutamate decarboxylase-like protein 1 (Fragment) GN=gadl1 OS=Xenopus tropicalis (Western clawed frog) PE=2 SV=2	PREDICTED: glutamate decarboxylase 1-like [Danio rerio]
c158879.graph_c0	5.80557	2.25608	0.00171112	-1.34861	down	--	--	Biological Process: developmental process (GO:0032502);; Biological Process: single-organism cellular process (GO:0044763);;	--	Protein starmaker (Precursor) GN=stm OS=Danio rerio (Zebrafish) PE=2 SV=1	PREDICTED: uncharacterized protein LOC101157468 [Oryzias latipes]
c129269.graph_c0	10.7724	4.07952	0.000609377	-1.38921	down	[R]	General function prediction only	Molecular Function: GTPase activity (GO:0003924);; Molecular Function: GTP binding (GO:0005525);; Cellular Component: intracellular (GO:0005622);; Biological Process: GTP catabolic process (GO:0006184);; Biological Process: Ras protein signal transduction (GO:0007265);; Cellular Component: membrane (GO:0016020);; Biological Process: positive regulation of cell migration (GO:0030335);;	K07830|1e-140|dre:550513|rras2, wu:fc47b08, zgc:110215	GTPase KRas (Precursor) GN=kras OS=Cyprinus carpio (Common carp) PE=2 SV=1	ras-related protein R-Ras2 [Danio rerio]
c153911.graph_c0	4.62812	1.08993	0.00108208	-1.96413	down	--	--	--	--	Myosin-11 GN=MYH11 OS=Gallus gallus (Chicken) PE=1 SV=4	PREDICTED: coiled-coil domain-containing protein 13 isoform X3 [Xenopus (Silurana) tropicalis]
c153839.graph_c2	45.5518	15.6286	1.82384e-05	-1.54126	down	--	--	Molecular Function: microtubule motor activity (GO:0003777);; Molecular Function: ATP binding (GO:0005524);; Molecular Function: phospholipid binding (GO:0005543);; Cellular Component: kinesin complex (GO:0005871);; Cellular Component: microtubule (GO:0005874);; Biological Process: microtubule-based movement (GO:0007018);; Molecular Function: microtubule binding (GO:0008017);;	--	--	PREDICTED: kinesin-like protein KIF1A-like [Danio rerio]
c161548.graph_c0	27.917	6.48482	1.55857e-10	-2.10114	down	--	--	--	--	--	putative GAG protein [Tetraodon nigroviridis]
c161858.graph_c0	11.1007	4.62656	0.00213735	-1.26074	down	--	--	--	--	A-kinase anchor protein SPHKAP GN=sphkap OS=Danio rerio (Zebrafish) PE=3 SV=1	PREDICTED: a-kinase anchor protein 11-like [Danio rerio]
c161357.graph_c1	15.518	6.34253	0.00127768	-1.28803	down	--	--	Molecular Function: nucleic acid binding (GO:0003676);; Molecular Function: helicase activity (GO:0004386);; Molecular Function: ATP binding (GO:0005524);; Biological Process: regulation of transcription, DNA-templated (GO:0006355);; Biological Process: brain morphogenesis (GO:0048854);;	--	Protein strawberry notch homolog 1 GN=SBNO1 OS=Gallus gallus (Chicken) PE=2 SV=1	PREDICTED: protein strawberry notch homolog 2-like [Oreochromis niloticus]
c147008.graph_c1	1.63935	68.451	0	5.33385	up	--	--	Molecular Function: growth factor activity (GO:0008083);; Cellular Component: membrane (GO:0016020);; Biological Process: positive regulation of cell division (GO:0051781);;	K03456|1e-105|dre:449548|ppp2r1b, ik:tdsubc_2h3, wu:fa11a11, wu:fb38a08, xx:tdsubc_2h3, zgc:92493	--	serine/threonine-protein phosphatase 2A 65 kDa regulatory subunit A beta isoform [Danio rerio]
c88785.graph_c0	1.32945	0.340551	0.000673627	-1.87439	down	--	--	--	--	Synaptotagmin-B GN=P65-B OS=Diplobatis ommata (Ocellated electric ray) PE=1 SV=1	PREDICTED: copine-8-like [Danio rerio]
c158357.graph_c0	5.66884	0.919677	7.72404e-08	-2.51638	down	[RTKL]	--	Molecular Function: protein serine/threonine kinase activity (GO:0004674);; Molecular Function: ATP binding (GO:0005524);; Cellular Component: calcium- and calmodulin-dependent protein kinase complex (GO:0005954);; Biological Process: signal transduction (GO:0007165);; Biological Process: positive regulation of neuron projection development (GO:0010976);; Biological Process: regulation of protein…	K08794|0.0|dre:555945|Calcium/calmodulin-dependent protein kinase type 1-like	CaM kinase-like vesicle-associated protein GN=camkv OS=Danio rerio (Zebrafish) PE=2 SV=2	PREDICTED: calcium/calmodulin-dependent protein kinase type 1-like [Oreochromis niloticus]
c106509.graph_c0	8.46669	3.11194	0.000746466	-1.42642	down	--	--	Molecular Function: phosphatidylinositol phospholipase C activity (GO:0004435);; Molecular Function: signal transducer activity (GO:0004871);; Molecular Function: calcium ion binding (GO:0005509);; Molecular Function: phospholipid binding (GO:0005543);; Cellular Component: cytoplasm (GO:0005737);; Cellular Component: membrane (GO:0016020);; Biological Process: lipid catabolic process (GO:0016042)…	--	1-phosphatidylinositol 4,5-bisphosphate phosphodiesterase delta-3-A GN=plcd3a OS=Danio rerio (Zebrafish) PE=2 SV=1	PREDICTED: 1-phosphatidylinositol-4,5-bisphosphate phosphodiesterase delta-3-A [Danio rerio]
c132933.graph_c0	59.6852	17.8627	4.0217e-07	-1.73695	down	--	--	Molecular Function: retinoic acid binding (GO:0001972);; Molecular Function: prostaglandin-D synthase activity (GO:0004667);; Molecular Function: transporter activity (GO:0005215);; Cellular Component: extracellular region (GO:0005576);; Biological Process: lipid metabolic process (GO:0006629);; Biological Process: transport (GO:0006810);; Molecular Function: small molecule binding (GO:0036094);;	K01830|1e-102|dre:336492|ptgds, hm:zeh0800, wu:fb10b10, wu:fb11h03	Lipocalin (Precursor) OS=Bufo marinus (Giant toad) PE=1 SV=1	prostaglandin D2 synthase, brain precursor [Danio rerio]
c148179.graph_c0	27.2897	6.72875	1.31878e-09	-2.01442	down	--	--	Molecular Function: chromatin binding (GO:0003682);; Biological Process: negative regulation of histone methylation (GO:0031061);; Molecular Function: histone demethylase activity (GO:0032452);; Cellular Component: ESC/E(Z) complex (GO:0035098);; Biological Process: regulation of cell proliferation (GO:0042127);; Biological Process: negative regulation of transcription, DNA-templated (GO:0045892)…	--	Protein Jumonji GN=jarid2b OS=Danio rerio (Zebrafish) PE=3 SV=2	PREDICTED: protein Jumonji isoform X2 [Anas platyrhynchos]
c130499.graph_c0	17.3536	7.55448	0.00765068	-1.19095	down	--	--	--	K12185|1e-109|dre:566797|MGC114173	--	uncharacterized protein LOC566797 [Danio rerio]
c140159.graph_c0	5.27748	1.17963	2.1376e-06	-2.09937	down	--	--	--	--	--	PREDICTED: uncharacterized protein K02A2.6-like [Oryzias latipes]
c125107.graph_c0	8.09833	1.47805	7.78143e-05	-2.29284	down	--	--	Biological Process: G2/M transition of mitotic cell cycle (GO:0000086);; Molecular Function: magnesium ion binding (GO:0000287);; Molecular Function: protein serine/threonine kinase activity (GO:0004674);; Molecular Function: ATP binding (GO:0005524);; Cellular Component: cytoplasm (GO:0005737);; Cellular Component: centrosome (GO:0005813);; Biological Process: axonogenesis (GO:0007409);; Biologi…	K08796|3e-19|dre:100149571|BR serine/threonine kinase 2-like	--	PREDICTED: serine/threonine-protein kinase BRSK2-like [Oreochromis niloticus]
c156632.graph_c1	6.09081	1.42007	1.6201e-08	-2.07643	down	--	--	--	--	Disks large homolog 4 GN=dlg4 OS=Danio rerio (Zebrafish) PE=2 SV=1	PREDICTED: neurabin-1-like isoform X2 [Maylandia zebra]
c162229.graph_c0	15.7204	5.40887	5.36065e-05	-1.52872	down	--	--	Biological Process: carbohydrate metabolic process (GO:0005975);; Biological Process: glycosphingolipid metabolic process (GO:0006687);; Molecular Function: UDP-galactose:glucosylceramide beta-1,4-galactosyltransferase activity (GO:0008489);;	K07553|0.0|dre:393912|b4galt6, MGC55730, zgc:55730	--	beta-1,4-galactosyltransferase 6 [Danio rerio]
c148110.graph_c2	12.684	4.6114	0.00176546	-1.43392	down	--	--	Molecular Function: L-lactate dehydrogenase activity (GO:0004459);; Cellular Component: cytoplasm (GO:0005737);; Biological Process: glycolysis (GO:0006096);; Biological Process: cellular carbohydrate metabolic process (GO:0044262);; Biological Process: oxidation-reduction process (GO:0055114);;	K00016|1e-60|dre:436747|ldhbb, LDH-B-B, zgc:92882	L-lactate dehydrogenase B-B chain GN=ldhbb OS=Danio rerio (Zebrafish) PE=2 SV=1	L-lactate dehydrogenase B-B chain [Danio rerio]
c152389.graph_c0	31.0738	12.8235	0.00165187	-1.27473	down	--	--	--	K10282|0.0|cfa:490090|FBXL16	F-box/LRR-repeat protein 7 GN=fbxl7 OS=Danio rerio (Zebrafish) PE=2 SV=1	Fbxl16 protein-like [Danio rerio]
c156583.graph_c0	65.5083	26.9658	0.00261352	-1.27981	down	--	--	Biological Process: cytokinesis (GO:0000910);; Molecular Function: sequence-specific DNA binding transcription factor activity (GO:0003700);; Molecular Function: calcium ion binding (GO:0005509);; Biological Process: regulation of transcription, DNA-templated (GO:0006355);; Biological Process: transport (GO:0006810);; Molecular Function: Rab GTPase binding (GO:0017137);; Cellular Component: endoc…	K12485|0.0|dre:436806|rab11fip4a, rab11fip4, zgc:92911	Rab11 family-interacting protein 4A GN=rab11fip4a OS=Danio rerio (Zebrafish) PE=2 SV=1	rab11 family-interacting protein 4A [Danio rerio]
c130525.graph_c0	56.813	19.5089	1.81188e-05	-1.5394	down	[R]	General function prediction only	Molecular Function: GTP binding (GO:0005525);; Cellular Component: Golgi apparatus (GO:0005794);; Cellular Component: cytosol (GO:0005829);; Biological Process: cellular copper ion homeostasis (GO:0006878);; Biological Process: small GTPase mediated signal transduction (GO:0007264);; Cellular Component: endomembrane system (GO:0012505);; Biological Process: protein transport (GO:0015031);; Biolog…	K07938|1e-113|dre:368822|arf3b, ARF1, arf3, si:dz202l16.1	ADP-ribosylation factor 3 GN=arf3 OS=Takifugu rubripes (Japanese pufferfish) PE=3 SV=2	ADP-ribosylation factor 3 [Xenopus laevis]
c155928.graph_c0	4.73907	1.52637	0.000584477	-1.59683	down	--	--	Molecular Function: Notch binding (GO:0005112);; Molecular Function: zinc ion binding (GO:0008270);; Biological Process: regulation of Notch signaling pathway (GO:0008593);; Biological Process: glial cell differentiation (GO:0010001);; Molecular Function: ubiquitin protein ligase binding (GO:0031625);; Biological Process: negative regulation of T cell differentiation (GO:0045581);; Biological Pro…	K06058|1e-11|dre:100333183|deltex 2-like	E3 ubiquitin-protein ligase DTX1 GN=dtx1 OS=Xenopus laevis (African clawed frog) PE=2 SV=1	PREDICTED: E3 ubiquitin-protein ligase DTX1-like [Oryzias latipes]
c157536.graph_c0	10.5097	4.46836	0.00523527	-1.22433	down	--	--	Molecular Function: sequence-specific DNA binding RNA polymerase II transcription factor activity (GO:0000981);; Cellular Component: nucleoplasm (GO:0005654);; Biological Process: regulation of transcription, DNA-templated (GO:0006355);; Molecular Function: protein dimerization activity (GO:0046983);;	K09105|0.0|dre:114834|tfe3a, MGC109815, cb873, zgc:109815	Transcription factor EC GN=TFEC OS=Gallus gallus (Chicken) PE=2 SV=1	transcription factor binding to IGHM enhancer 3a [Danio rerio]
c152665.graph_c0	15.0729	5.76258	0.000317455	-1.38184	down	--	--	Molecular Function: receptor activity (GO:0004872);; Cellular Component: lysosome (GO:0005764);; Biological Process: cell adhesion (GO:0007155);; Cellular Component: integral component of membrane (GO:0016021);; Cellular Component: vacuolar part (GO:0044437);;	K12384|0.0|gga:422638|SCARB2	--	PREDICTED: lysosome membrane protein 2-like [Oryzias latipes]
c157139.graph_c0	8.39874	2.68076	1.07624e-05	-1.63529	down	--	--	Molecular Function: ubiquitin-protein ligase activity (GO:0004842);; Cellular Component: endoplasmic reticulum (GO:0005783);; Molecular Function: zinc ion binding (GO:0008270);; Biological Process: ER-associated ubiquitin-dependent protein catabolic process (GO:0030433);;	--	E3 ubiquitin-protein ligase RNF181 GN=rnf181 OS=Xenopus tropicalis (Western clawed frog) PE=2 SV=1	RING finger protein 103 [Danio rerio]
c132953.graph_c0	0.673642	3.53083	7.88474e-05	2.24547	up	[G]	Carbohydrate transport and metabolism	Molecular Function: structural molecule activity (GO:0005198);; Biological Process: fin regeneration (GO:0031101);; Cellular Component: keratin filament (GO:0045095);;	K07605|5e-61|dre:797351|krt5, MGC77647, ckii, wu:fb02h09, wu:fj02d02, wu:fk78b12, zfCKII	Keratin, type II cytoskeletal I (Fragment) OS=Xenopus laevis (African clawed frog) PE=2 SV=1	Krt5 protein [Danio rerio]
c162810.graph_c0	5.93356	2.05918	0.000302704	-1.50672	down	--	--	Molecular Function: calcium ion binding (GO:0005509);; Cellular Component: plasma membrane (GO:0005886);; Biological Process: homophilic cell adhesion (GO:0007156);; Cellular Component: integral component of membrane (GO:0016021);;	--	Cadherin-11 (Precursor) GN=CDH11 OS=Gallus gallus (Chicken) PE=2 SV=1	protocadherin2-gamma-v5-sCP1 [Danio rerio]
c56205.graph_c0	12.0421	2.45524	2.34183e-07	-2.2304	down	[R]	General function prediction only	Molecular Function: GTP binding (GO:0005525);; Biological Process: small GTPase mediated signal transduction (GO:0007264);; Cellular Component: synaptic vesicle (GO:0008021);; Biological Process: protein transport (GO:0015031);; Biological Process: regulation of exocytosis (GO:0017157);;	--	Ras-related protein Rab-8A (Precursor) GN=RAB8A OS=Gallus gallus (Chicken) PE=2 SV=1	unnamed protein product [Tetraodon nigroviridis]
c126625.graph_c1	4.00124	1.06222	0.00659429	-1.79628	down	--	--	Cellular Component: nucleolus (GO:0005730);; Cellular Component: cytoplasm (GO:0005737);; Cellular Component: centrosome (GO:0005813);; Molecular Function: zinc ion binding (GO:0008270);; Biological Process: cardiac muscle hypertrophy in response to stress (GO:0014898);; Molecular Function: ubiquitin protein ligase binding (GO:0031625);; Molecular Function: methylated histone residue binding (GO:…	K06709|1e-132|dre:334347|jmjd2al, Jmjd2a, wu:fi42b08	--	Jmjd2al protein, partial [Danio rerio]
c134140.graph_c0	0	2.62013	0.00136856	3.73843	up	[C]	Energy production and conversion	Cellular Component: vacuolar proton-transporting V-type ATPase, V0 domain (GO:0000220);; Biological Process: ossification (GO:0001503);; Cellular Component: acrosomal vesicle (GO:0001669);; Cellular Component: endosome (GO:0005768);; Biological Process: regulation of pH (GO:0006885);; Biological Process: excretion (GO:0007588);; Biological Process: sensory perception of sound (GO:0007605);; Molec…	--	V-type proton ATPase 116 kDa subunit a isoform 1 GN=atp6v0a1 OS=Xenopus tropicalis (Western clawed frog) PE=2 SV=1	PREDICTED: V-type proton ATPase 116 kDa subunit a isoform 2-like [Oryzias latipes]
c159884.graph_c0	7.54386	3.02368	0.00115259	-1.31178	down	--	--	--	--	Sine oculis-binding protein homolog GN=SOBP OS=Gallus gallus (Chicken) PE=2 SV=1	PREDICTED: retinoic acid-induced protein 2-like [Oreochromis niloticus]
c150304.graph_c2	1.76572	0.365693	0.00252057	-2.08734	down	--	--	--	--	--	PREDICTED: dentin matrix protein 4-like [Oreochromis niloticus]
c51770.graph_c0	0.123778	2.40971	1.2418e-05	3.44498	up	[TZDR]	--	Biological Process: skeletal muscle contraction (GO:0003009);; Molecular Function: actin binding (GO:0003779);; Molecular Function: calcium ion binding (GO:0005509);; Cellular Component: troponin complex (GO:0005861);; Biological Process: response to activity (GO:0014823);;	K05865|1e-57|dre:100002038|si:rp71-17i16.4	Troponin C, skeletal muscle OS=Anguilla anguilla (European freshwater eel) PE=1 SV=1	PREDICTED: troponin C, skeletal muscle [Danio rerio]
c159518.graph_c0	6.16262	1.33454	6.20911e-10	-2.18714	down	--	--	Biological Process: axon guidance (GO:0007411);; Biological Process: peripheral nervous system development (GO:0007422);; Cellular Component: membrane (GO:0016020);; Biological Process: cellular protein localization (GO:0034613);; Biological Process: myelination (GO:0042552);; Cellular Component: cell part (GO:0044464);; Biological Process: synapse organization (GO:0050808);;	K06757|0.0|dre:100141490|nfasca, sc:d0205	Neurofascin (Precursor) GN=NFASC OS=Gallus gallus (Chicken) PE=1 SV=1	neurofascin precursor [Danio rerio]
c144398.graph_c0	5.48471	1.44187	2.52176e-05	-1.87783	down	[P]	Inorganic ion transport and metabolism	Molecular Function: calcium-transporting ATPase activity (GO:0005388);; Molecular Function: ATP binding (GO:0005524);; Biological Process: ATP catabolic process (GO:0006200);; Cellular Component: integral component of membrane (GO:0016021);; Molecular Function: metal ion binding (GO:0046872);; Biological Process: calcium ion transmembrane transport (GO:0070588);;	--	Plasma membrane calcium-transporting ATPase 2 (Fragment) GN=atp2b2 OS=Oreochromis mossambicus (Mozambique tilapia) PE=2 SV=1	ATPase, Ca++ transporting, plasma membrane 4 [Danio rerio]
c162461.graph_c0	1.1302	3.37629	0.00702434	1.52359	up	--	--	--	--	Inner centromere protein B GN=incenp-b OS=Xenopus laevis (African clawed frog) PE=2 SV=1	X-linked retinitis pigmentosa GTPase regulator, partial [Columba livia]
c155527.graph_c0	8.51147	1.35479	1.75019e-09	-2.57142	down	[I]	Lipid transport and metabolism	Molecular Function: catalytic activity (GO:0003824);; Biological Process: metabolic process (GO:0008152);;	--	Long-chain-fatty-acid--CoA ligase ACSBG2 GN=acsbg2 OS=Xenopus laevis (African clawed frog) PE=2 SV=1	acyl-CoA synthetase long-chain family member 3 [Danio rerio]
c146245.graph_c1	6.14938	2.5801	0.00281868	-1.24649	down	[KL]	--	Biological Process: somitogenesis (GO:0001756);; Biological Process: heart looping (GO:0001947);; Biological Process: system process (GO:0003008);; Molecular Function: DNA binding (GO:0003677);; Molecular Function: helicase activity (GO:0004386);; Molecular Function: ATP binding (GO:0005524);; Cellular Component: nucleus (GO:0005634);; Biological Process: gene expression (GO:0010467);; Biological…	K14437|0.0|dre:569471|chd7, KIAA0308, fd19h06, si:ch211-197o6.2, wu:cegs2051, wu:fb37f10, wu:fb39h04, wu:fd19h06	Chromodomain-helicase-DNA-binding protein 7 GN=CHD7 OS=Gallus gallus (Chicken) PE=2 SV=1	chromodomain-helicase-DNA-binding protein 7 [Gallus gallus]
c161366.graph_c2	2.67941	0.530112	6.77831e-07	-2.25849	down	--	--	--	K06521|0.0|dre:563785|sema4g	Semaphorin-4E (Precursor) GN=sema4e OS=Danio rerio (Zebrafish) PE=2 SV=1	PREDICTED: semaphorin-4G-like [Oreochromis niloticus]
c148241.graph_c0	5.17377	1.51626	0.000996756	-1.70842	down	--	--	Molecular Function: voltage-gated calcium channel activity (GO:0005245);; Cellular Component: voltage-gated calcium channel complex (GO:0005891);; Biological Process: calcium ion transmembrane transport (GO:0070588);;	K04856|0.0|dre:566351|cacna1i, si:ch211-51h13.1	Voltage-dependent L-type calcium channel subunit alpha-1S OS=Lithobates catesbeiana (American bullfrog) PE=2 SV=1	PREDICTED: voltage-dependent T-type calcium channel subunit alpha-1I-like [Oryzias latipes]
c115849.graph_c0	0	2.03144	0.000487442	3.85492	up	[N]	Cell motility	--	--	Heterogeneous nuclear ribonucleoprotein A2 homolog 1 OS=Xenopus laevis (African clawed frog) PE=2 SV=1	keratin alpha 2 [Lampetra fluviatilis]
c156358.graph_c0	7.24315	2.69382	0.00126718	-1.40739	down	--	--	Cellular Component: proteinaceous extracellular matrix (GO:0005578);; Cellular Component: plasma membrane (GO:0005886);; Biological Process: cellular component organization (GO:0016043);; Cellular Component: anchored component of membrane (GO:0031225);; Biological Process: cell migration involved in gastrulation (GO:0042074);; Molecular Function: heparan sulfate proteoglycan binding (GO:0043395);…	K08112|0.0|dre:571904|zgc:171629	Secreted glypican-1 (Precursor) GN=GPC1 OS=Gallus gallus (Chicken) PE=2 SV=1	glypican-6 precursor [Danio rerio]
c77953.graph_c0	0	3.70456	3.33067e-16	5.77814	up	--	--	--	--	Zinc-binding protein A33 OS=Pleurodeles waltl (Iberian ribbed newt) PE=1 SV=2	PREDICTED: nuclear factor 7, ovary [Danio rerio]
c158953.graph_c1	6.72446	2.88259	0.00428351	-1.21575	down	--	--	Cellular Component: cell part (GO:0044464);;	--	Radixin GN=RDX OS=Gallus gallus (Chicken) PE=2 SV=1	PREDICTED: FERM domain-containing protein 4B-like [Danio rerio]
c159894.graph_c2	13.0252	2.95041	8.23189e-07	-2.09019	down	--	--	Molecular Function: delayed rectifier potassium channel activity (GO:0005251);; Biological Process: motor neuron axon guidance (GO:0008045);; Cellular Component: voltage-gated potassium channel complex (GO:0008076);; Biological Process: regulation of ion transmembrane transport (GO:0034765);; Biological Process: protein homooligomerization (GO:0051260);; Biological Process: potassium ion transmem…	--	Potassium voltage-gated channel subfamily A member 10 GN=KCNA10 OS=Gallus gallus (Chicken) PE=2 SV=1	potassium voltage-gated channel, Shaw-related subfamily, member 3b [Danio rerio]
c156462.graph_c0	7.08126	1.18247	8.00646e-11	-2.53133	down	--	--	Biological Process: synaptic transmission (GO:0007268);;	--	RNA-binding protein 42 GN=rbm42 OS=Xenopus tropicalis (Western clawed frog) PE=2 SV=1	PREDICTED: protein unc-13 homolog A-like isoform X3 [Maylandia zebra]
c156204.graph_c0	13.7857	5.88664	0.00357932	-1.22247	down	--	--	Biological Process: macromolecule metabolic process (GO:0043170);; Biological Process: single-organism cellular process (GO:0044763);; Biological Process: regulation of biological process (GO:0050789);;	--	Zinc finger and BTB domain-containing protein 8A.2 GN=zbtb8a.2 OS=Xenopus tropicalis (Western clawed frog) PE=2 SV=1	PREDICTED: nucleus accumbens-associated protein 1-like isoform X1 [Maylandia zebra]
c146761.graph_c0	12.0656	2.50182	8.88893e-10	-2.24203	down	--	--	Cellular Component: nucleus (GO:0005634);; Cellular Component: cytoplasm (GO:0005737);; Cellular Component: plasma membrane (GO:0005886);; Molecular Function: cAMP response element binding protein binding (GO:0008140);; Biological Process: positive regulation of CREB transcription factor activity (GO:0032793);; Biological Process: positive regulation of transcription from RNA polymerase II promot…	--	CREB-regulated transcription coactivator 3 GN=crtc3 OS=Xenopus laevis (African clawed frog) PE=2 SV=2	uncharacterized protein LOC768293 [Danio rerio]
c160547.graph_c0	9.58926	4.15674	0.00458289	-1.20174	down	--	--	--	--	--	PREDICTED: HEAT repeat-containing protein 7A-like [Oryzias latipes]
c144896.graph_c0	2.20287	0.706638	0.00381882	-1.58254	down	[E]	Amino acid transport and metabolism	Cellular Component: mitochondrial inner membrane (GO:0005743);; Molecular Function: choline dehydrogenase activity (GO:0008812);; Biological Process: glycine betaine biosynthetic process from choline (GO:0019285);; Molecular Function: flavin adenine dinucleotide binding (GO:0050660);; Biological Process: oxidation-reduction process (GO:0055114);;	K00108|0.0|dre:100331020|glucose dehydrogenase-like	--	PREDICTED: choline dehydrogenase, mitochondrial-like [Oryzias latipes]
c145751.graph_c0	28.7232	12.8881	0.00957649	-1.15394	down	[S]	Function unknown	--	--	Peroxidasin (Precursor) GN=pxdn OS=Xenopus tropicalis (Western clawed frog) PE=2 SV=1	PREDICTED: leucine-rich repeat and transmembrane domain-containing protein 2 [Danio rerio]
c159332.graph_c0	79.2612	34.8057	0.00856264	-1.18624	down	[P]	Inorganic ion transport and metabolism	Biological Process: potassium ion transport (GO:0006813);; Molecular Function: calcium-activated potassium channel activity (GO:0015269);; Cellular Component: membrane (GO:0016020);;	K04946|0.0|xtr:100316919|kcnt2, MGC172997, kcnt1, slick, slo2.1	Potassium channel subfamily T member 1 GN=KCNT1 OS=Gallus gallus (Chicken) PE=2 SV=1	PREDICTED: potassium channel subfamily T member 1-like isoform X8 [Maylandia zebra]
c158253.graph_c0	0.859031	3.0067	2.17987e-06	1.78854	up	[L]	Replication, recombination and repair	--	--	Transposon TX1 uncharacterized 149 kDa protein OS=Xenopus laevis (African clawed frog) PE=4 SV=1	pol-like protein [Takifugu rubripes]
c127756.graph_c0	16.4922	6.76071	0.00154147	-1.28112	down	--	--	Cellular Component: endoplasmic reticulum (GO:0005783);; Cellular Component: integral component of plasma membrane (GO:0005887);; Molecular Function: fatty acid elongase activity (GO:0009922);; Biological Process: fatty acid elongation, monounsaturated fatty acid (GO:0034625);; Biological Process: fatty acid elongation, polyunsaturated fatty acid (GO:0034626);; Biological Process: long-chain fatt…	K10244|0.0|dre:393425|elovl5, MGC63549, zgc:63549	Elongation of very long chain fatty acids protein 5 GN=elovl5 OS=Xenopus laevis (African clawed frog) PE=2 SV=1	fatty acid elongase [Cyprinus carpio]
c148721.graph_c0	11.1102	2.64176	1.21897e-08	-2.0522	down	--	--	Biological Process: cell adhesion (GO:0007155);; Cellular Component: membrane (GO:0016020);;	--	Acetylcholinesterase (Precursor) GN=ACHE OS=Gallus gallus (Chicken) PE=2 SV=1	neuroligin-4, Y-linked precursor [Danio rerio]
c153902.graph_c0	12.2276	4.14605	3.08128e-05	-1.55092	down	--	--	Molecular Function: inward rectifier potassium channel activity (GO:0005242);; Cellular Component: plasma membrane (GO:0005886);; Biological Process: potassium ion transport (GO:0006813);; Biological Process: synaptic transmission (GO:0007268);; Biological Process: oligodendrocyte development (GO:0014003);; Cellular Component: integral component of membrane (GO:0016021);; Biological Process: regu…	K05003|0.0|dre:100329607|weakly inward rectifying potassium channel-like	ATP-sensitive inward rectifier potassium channel 12 GN=KCNJ12 OS=Gallus gallus (Chicken) PE=1 SV=1	PREDICTED: ATP-sensitive inward rectifier potassium channel 10-like isoform X1 [Maylandia zebra]
c151215.graph_c0	7.08909	2.49417	0.000311208	-1.48884	down	[TZDR]	--	Molecular Function: calcium ion binding (GO:0005509);; Cellular Component: trans-Golgi network membrane (GO:0032588);;	--	Calmodulin GN=calm OS=Electrophorus electricus (Electric eel) PE=2 SV=2	PREDICTED: calcium-binding protein 7-like [Oreochromis niloticus]
c133021.graph_c0	0.290184	2.05797	0.00011276	2.55631	up	--	--	--	--	--	Ribosome-binding protein 1 [Columba livia]
c160052.graph_c0	5.3754	1.97588	0.00333094	-1.4145	down	--	--	Biological Process: single-organism process (GO:0044699);; Cellular Component: neuron part (GO:0097458);;	--	--	PREDICTED: protein TANC1-like [Takifugu rubripes]
c149456.graph_c1	4.87649	1.51634	0.00697049	-1.61201	down	--	--	Cellular Component: nucleus (GO:0005634);; Molecular Function: zinc ion binding (GO:0008270);; Molecular Function: histone-lysine N-methyltransferase activity (GO:0018024);; Biological Process: histone lysine methylation (GO:0034968);;	K11425|9e-77|dre:100006350|whsc1l1	--	unnamed protein product [Tetraodon nigroviridis]
c121057.graph_c0	3.82423	1.14844	0.00127121	-1.67592	down	--	--	Molecular Function: metal ion binding (GO:0046872);;	K13619|1e-143|dre:570320|ddhd1, si:dkey-29m11.6, si:dkey-63j12.5	--	novel protein similar to vertebrate DDHD domain containing 1 (DDHD1) [Danio rerio]
c163288.graph_c0	33.1338	9.84552	6.37733e-07	-1.74308	down	--	--	--	--	--	PREDICTED: microtubule-associated protein 4-like [Maylandia zebra]
c137255.graph_c0	2.83183	0.468087	0.000174761	-2.3828	down	--	--	Molecular Function: calcium ion binding (GO:0005509);; Cellular Component: plasma membrane (GO:0005886);; Biological Process: homophilic cell adhesion (GO:0007156);; Cellular Component: integral component of membrane (GO:0016021);;	--	Cadherin-1 (Precursor) GN=CDH1 OS=Gallus gallus (Chicken) PE=1 SV=2	PREDICTED: protocadherin gamma-A2-like [Takifugu rubripes]
c162006.graph_c0	2.06917	0.770841	0.00275663	-1.3991	down	[R]	General function prediction only	Molecular Function: microtubule motor activity (GO:0003777);; Molecular Function: ATP binding (GO:0005524);; Cellular Component: kinesin complex (GO:0005871);; Cellular Component: microtubule (GO:0005874);; Biological Process: microtubule-based movement (GO:0007018);; Molecular Function: microtubule binding (GO:0008017);;	K10395|0.0|dre:570502|hCG2027369-like	Dynein assembly factor with WDR repeat domains 1 OS=Danio rerio (Zebrafish) PE=2 SV=2	PREDICTED: kinesin-like protein KIF21B-like [Maylandia zebra]
c158254.graph_c0	27.5123	10.1305	0.000109444	-1.43882	down	--	--	--	K04530|0.0|bta:514013|APBB2, MGC139640	Nucleolin GN=NCL OS=Gallus gallus (Chicken) PE=1 SV=1	PREDICTED: amyloid beta A4 precursor protein-binding family B member 2-like [Maylandia zebra]
c139642.graph_c0	3.05208	0.707357	0.000835415	-1.98659	down	--	--	Biological Process: neuron migration (GO:0001764);; Molecular Function: protein serine/threonine kinase activity (GO:0004674);; Molecular Function: ATP binding (GO:0005524);; Biological Process: protein phosphorylation (GO:0006468);; Biological Process: response to virus (GO:0009615);; Biological Process: central nervous system projection neuron axonogenesis (GO:0021952);; Biological Process: for…	K08805|1e-165|bta:613449|DCLK1, MGC152477	--	PREDICTED: serine/threonine-protein kinase DCLK1 isoform X5 [Ficedula albicollis]
c135504.graph_c0	2.13067	0.510524	0.000930764	-1.94699	down	--	--	Molecular Function: mannosyl-oligosaccharide 1,2-alpha-mannosidase activity (GO:0004571);; Molecular Function: calcium ion binding (GO:0005509);; Cellular Component: endoplasmic reticulum (GO:0005783);; Cellular Component: membrane (GO:0016020);; Biological Process: ER-associated ubiquitin-dependent protein catabolic process (GO:0030433);;	K01230|0.0|dre:562592|alpha 1,2-mannosidase-like	ER degradation-enhancing alpha-mannosidase-like protein 3 (Precursor) GN=edem3 OS=Xenopus laevis (African clawed frog) PE=2 SV=2	PREDICTED: LOW QUALITY PROTEIN: endoplasmic reticulum mannosyl-oligosaccharide 1,2-alpha-mannosidase-like [Maylandia zebra]
c152168.graph_c1	8.29987	3.17394	0.000551816	-1.37733	down	[RTKL]	--	Molecular Function: magnesium ion binding (GO:0000287);; Molecular Function: non-membrane spanning protein tyrosine kinase activity (GO:0004715);; Molecular Function: ATP binding (GO:0005524);; Biological Process: positive regulation of neuron projection development (GO:0010976);; Cellular Component: actin cytoskeleton (GO:0015629);; Biological Process: peptidyl-tyrosine phosphorylation (GO:00181…	K08887|0.0|dre:570636|abl2, cb272	Proto-oncogene tyrosine-protein kinase Yrk GN=YRK OS=Gallus gallus (Chicken) PE=2 SV=2	PREDICTED: Abelson tyrosine-protein kinase 2-like [Takifugu rubripes]
c162871.graph_c2	24.9692	10.6187	0.00309697	-1.23109	down	--	--	Molecular Function: structural molecule activity (GO:0005198);; Cellular Component: nucleus (GO:0005634);; Cellular Component: cytoplasm (GO:0005737);; Cellular Component: cytoskeleton (GO:0005856);; Cellular Component: plasma membrane (GO:0005886);; Biological Process: regulation of cell shape (GO:0008360);; Biological Process: regulation of signal transduction (GO:0009966);;	--	CDC42 small effector protein 2 GN=cdc42se2 OS=Danio rerio (Zebrafish) PE=3 SV=1	CDC42 small effector protein 2 [Danio rerio]
c149056.graph_c0	2.14939	0.62113	0.0061455	-1.70028	down	--	--	Molecular Function: G-protein coupled receptor activity (GO:0004930);; Biological Process: G-protein coupled receptor signaling pathway (GO:0007186);; Biological Process: visual perception (GO:0007601);; Molecular Function: photoreceptor activity (GO:0009881);; Cellular Component: integral component of membrane (GO:0016021);; Biological Process: protein-chromophore linkage (GO:0018298);;	K04256|0.0|dre:100334480|teleost multiple tissue opsin-like	Parapinopsin OS=Ictalurus punctatus (Channel catfish) PE=2 SV=1	PREDICTED: parapinopsin-like [Danio rerio]
c106688.graph_c0	22.341	7.11633	7.72716e-06	-1.63976	down	[R]	General function prediction only	Cellular Component: integral component of membrane (GO:0016021);;	--	--	fas apoptotic inhibitory molecule 2 [Danio rerio]
c156838.graph_c1	15.9062	6.9587	0.00580543	-1.18762	down	--	--	Biological Process: single-organism developmental process (GO:0044767);; Biological Process: organ development (GO:0048513);;	--	Myocardin-related transcription factor B GN=mrtfb OS=Xenopus laevis (African clawed frog) PE=2 SV=1	PREDICTED: myocardin-related transcription factor B-like [Danio rerio]
c156810.graph_c0	24.5573	9.68359	0.000564619	-1.33973	down	--	--	--	--	Leucine zipper putative tumor suppressor 2 homolog GN=lzts2 OS=Xenopus tropicalis (Western clawed frog) PE=2 SV=1	PREDICTED: proSAP-interacting protein 1-like [Takifugu rubripes]
c142683.graph_c0	1.09825	5.49792	9.85101e-05	2.19039	up	--	--	--	--	Caldesmon GN=CALD1 OS=Gallus gallus (Chicken) PE=1 SV=2	hypothetical protein UY3_04573 [Chelonia mydas]
c70959.graph_c0	19.2013	6.83804	0.00358504	-1.4538	down	--	--	Molecular Function: signal transducer activity (GO:0004871);; Molecular Function: GTPase activator activity (GO:0005096);; Cellular Component: nucleus (GO:0005634);; Cellular Component: cytoplasm (GO:0005737);; Cellular Component: heterotrimeric G-protein complex (GO:0005834);; Biological Process: intracellular signal transduction (GO:0035556);; Biological Process: termination of G-protein couple…	--	--	Regulator of G-protein signaling 7, partial [Chelonia mydas]
c160696.graph_c2	6.40686	1.53269	2.26866e-08	-2.04142	down	--	--	Molecular Function: phosphotyrosine binding (GO:0001784);; Molecular Function: ubiquitin-protein ligase activity (GO:0004842);; Molecular Function: signal transducer activity (GO:0004871);; Molecular Function: calcium ion binding (GO:0005509);; Cellular Component: nucleus (GO:0005634);; Cellular Component: cytoplasm (GO:0005737);; Biological Process: cell surface receptor signaling pathway (GO:00…	K04707|0.0|dre:492364|cbl, wu:fd16a12, zgc:92560	E3 ubiquitin-protein ligase CBL-B-B GN=cblb-b OS=Xenopus laevis (African clawed frog) PE=2 SV=1	E3 ubiquitin-protein ligase CBL [Danio rerio]
c137298.graph_c0	16.6368	6.7647	0.0026788	-1.2869	down	[H]	Coenzyme transport and metabolism	Molecular Function: ATP binding (GO:0005524);; Cellular Component: cytoplasm (GO:0005737);; Cellular Component: cytoskeleton (GO:0005856);; Cellular Component: plasma membrane (GO:0005886);; Biological Process: Mo-molybdopterin cofactor biosynthetic process (GO:0006777);; Biological Process: establishment of synaptic specificity at neuromuscular junction (GO:0007529);; Molecular Function: transfe…	K03750|0.0|dre:555470|gpgb1	Molybdopterin molybdenumtransferase GN=GPHN OS=Gallus gallus (Chicken) PE=1 SV=1	gephyrin [Danio rerio]
c144840.graph_c0	27.9009	11.0518	0.000633691	-1.33234	down	--	--	Cellular Component: cytosol (GO:0005829);; Biological Process: neurotransmitter transport (GO:0006836);; Biological Process: exocytosis (GO:0006887);; Molecular Function: syntaxin binding (GO:0019905);;	--	Complexin-2 OS=Narke japonica (Japanese electric ray) PE=1 SV=1	complexin-2 [Danio rerio]
c83797.graph_c0	27.6463	10.8163	0.00136208	-1.34155	down	[RTKL]	--	Molecular Function: protein serine/threonine kinase activity (GO:0004674);; Molecular Function: ATP binding (GO:0005524);; Biological Process: protein phosphorylation (GO:0006468);;	K08831|9e-97|dre:791187|srpk1b, zgc:158800	Dual specificity tyrosine-phosphorylation-regulated kinase 2 GN=DYRK2 OS=Gallus gallus (Chicken) PE=2 SV=1	serine/arginine-rich protein specific kinase 1b [Danio rerio]
c143220.graph_c0	3.85636	0.938447	4.67534e-05	-1.96719	down	--	--	--	--	Uncharacterized protein KIAA1737 homolog OS=Xenopus laevis (African clawed frog) PE=2 SV=1	PREDICTED: uncharacterized protein KIAA1737-like [Danio rerio]
c103887.graph_c0	4.15572	0.577885	7.80933e-06	-2.62489	down	--	--	Molecular Function: DNA binding (GO:0003677);; Cellular Component: Sin3 complex (GO:0016580);; Biological Process: negative regulation of cell migration (GO:0030336);;	--	Protein FAM60A GN=FAM60A OS=Gallus gallus (Chicken) PE=2 SV=1	protein FAM60A [Danio rerio]
c141663.graph_c0	4.74047	1.05583	5.48825e-06	-2.09557	down	[U]	Intracellular trafficking, secretion, and vesicular transport	--	--	Receptor expression-enhancing protein 2 GN=reep2 OS=Danio rerio (Zebrafish) PE=2 SV=1	PREDICTED: receptor expression-enhancing protein 2-like [Oreochromis niloticus]
c156659.graph_c0	2.72183	8.34082	0.00647571	1.55566	up	--	--	Biological Process: regulation of cell-matrix adhesion (GO:0001952);; Biological Process: epithelial cell development (GO:0002064);; Molecular Function: sequence-specific DNA binding transcription factor activity (GO:0003700);; Cellular Component: nucleus (GO:0005634);; Biological Process: glucose metabolic process (GO:0006006);; Biological Process: endoderm development (GO:0007492);; Biological …	K08026|8e-48|dre:393545|onecut1, MGC65904, oc1, onecut1l, zgc:65904, zgc:77450	--	Onecut1 protein [Danio rerio]
c94239.graph_c0	0.992285	3.26918	0.00246347	1.65579	up	--	--	Molecular Function: calcium ion binding (GO:0005509);;	--	Protein S100-A1 GN=s100a1 OS=Misgurnus fossilis (Weatherfish) PE=1 SV=1	S100 calcium binding protein A10a [Danio rerio]
c140987.graph_c0	0	1.24393	0.00010728	4.01373	up	--	--	--	--	--	PREDICTED: uncharacterized protein LOC101482380 [Maylandia zebra]
c155239.graph_c0	18.854	2.95526	1.66533e-15	-2.65799	down	--	--	Molecular Function: Rho guanyl-nucleotide exchange factor activity (GO:0005089);; Molecular Function: phospholipid binding (GO:0005543);; Biological Process: regulation of Rho protein signal transduction (GO:0035023);;	--	Rho guanine nucleotide exchange factor 6 GN=ARHGEF6 OS=Gallus gallus (Chicken) PE=2 SV=1	PREDICTED: spermatogenesis-associated protein 13-like isoform X5 [Maylandia zebra]
c150940.graph_c3	6.04711	1.76106	8.78662e-06	-1.7553	down	--	--	Cellular Component: integral component of membrane (GO:0016021);;	--	Cell adhesion molecule 3 (Precursor) GN=cadm3 OS=Xenopus laevis (African clawed frog) PE=2 SV=1	cell adhesion molecule 1b precursor [Danio rerio]
c160683.graph_c0	13.9778	4.45816	8.73658e-06	-1.63741	down	[RTKL]	--	Molecular Function: protein serine/threonine kinase activity (GO:0004674);; Molecular Function: ATP binding (GO:0005524);; Biological Process: protein phosphorylation (GO:0006468);;	K08859|0.0|dre:568080|stk35, MGC153287, im:6905214, zgc:153287	Serine/threonine-protein kinase pdik1l GN=pdik1l OS=Danio rerio (Zebrafish) PE=2 SV=1	serine/threonine kinase 35 [Danio rerio]
c141957.graph_c1	10.9066	1.76943	3.30369e-12	-2.58406	down	--	--	Molecular Function: catalytic activity (GO:0003824);; Molecular Function: ATP binding (GO:0005524);; Biological Process: neurotransmitter secretion (GO:0007269);; Cellular Component: synaptic vesicle (GO:0008021);; Biological Process: metabolic process (GO:0008152);;	--	--	PREDICTED: synapsin-3-like [Oreochromis niloticus]
c154871.graph_c0	43.3464	17.9406	0.00197007	-1.27112	down	--	--	--	--	Protein FAM171A1 (Precursor) GN=fam171a1 OS=Xenopus laevis (African clawed frog) PE=2 SV=1	PREDICTED: protein FAM171B-like [Danio rerio]
c138343.graph_c0	5.54539	1.3336	0.000158491	-1.96768	down	--	--	Biological Process: negative regulation of transcription from RNA polymerase II promoter (GO:0000122);; Molecular Function: RNA polymerase II core promoter proximal region sequence-specific DNA binding transcription factor activity involved in negative regulation of transcription (GO:0001078);; Molecular Function: steroid hormone receptor activity (GO:0003707);; Molecular Function: thyroid hormon…	K03728|1e-72|dre:494487|nr1d1, Eip75B	Peroxisome proliferator-activated receptor delta GN=ppard OS=Xenopus laevis (African clawed frog) PE=1 SV=1	rev-erb alpha [Danio rerio]
c143294.graph_c0	6.29646	2.19322	0.00046329	-1.49898	down	--	--	Molecular Function: C5a anaphylatoxin receptor activity (GO:0004944);; Biological Process: chemotaxis (GO:0006935);; Biological Process: G-protein coupled receptor signaling pathway (GO:0007186);; Cellular Component: integral component of membrane (GO:0016021);;	K04310|0.0|dre:100004124|G protein-coupled receptor 1-like	C3a anaphylatoxin chemotactic receptor GN=c3ar1 OS=Oncorhynchus mykiss (Rainbow trout) PE=2 SV=1	PREDICTED: G-protein coupled receptor 1-like [Takifugu rubripes]
c139298.graph_c0	30.9225	13.8856	0.0098375	-1.15292	down	[RTKL]	--	Biological Process: re-entry into mitotic cell cycle (GO:0000320);; Molecular Function: RNA polymerase II transcription factor binding (GO:0001085);; Biological Process: epithelial to mesenchymal transition (GO:0001837);; Biological Process: heart looping (GO:0001947);; Biological Process: positive regulation of cell-matrix adhesion (GO:0001954);; Molecular Function: p53 binding (GO:0002039);; Bi…	K03083|0.0|dre:30654|gsk3b, GSK-3[b], GSK3, fk80d11, wu:fb68h05, wu:fk80d11	Glycogen synthase kinase-3 beta GN=gsk3b OS=Xenopus laevis (African clawed frog) PE=1 SV=1	glycogen synthase kinase-3 beta [Danio rerio]
c162440.graph_c1	3.34834	1.28234	0.00299362	-1.36307	down	[L]	Replication, recombination and repair	Biological Process: negative regulation of transcription from RNA polymerase II promoter (GO:0000122);; Biological Process: angiogenesis (GO:0001525);; Molecular Function: DNA binding (GO:0003677);; Molecular Function: double-stranded RNA binding (GO:0003725);; Molecular Function: ribonuclease III activity (GO:0004525);; Molecular Function: ATP binding (GO:0005524);; Cellular Component: cytoplasm…	K11592|0.0|dre:324724|dicer1, fc39d11, fc74b05, wu:fc39d11, wu:fc74b05	Endoribonuclease Dicer GN=dicer1 OS=Danio rerio (Zebrafish) PE=2 SV=2	dicer [Ctenopharyngodon idella]
c148701.graph_c1	6.33674	1.04461	4.07701e-08	-2.50338	down	--	--	Molecular Function: kinase activity (GO:0016301);; Biological Process: phosphorylation (GO:0016310);; Biological Process: glycerophospholipid biosynthetic process (GO:0046474);;	K00894|0.0|dre:555330|etnk2, MGC113386, zgc:113386	--	ethanolamine kinase 2 [Danio rerio]
c156423.graph_c0	5.91807	1.50563	0.000246518	-1.89534	down	--	--	Molecular Function: protein binding (GO:0005515);; Biological Process: transcription from RNA polymerase II promoter (GO:0006366);; Biological Process: regulation of gene expression (GO:0010468);; Cellular Component: nuclear lumen (GO:0031981);; Biological Process: single-organism cellular process (GO:0044763);; Biological Process: negative regulation of cellular process (GO:0048523);;	K10486|0.0|dre:100330194|nucleus accumbens-associated protein 1-like	Hypermethylated in cancer 2 protein GN=hic2 OS=Danio rerio (Zebrafish) PE=2 SV=1	PREDICTED: nucleus accumbens-associated protein 2-like [Oreochromis niloticus]
c160763.graph_c0	7.88709	2.23028	1.11958e-06	-1.8048	down	--	--	Cellular Component: trans-Golgi network (GO:0005802);; Biological Process: intracellular protein transport (GO:0006886);; Biological Process: vesicle-mediated transport (GO:0016192);; Cellular Component: clathrin adaptor complex (GO:0030131);; Molecular Function: ADP-ribosylation factor binding (GO:0030306);; Biological Process: positive regulation of protein catabolic process (GO:0045732);;	K12404|0.0|gga:422121|GGA3	Target of Myb protein 1 GN=TOM1 OS=Gallus gallus (Chicken) PE=2 SV=2	PREDICTED: ADP-ribosylation factor-binding protein GGA3-like [Oryzias latipes]
c146142.graph_c0	12.0219	3.68873	3.6927e-06	-1.69235	down	[O]	Posttranslational modification, protein turnover, chaperones	Molecular Function: ubiquitin-protein ligase activity (GO:0004842);; Molecular Function: zinc ion binding (GO:0008270);; Cellular Component: membrane (GO:0016020);; Cellular Component: intracellular membrane-bounded organelle (GO:0043231);; Biological Process: protein autoubiquitination (GO:0051865);;	--	E3 ubiquitin-protein ligase RNF13 (Precursor) GN=RNF13 OS=Gallus gallus (Chicken) PE=1 SV=1	E3 ubiquitin-protein ligase RNF167 precursor [Salmo salar]
c149673.graph_c0	5.38686	1.65587	0.000105014	-1.66965	down	--	--	--	--	Apolipoprotein O-like (Precursor) GN=APOOL OS=Gallus gallus (Chicken) PE=2 SV=1	Zgc:110800 protein, partial [Danio rerio]
c88632.graph_c0	0.364088	1.52667	0.00304604	1.93247	up	--	--	Biological Process: cell fate specification (GO:0001708);; Molecular Function: sequence-specific DNA binding transcription factor activity (GO:0003700);; Cellular Component: nucleus (GO:0005634);; Biological Process: regulation of transcription, DNA-templated (GO:0006355);; Biological Process: brain development (GO:0007420);; Biological Process: anterior/posterior pattern specification (GO:000995…	K09305|0.0|dre:30317|hoxb5a, ZF-21, ZF21, hox-2.1, hox-B5, hoxb5, wu:fc38c09, z-18	Homeobox protein Hox-B5a GN=hoxb5a OS=Danio rerio (Zebrafish) PE=2 SV=2	homeobox protein Hox-B5a [Danio rerio]
c142143.graph_c0	11.1039	2.93618	1.02746e-06	-1.89215	down	[T]	Signal transduction mechanisms	Molecular Function: phosphoprotein phosphatase activity (GO:0004721);; Biological Process: dephosphorylation (GO:0016311);;	K04348|2e-97|dre:557926|ppp3cca, ppp3cc, sb:cb767, si:dkey-21k4.5	Serine/threonine-protein phosphatase 2A catalytic subunit alpha isoform GN=PPP2CA OS=Gallus gallus (Chicken) PE=2 SV=1	protein phosphatase 3, catalytic subunit, gamma isoform-like [Danio rerio]
c156714.graph_c0	7.48888	2.39661	1.68904e-05	-1.6294	down	[T]	Signal transduction mechanisms	Molecular Function: protein tyrosine phosphatase activity (GO:0004725);; Molecular Function: MAP kinase tyrosine/serine/threonine phosphatase activity (GO:0017017);; Biological Process: peptidyl-tyrosine dephosphorylation (GO:0035335);;	--	Protein NLRC5 GN=nlrc5 OS=Ictalurus punctatus (Channel catfish) PE=2 SV=1	NACHT, LRR and PYD domains-containing protein 3 [Chelonia mydas]
c92075.graph_c0	0	2.63721	2.45865e-05	4.15677	up	[F]	Nucleotide transport and metabolism	Molecular Function: AMP deaminase activity (GO:0003876);; Biological Process: IMP salvage (GO:0032264);;	K01490|1e-160|dre:393867|ampd1, MGC77905, zgc:77905	Adenosine deaminase GN=ADA OS=Gallus gallus (Chicken) PE=2 SV=1	AMP deaminase 1 [Danio rerio]
c162495.graph_c0	3.77767	1.1757	0.000247945	-1.64728	down	--	--	Biological Process: regulation of Rab GTPase activity (GO:0032313);;	--	TBC1 domain family member 8B GN=tbc1d8b OS=Danio rerio (Zebrafish) PE=4 SV=1	PREDICTED: TBC1 domain family member 8-like [Oreochromis niloticus]
c148670.graph_c0	7.99483	3.42944	0.00404863	-1.21554	down	--	--	Molecular Function: receptor activity (GO:0004872);; Biological Process: multicellular organismal development (GO:0007275);; Cellular Component: integral component of membrane (GO:0016021);; Molecular Function: chemorepellent activity (GO:0045499);; Biological Process: negative chemotaxis (GO:0050919);;	--	Semaphorin-3D (Precursor) GN=sema3d OS=Danio rerio (Zebrafish) PE=2 SV=1	sema domain, transmembrane domain (TM), and cytoplasmic domain, (semaphorin) 6E precursor [Danio rerio]
c157351.graph_c0	8.40096	3.51557	0.00837628	-1.24084	down	--	--	Biological Process: cell-cell signaling (GO:0007267);;	--	Disks large-associated protein 1 GN=dlgap1 OS=Danio rerio (Zebrafish) PE=3 SV=2	PREDICTED: disks large-associated protein 2-like isoform X2 [Maylandia zebra]
c160215.graph_c1	58.9595	18.7697	2.37013e-06	-1.64944	down	[RTKL]	--	Molecular Function: small GTPase regulator activity (GO:0005083);;	K08840|0.0|dre:556959|tnikb, MAP4K4, MGC123033, MGC152783, MGC192776, im:6898857, zgc:123033, zgc:152783	Serine/threonine-protein kinase 3/4 18kDa subunit GN=STK4 OS=Squalus acanthias (Spiny dogfish) PE=2 SV=1	TRAF2 and NCK interacting kinase b [Danio rerio]
c146817.graph_c0	9.54572	2.99947	2.32992e-05	-1.65129	down	--	--	Cellular Component: WASH complex (GO:0071203);;	--	Protein IWS1 homolog A GN=iws1-a OS=Xenopus laevis (African clawed frog) PE=2 SV=1	PREDICTED: WASH complex subunit FAM21 [Danio rerio]
c152535.graph_c0	7.87816	2.17623	0.00177332	-1.77202	down	[R]	General function prediction only	Molecular Function: GTP binding (GO:0005525);; Cellular Component: Golgi apparatus (GO:0005794);; Biological Process: intracellular protein transport (GO:0006886);; Biological Process: vesicle-mediated transport (GO:0016192);; Cellular Component: sarcoplasmic reticulum (GO:0016529);;	K07953|4e-76|dre:554177|sara2, zgc:73204	ADP-ribosylation factor-like protein 6 GN=arl6 OS=Danio rerio (Zebrafish) PE=2 SV=1	GTP-binding protein SAR1b [Esox lucius]
c128430.graph_c0	3.01682	1.17022	0.00874978	-1.33731	down	[I]	Lipid transport and metabolism	--	K07750|2e-09|ssc:100525263|uncharacterized protein C5orf4 homolog	Alkylglycerol monooxygenase GN=agmo OS=Xenopus tropicalis (Western clawed frog) PE=2 SV=1	Putative protein C5orf4 like protein, partial [Chelonia mydas]
c154493.graph_c1	5.16174	12.8936	0.0019245	1.30973	up	--	--	--	--	--	PREDICTED: hypothetical protein LOC100537849 [Danio rerio]
c155423.graph_c1	7.21951	2.66193	0.00063571	-1.42346	down	--	--	Biological Process: skeletal system development (GO:0001501);; Molecular Function: calcium ion binding (GO:0005509);; Cellular Component: extracellular space (GO:0005615);; Biological Process: positive regulation of bone mineralization (GO:0030501);; Biological Process: osteoclast maturation (GO:0036179);; Biological Process: regulation of fibroblast growth factor receptor signaling pathway (GO:0…	--	Glycosaminoglycan xylosylkinase GN=fam20b OS=Danio rerio (Zebrafish) PE=2 SV=1	PREDICTED: dentin matrix protein 4-like [Danio rerio]
c161920.graph_c1	6.27559	0	4.44089e-15	-5.61048	down	--	--	--	--	--	PREDICTED: mucin-2-like [Maylandia zebra]
c139530.graph_c1	5.46004	1.81823	0.00195949	-1.54378	down	--	--	--	--	--	PREDICTED: putative protein TPRXL-like [Maylandia zebra]
[truncated: 687 more rows]
