# Supplementary material for: Transcriptome analyses of sex differential gene expression in brains of rare minnow (Gobiocypris rarus) and effects of tributyltin exposure
Source: Data Brief. 2018 Mar 29;18:1193–5. doi: 10.1016/j.dib.2018.03.119 (PMC5996493; doi:10.1016/j.dib.2018.03.119)
Supplement: Supplementary file 4 — Supplementary material [file mmc4.xlsx]

## Sheet: Control vs. TBT in male fish
DEGs in comparisons of Control vs. TBT in male fish
#ID	male control	male exposed to TBT	FDR	log2FC	regulated	Annotation
						COG_class	COG_class_annotation	GO_annotation	KEGG_annotation	Swissprot_annotation	nr_annotation
c147081.graph_c0	53.2825	3.98816	0	-3.66118	down	--	--	Molecular Function: cytokine activity (GO:0005125);; Cellular Component: extracellular space (GO:0005615);;	--	Granulin-1 OS=Cyprinus carpio (Common carp) PE=1 SV=1	Granulin 1 [Danio rerio]
c161007.graph_c1	8.00597	3.33	5.87574e-05	-1.20727	down	[T]	Signal transduction mechanisms	Biological Process: phosphate-containing compound metabolic process (GO:0006796);; Biological Process: primary metabolic process (GO:0044238);; Cellular Component: cell part (GO:0044464);; Biological Process: organic substance metabolic process (GO:0071704);;	--	Phosphatidylinositol 3,4,5-trisphosphate 5-phosphatase 2A GN=inppl1a OS=Danio rerio (Zebrafish) PE=2 SV=2	PREDICTED: phosphatidylinositol 4,5-bisphosphate 5-phosphatase A-like [Takifugu rubripes]
c108890.graph_c0	1.2355	0.166474	0.000110215	-2.58287	down	--	--	--	--	Rho guanine nucleotide exchange factor 6 GN=ARHGEF6 OS=Gallus gallus (Chicken) PE=2 SV=1	PREDICTED: hypothetical protein LOC100702039 [Oreochromis niloticus]
c147260.graph_c0	61.9688	21.0554	2.11523e-10	-1.50525	down	--	--	Molecular Function: phospholipid binding (GO:0005543);; Cellular Component: cytosol (GO:0005829);; Molecular Function: cytoskeletal protein binding (GO:0008092);; Cellular Component: cell junction (GO:0030054);; Cellular Component: COPI-coated vesicle (GO:0030137);; Cellular Component: cytoplasmic vesicle membrane (GO:0030659);; Cellular Component: ruffle membrane (GO:0032587);; Cellular Componen…	--	Protein kinase C and casein kinase substrate in neurons protein 1 GN=pacsin1b OS=Danio rerio (Zebrafish) PE=1 SV=1	PREDICTED: protein kinase C and casein kinase substrate in neurons protein 1-like [Oreochromis niloticus]
c151705.graph_c0	18.1142	8.28392	0.000101402	-1.07607	down	--	--	--	--	--	PREDICTED: protein Dos-like isoform X1 [Maylandia zebra]
c161719.graph_c1	5.25899	1.96539	0.00587019	-1.33526	down	--	--	--	--	--	uncharacterized protein LOC565661 [Danio rerio]
c146096.graph_c0	4.71543	10.9271	0.000435799	1.24776	up	--	--	--	--	Uncharacterized protein KIAA1211 homolog GN=si:dkeyp-117h8.2 OS=Danio rerio (Zebrafish) PE=4 SV=3	Dynein heavy chain-like protein [Columba livia]
c144779.graph_c0	5.86687	1.90644	5.63386e-05	-1.54069	down	--	--	--	--	Growth factor receptor-bound protein 2 GN=grb2 OS=Xenopus tropicalis (Western clawed frog) PE=2 SV=1	GRB2-related adaptor protein 2b [Danio rerio]
c157068.graph_c1	7.37411	2.95071	7.13867e-05	-1.25986	down	[TZDR]	--	Molecular Function: calcium ion binding (GO:0005509);;	--	EF-hand calcium-binding domain-containing protein 7 GN=efcab7 OS=Xenopus laevis (African clawed frog) PE=2 SV=1	EF-hand calcium-binding domain-containing protein 7 [Danio rerio]
c146437.graph_c0	29.6446	14.2259	0.000771999	-1.00562	down	--	--	Molecular Function: regulatory region DNA binding (GO:0000975);; Molecular Function: sequence-specific DNA binding transcription factor activity (GO:0003700);; Biological Process: regulation of transcription, DNA-templated (GO:0006355);;	K09444|1e-126|dre:792160|irf11, IRF1, MGC103566, MGC192360, zgc:103566	Interferon regulatory factor 1 GN=IRF1 OS=Gallus gallus (Chicken) PE=2 SV=1	IFN-regulatory factor 1 [Ctenopharyngodon idella]
c52158.graph_c0	13.0064	4.20946	4.24417e-05	-1.54708	down	[TZDR]	--	Molecular Function: calcium ion binding (GO:0005509);; Cellular Component: intracellular (GO:0005622);;	--	Visinin-like protein 1 GN=VSNL1 OS=Gallus gallus (Chicken) PE=2 SV=2	PREDICTED: visinin-like protein 1-like [Maylandia zebra]
c54614.graph_c0	2.01655	0.341385	0.00527227	-2.26526	down	[P]	Inorganic ion transport and metabolism	Biological Process: metabolic process (GO:0008152);; Biological Process: cellular process (GO:0009987);; Molecular Function: oxidoreductase activity (GO:0016491);; Biological Process: response to chemical (GO:0042221);;	K04565|7e-69|isc:IscW_ISCW008219|superoxide dismutase Cu-Zn (EC:1.15.1.1)	Superoxide dismutase [Cu-Zn] GN=sod1 OS=Danio rerio (Zebrafish) PE=2 SV=1	Cu/Zn superoxide dismutase [Rachycentron canadum]
c152373.graph_c1	3.1645	0.974297	2.20936e-06	-1.62333	down	--	--	Molecular Function: phospholipid binding (GO:0005543);; Cellular Component: cytoskeleton (GO:0005856);; Biological Process: signal transduction (GO:0007165);;	--	Pleckstrin homology domain-containing family H member 1 GN=plekhh1 OS=Danio rerio (Zebrafish) PE=2 SV=1	PREDICTED: unconventional myosin-X-like [Maylandia zebra]
c161076.graph_c0	6.84177	2.52061	1.0501e-06	-1.38137	down	[L]	Replication, recombination and repair	Biological Process: negative regulation of immune system process (GO:0002683);; Molecular Function: DNA binding (GO:0003677);; Molecular Function: helicase activity (GO:0004386);; Molecular Function: ATP binding (GO:0005524);; Biological Process: regulation of viral-induced cytoplasmic pattern recognition receptor signaling pathway (GO:0039531);; Biological Process: negative regulation of respons…	K12649|1e-179|xla:444342|dhx58, MGC82787	Endoribonuclease Dicer GN=dicer1 OS=Danio rerio (Zebrafish) PE=2 SV=2	RNA helicase LGP2 [Ctenopharyngodon idella]
c148415.graph_c0	1.602	0.241484	1.60284e-06	-2.52005	down	[H]	Coenzyme transport and metabolism	Biological Process: S-adenosylmethionine cycle (GO:0033353);;	--	Adenosylhomocysteinase A GN=ahcy-a OS=Xenopus laevis (African clawed frog) PE=2 SV=1	PREDICTED: adenosylhomocysteinase B-like [Oryzias latipes]
c161604.graph_c0	0.716823	1.87056	0.00467168	1.39433	up	--	--	Molecular Function: nucleic acid binding (GO:0003676);;	--	--	PREDICTED: hypothetical protein LOC100705799 [Oreochromis niloticus]
c51566.graph_c0	1.58786	0.399377	0.00072959	-1.8512	down	[I]	Lipid transport and metabolism	Molecular Function: inositol-3-phosphate synthase activity (GO:0004512);; Cellular Component: cytoplasm (GO:0005737);; Biological Process: inositol biosynthetic process (GO:0006021);; Biological Process: phospholipid biosynthetic process (GO:0008654);;	K01858|0.0|xtr:100144940|isyna1, ino1, inos, ips	Inositol-3-phosphate synthase 1-B GN=isyna1-b OS=Xenopus laevis (African clawed frog) PE=2 SV=2	inositol-3-phosphate synthase 1 [Xenopus (Silurana) tropicalis]
c161165.graph_c0	30.4528	12.5799	1.34267e-05	-1.21946	down	[RTKL]	--	Biological Process: positive regulation of protein phosphorylation (GO:0001934);; Molecular Function: protein serine/threonine kinase activity (GO:0004674);; Molecular Function: ATP binding (GO:0005524);; Cellular Component: nucleus (GO:0005634);; Cellular Component: Golgi apparatus (GO:0005794);; Cellular Component: centrosome (GO:0005813);; Cellular Component: spindle microtubule (GO:0005876);;…	K08959|6e-81|dre:406533|csnk1db, csnk1d, wu:fb69b03, wu:fj97a05, zgc:77627	Casein kinase I isoform delta-B GN=csnk1db OS=Danio rerio (Zebrafish) PE=2 SV=1	PREDICTED: casein kinase I isoform delta-B-like [Takifugu rubripes]
c157604.graph_c0	12.3283	5.2521	3.7795e-05	-1.17519	down	--	--	--	--	Putative nuclease HARBI1 GN=harbi1 OS=Danio rerio (Zebrafish) PE=2 SV=1	PREDICTED: kinesin-like protein KIF23 [Oreochromis niloticus]
c158690.graph_c3	39.4723	16.783	1.75247e-05	-1.17927	down	[RTKL]	--	Biological Process: G1/S transition of mitotic cell cycle (GO:0000082);; Biological Process: heart jogging (GO:0003146);; Molecular Function: calmodulin-dependent protein kinase activity (GO:0004683);; Molecular Function: calmodulin binding (GO:0005516);; Molecular Function: ATP binding (GO:0005524);; Biological Process: calcium ion transport (GO:0006816);; Molecular Function: glutamate receptor …	K04515|1e-142|dre:550436|camk2a, MGC123320, zgc:112538, zgc:123320	Calcium/calmodulin-dependent protein kinase type II delta 1 chain GN=camk2d1 OS=Danio rerio (Zebrafish) PE=2 SV=2	calcium/calmodulin-dependent protein kinase type II subunit alpha [Danio rerio]
c154446.graph_c0	2.41002	11.3923	1.22125e-15	2.26632	up	--	--	--	--	--	PREDICTED: hypothetical protein LOC100694549 [Oreochromis niloticus]
c159007.graph_c0	3.33989	1.53722	0.000957032	-1.06239	down	--	--	Molecular Function: transporter activity (GO:0005215);; Cellular Component: cytoplasm (GO:0005737);; Biological Process: transport (GO:0006810);; Cellular Component: integral component of membrane (GO:0016021);;	K06564|0.0|dre:557061|igf2r, si:ch211-214g8.2	--	cation-independent mannose-6-phosphate receptor precursor [Danio rerio]
c52824.graph_c0	2.97048	0.732643	0.00296875	-1.85943	down	--	--	--	--	--	PREDICTED: zona pellucida sperm-binding protein 4-like isoform X2 [Maylandia zebra]
c159152.graph_c1	0.75573	2.34361	0.00364838	1.61454	up	--	--	--	--	--	putative transposase [Pleuronectes platessa]
c105711.graph_c0	58.2855	27.5809	0.000308011	-1.02723	down	--	--	Molecular Function: calmodulin binding (GO:0005516);; Molecular Function: phospholipid binding (GO:0005543);; Cellular Component: mitochondrion (GO:0005739);; Cellular Component: trans-Golgi network (GO:0005802);; Cellular Component: plasma membrane (GO:0005886);; Biological Process: membrane fusion (GO:0006944);; Cellular Component: integral component of membrane (GO:0016021);; Biological Proces…	K13504|8e-64|dre:336281|vamp2, wu:fj61c06, zgc:73302	Vesicle-associated membrane protein 2 GN=vamp2 OS=Xenopus laevis (African clawed frog) PE=3 SV=3	PREDICTED: vesicle-associated membrane protein 2-like [Maylandia zebra]
c137225.graph_c0	19.3504	7.59078	5.35418e-07	-1.29595	down	[T]	Signal transduction mechanisms	Molecular Function: diacylglycerol kinase activity (GO:0004143);; Molecular Function: phospholipid binding (GO:0005543);; Cellular Component: endosome (GO:0005768);; Biological Process: protein kinase C-activating G-protein coupled receptor signaling pathway (GO:0007205);; Cellular Component: nuclear membrane (GO:0031965);; Biological Process: intracellular signal transduction (GO:0035556);; Biol…	K00901|0.0|oaa:100076271|DGKH	SH3 and multiple ankyrin repeat domains protein 2 GN=shank2 OS=Xenopus laevis (African clawed frog) PE=2 SV=1	PREDICTED: diacylglycerol kinase eta-like isoform X5 [Maylandia zebra]
c126693.graph_c0	0.176217	1.35736	0.00033754	2.65135	up	--	--	--	K04936|7e-09|pon:100454095|KCNMA1	--	--
c158635.graph_c0	2.55806	7.00887	5.71994e-08	1.49514	up	--	--	--	--	--	PREDICTED: hypothetical protein LOC793338 [Danio rerio]
c144302.graph_c0	0.173943	2.36068	7.90515e-06	3.2487	up	--	--	Cellular Component: intracellular (GO:0005622);; Biological Process: unsaturated fatty acid metabolic process (GO:0033559);;	--	--	unnamed protein product [Tetraodon nigroviridis]
c160876.graph_c0	45.8055	19.8502	1.23868e-05	-1.15396	down	--	--	Biological Process: angiogenesis (GO:0001525);;	K06534|0.0|dre:566921|similar to melanoma cell adhesion molecule	CD166 antigen (Precursor) GN=ALCAM OS=Gallus gallus (Chicken) PE=1 SV=1	PREDICTED: cell surface glycoprotein MUC18-like isoform X1 [Maylandia zebra]
c56740.graph_c0	16.8354	5.27022	2.97433e-08	-1.61081	down	[RTKL]	--	Molecular Function: protein serine/threonine kinase activity (GO:0004674);; Molecular Function: ATP binding (GO:0005524);; Biological Process: protein phosphorylation (GO:0006468);;	K05733|1e-103|cfa:492067|PAK3	--	PREDICTED: serine/threonine-protein kinase PAK 3-like isoform X1 [Maylandia zebra]
c96864.graph_c0	1.30495	0.0717981	1.7544e-05	-3.42021	down	--	--	--	--	--	PREDICTED: uncharacterized protein LOC101733225 [Xenopus (Silurana) tropicalis]
c144626.graph_c0	9.83503	3.44786	0.00151426	-1.42619	down	--	--	Biological Process: proteolysis (GO:0006508);; Molecular Function: cysteine-type peptidase activity (GO:0008234);;	K01368|3e-70|dre:554157|ctssb.1, MGC123302, im:6797184, ns:zf-a41, wu:fi17f10, zgc:112226, zgc:112369, zgc:123302	Cathepsin K (Precursor) GN=CTSK OS=Gallus gallus (Chicken) PE=2 SV=1	cysteine proteinase [Cyprinus carpio]
c125889.graph_c0	2491.54	5184.11	0.0044312	1.10806	up	--	--	Biological Process: establishment of mitotic spindle orientation (GO:0000132);; Biological Process: cell morphogenesis (GO:0000902);; Biological Process: somitogenesis (GO:0001756);; Biological Process: neuron migration (GO:0001764);; Biological Process: neural plate morphogenesis (GO:0001839);; Biological Process: neural tube formation (GO:0001841);; Biological Process: axis elongation (GO:00034…	--	Collagen alpha-1(III) chain (Precursor; Fragments) GN=COL3A1 OS=Gallus gallus (Chicken) PE=2 SV=2	uncharacterized protein LOC100037361 [Danio rerio]
c149005.graph_c0	9.70264	3.64572	4.62146e-05	-1.34655	down	[O]	Posttranslational modification, protein turnover, chaperones	Biological Process: proteolysis (GO:0006508);; Molecular Function: cysteine-type peptidase activity (GO:0008234);;	K01371|1e-113|dre:550475|ctsk, wu:fa95f03, wu:fb08b05, zgc:110367	Cathepsin K (Precursor) GN=CTSK OS=Gallus gallus (Chicken) PE=2 SV=1	tartrate-resistant acid phosphatase [Carassius auratus]
c147223.graph_c1	11.1491	5.00333	0.00929062	-1.09026	down	[RTKL]	--	Molecular Function: magnesium ion binding (GO:0000287);; Molecular Function: protein serine/threonine kinase activity (GO:0004674);; Molecular Function: ATP binding (GO:0005524);; Cellular Component: nucleus (GO:0005634);; Cellular Component: cytoplasm (GO:0005737);; Biological Process: protein phosphorylation (GO:0006468);; Biological Process: chromosome segregation (GO:0007059);; Biological Pro…	K08831|1e-134|dre:323679|srpk1a, srpk1, wu:fc06h03, zgc:63789	Dual specificity tyrosine-phosphorylation-regulated kinase 2 GN=DYRK2 OS=Gallus gallus (Chicken) PE=2 SV=1	serine/arginine-rich protein specific kinase 1a [Danio rerio]
c141206.graph_c0	21.9926	10.3668	0.000605405	-1.03063	down	--	--	Cellular Component: mitochondrial inner membrane (GO:0005743);; Biological Process: iron ion transport (GO:0006826);; Molecular Function: cation transmembrane transporter activity (GO:0008324);; Biological Process: erythrocyte differentiation (GO:0030218);; Biological Process: ion transmembrane transport (GO:0034220);;	--	--	sideroflexin-3 [Danio rerio]
c142081.graph_c0	5.46572	2.47242	0.00107554	-1.08587	down	--	--	--	--	--	PREDICTED: uncharacterized protein LOC101733460 [Xenopus (Silurana) tropicalis]
c157773.graph_c1	2.41236	0.720331	8.27503e-07	-1.66713	down	[R]	General function prediction only	Molecular Function: DNA binding (GO:0003677);; Cellular Component: nucleus (GO:0005634);; Biological Process: single-organism process (GO:0044699);; Molecular Function: metal ion binding (GO:0046872);; Biological Process: regulation of cellular process (GO:0050794);;	--	Hypermethylated in cancer 1 protein (Fragment) GN=HIC1 OS=Gallus gallus (Chicken) PE=2 SV=2	hypermethylated in cancer 1 protein [Danio rerio]
c141275.graph_c0	5.2153	1.76791	1.0419e-05	-1.48969	down	--	--	Molecular Function: voltage-gated potassium channel activity (GO:0005249);; Cellular Component: plasma membrane (GO:0005886);; Biological Process: potassium ion transport (GO:0006813);; Cellular Component: integral component of membrane (GO:0016021);; Biological Process: regulation of ion transmembrane transport (GO:0034765);; Biological Process: regulation of membrane potential (GO:0042391);; Ce…	K04905|0.0|mdo:100017968|similar to putative potassium channel subunit	Potassium voltage-gated channel subfamily H member 2 (Fragment) GN=KCNH2 OS=Gallus gallus (Chicken) PE=2 SV=1	potassium voltage-gated channel zerg24 [Danio rerio]
c156919.graph_c0	7.06918	3.29948	0.00208113	-1.04139	down	--	--	Molecular Function: DNA binding (GO:0003677);; Cellular Component: nucleus (GO:0005634);;	--	Ena/VASP-like protein GN=evl OS=Xenopus laevis (African clawed frog) PE=2 SV=1	Zgc:158479 protein [Danio rerio]
c93911.graph_c0	1.29852	0.259798	0.00544866	-2.08804	down	[C]	Energy production and conversion	Cellular Component: cytoplasm (GO:0005737);; Biological Process: gluconeogenesis (GO:0006094);; Molecular Function: L-malate dehydrogenase activity (GO:0030060);; Cellular Component: intracellular organelle (GO:0043229);; Biological Process: cellular metabolic process (GO:0044237);; Biological Process: small molecule metabolic process (GO:0044281);; Biological Process: oxidation-reduction process…	K00025|1e-134|pon:100454132|MDH1	Malate dehydrogenase, cytoplasmic GN=mdh1 OS=Xenopus tropicalis (Western clawed frog) PE=2 SV=1	malate dehydrogenase, cytoplasmic [Xenopus (Silurana) tropicalis]
c157050.graph_c0	4.15864	1.47195	2.29339e-06	-1.43475	down	--	--	Biological Process: response to biotic stimulus (GO:0009607);; Cellular Component: integral component of membrane (GO:0016021);; Cellular Component: cell part (GO:0044464);;	--	Synapse differentiation-inducing gene protein 1-like GN=syndig1l OS=Danio rerio (Zebrafish) PE=3 SV=1	PREDICTED: synapse differentiation-inducing gene protein 1-like [Maylandia zebra]
c157919.graph_c0	11.5316	5.11812	7.10092e-05	-1.11765	down	--	--	Biological Process: neuron migration (GO:0001764);; Molecular Function: cysteine-type endopeptidase inhibitor activity (GO:0004869);; Molecular Function: calcium ion binding (GO:0005509);; Cellular Component: proteinaceous extracellular matrix (GO:0005578);; Cellular Component: extracellular space (GO:0005615);; Biological Process: signal transduction (GO:0007165);; Molecular Function: metalloend…	K08136|0.0|dre:100331540|sparc/osteonectin, cwcv and kazal-like domains proteoglycan 1-like	Saxiphilin (Precursor) OS=Lithobates catesbeiana (American bullfrog) PE=1 SV=3	PREDICTED: testican-1-like isoform X1 [Maylandia zebra]
c154827.graph_c0	18.9875	6.50344	5.47971e-10	-1.49273	down	[E]	Amino acid transport and metabolism	Biological Process: ion transport (GO:0006811);; Molecular Function: potassium:chloride symporter activity (GO:0015379);; Cellular Component: integral component of membrane (GO:0016021);; Biological Process: transmembrane transport (GO:0055085);;	--	Solute carrier family 12 member 9 GN=slc12a9 OS=Danio rerio (Zebrafish) PE=2 SV=1	potassium/chloride cotransporter kcc2 [Danio rerio]
c149644.graph_c1	1.72369	0.438915	4.19672e-06	-1.87066	down	[E]	Amino acid transport and metabolism	Molecular Function: protein binding (GO:0005515);; Cellular Component: plasma membrane (GO:0005886);; Molecular Function: serine-type peptidase activity (GO:0008236);; Biological Process: single-organism cellular process (GO:0044763);; Biological Process: regulation of cellular process (GO:0050794);;	K01278|0.0|dre:100301982|dpp4, MGC172132, si:ch73-2d23.3	--	dipeptidyl-peptidase 4 [Danio rerio]
c148068.graph_c0	3.90362	11.0643	3.17514e-08	1.54254	up	--	--	Biological Process: activation of MAPK activity (GO:0000187);; Molecular Function: 3',5'-cyclic-nucleotide phosphodiesterase activity (GO:0004114);; Biological Process: visual perception (GO:0007601);; Molecular Function: cGMP binding (GO:0030553);; Biological Process: positive regulation of epidermal growth factor receptor signaling pathway (GO:0045742);; Biological Process: positive regulation …	K13759|9e-57|dre:554700|pde6g, MGC173941, MGC191606, MGC55991, MGC77811	--	retinal rod rhodopsin-sensitive cGMP 3&apos;,5&apos;-cyclic phosphodiesterase subunit gamma [Danio rerio]
c154615.graph_c0	7.05431	3.34127	0.000732683	-1.02363	down	--	--	Molecular Function: G-protein coupled GABA receptor activity (GO:0004965);; Cellular Component: cytoplasm (GO:0005737);; Cellular Component: plasma membrane (GO:0005886);; Biological Process: G-protein coupled receptor signaling pathway (GO:0007186);; Cellular Component: integral component of membrane (GO:0016021);; Cellular Component: neuron projection (GO:0043005);;	K04616|0.0|dre:560267|si:dkey-190l1.2	G-protein coupled receptor family C group 6 member A (Precursor) GN=gprc6a OS=Danio rerio (Zebrafish) PE=1 SV=1	gamma-aminobutyric acid type B receptor subunit 2 precursor [Danio rerio]
c142670.graph_c0	11.6048	4.95962	5.4216e-05	-1.17014	down	[T]	Signal transduction mechanisms	Cellular Component: protein phosphatase type 2A complex (GO:0000159);; Biological Process: signal transduction (GO:0007165);; Molecular Function: protein phosphatase type 2A regulator activity (GO:0008601);; Biological Process: regulation of catalytic activity (GO:0050790);;	K04354|1e-115|dre:100002802|ppp2r2c, MGC123166, zgc:123166	Serine/threonine-protein phosphatase 2A 55 kDa regulatory subunit B delta isoform GN=ppp2r2d OS=Xenopus laevis (African clawed frog) PE=1 SV=1	unnamed protein product [Tetraodon nigroviridis]
c160407.graph_c1	14.814	7.11461	0.000793821	-1.00447	down	--	--	--	--	--	PREDICTED: uncharacterized protein LOC101465009 isoform X2 [Maylandia zebra]
c160217.graph_c3	13.8855	5.57139	1.45026e-05	-1.25939	down	--	--	--	K08136|0.0|dre:100320541|si:dkeyp-115d2.5	Insulin-like growth factor-binding protein 2 (Precursor) GN=IGFBP2 OS=Gallus gallus (Chicken) PE=2 SV=1	PREDICTED: testican-2-like [Oreochromis niloticus]
c152800.graph_c4	28.4422	13.4413	0.000780418	-1.02657	down	--	--	Molecular Function: DNA binding (GO:0003677);; Molecular Function: sequence-specific DNA binding transcription factor activity (GO:0003700);; Molecular Function: signal transducer activity (GO:0004871);; Cellular Component: nucleus (GO:0005634);; Biological Process: regulation of transcription, DNA-templated (GO:0006355);; Biological Process: signal transduction (GO:0007165);; Biological Process:…	K09100|0.0|dre:260351|sim1a, sim1	Single-minded homolog 1-A GN=sim1a OS=Danio rerio (Zebrafish) PE=2 SV=1	single-minded homolog 1-A [Danio rerio]
c152007.graph_c0	8.99828	1.98034	1.86952e-06	-2.06109	down	--	--	--	--	Ig heavy chain V region XIG14 (Precursor; Fragment) OS=Xenopus laevis (African clawed frog) PE=2 SV=1	TCR-alpha V segment II-81 [Danio rerio]
c143749.graph_c1	6.89622	3.09165	0.00441536	-1.09419	down	--	--	--	--	--	protein furry homolog-like [Danio rerio]
c152245.graph_c0	7.72121	3.39094	0.00255268	-1.12382	down	[R]	General function prediction only	Molecular Function: nucleotide binding (GO:0000166);; Molecular Function: RNA binding (GO:0003723);; Cellular Component: intracellular membrane-bounded organelle (GO:0043231);;	--	CUGBP Elav-like family member 3-B GN=tnrc4-b OS=Xenopus laevis (African clawed frog) PE=2 SV=1	PREDICTED: RNA-binding motif, single-stranded-interacting protein 3-like [Oreochromis niloticus]
c155694.graph_c0	0.869734	5.10428	1.55363e-10	2.51575	up	[RTKL]	--	Molecular Function: transferase activity (GO:0016740);;	--	Serine/threonine-protein kinase Nek8 GN=nek8 OS=Danio rerio (Zebrafish) PE=2 SV=1	PREDICTED: serine/threonine-protein kinase Nek10 [Danio rerio]
c156736.graph_c0	3.63071	1.31918	0.00389104	-1.37435	down	--	--	Cellular Component: intracellular (GO:0005622);; Biological Process: intracellular protein transport (GO:0006886);;	--	TOM1-like protein 2 GN=tom1l2 OS=Xenopus laevis (African clawed frog) PE=2 SV=1	PREDICTED: TOM1-like protein 2-like [Danio rerio]
c106257.graph_c0	6.06603	2.24325	0.00218848	-1.35427	down	--	--	Molecular Function: Rab GTPase activator activity (GO:0005097);; Biological Process: positive regulation of Rab GTPase activity (GO:0032851);;	--	--	PREDICTED: small G protein signaling modulator 2-like isoform X3 [Maylandia zebra]
c159019.graph_c0	19.4765	4.73698	4.04154e-12	-1.97034	down	--	--	--	--	Phospholipase A2 inhibitor subunit gamma B (Precursor) OS=Elaphe quadrivirgata (Japanese four-lined ratsnake) PE=1 SV=1	PREDICTED: urokinase plasminogen activator surface receptor-like [Danio rerio]
c148431.graph_c0	3.71642	1.50228	0.00347425	-1.23426	down	--	--	Molecular Function: calcium ion binding (GO:0005509);; Cellular Component: plasma membrane (GO:0005886);; Biological Process: homophilic cell adhesion (GO:0007156);; Cellular Component: integral component of membrane (GO:0016021);;	--	Cadherin-6 (Precursor) GN=CDH6 OS=Gallus gallus (Chicken) PE=2 SV=1	PREDICTED: protocadherin alpha-C2-like [Danio rerio]
c163469.graph_c0	10.9671	3.26167	0.000127212	-1.65299	down	--	--	--	--	--	PREDICTED: killer cell lectin-like receptor subfamily B member 1A-like isoform 1 [Danio rerio]
c161993.graph_c0	6.19189	2.3329	0.00026424	-1.33787	down	[T]	Signal transduction mechanisms	Molecular Function: diacylglycerol kinase activity (GO:0004143);; Molecular Function: phospholipid binding (GO:0005543);; Cellular Component: plasma membrane (GO:0005886);; Biological Process: protein kinase C-activating G-protein coupled receptor signaling pathway (GO:0007205);; Biological Process: response to organic substance (GO:0010033);; Cellular Component: cytoplasmic membrane-bounded vesi…	K00901|1e-150|dre:100334707|diacylglycerol kinase, eta-like	SH3 and multiple ankyrin repeat domains protein 2 GN=shank2 OS=Xenopus laevis (African clawed frog) PE=2 SV=1	PREDICTED: diacylglycerol kinase delta-like isoform X1 [Maylandia zebra]
c106089.graph_c0	8.50282	3.09775	0.000514843	-1.38038	down	--	--	Molecular Function: GTPase activity (GO:0003924);; Molecular Function: GTP binding (GO:0005525);; Cellular Component: mitochondrial outer membrane (GO:0005741);; Biological Process: GTP catabolic process (GO:0006184);; Biological Process: mitochondrial fusion (GO:0008053);; Cellular Component: integral component of membrane (GO:0016021);;	K06030|1e-118|dre:393620|mfn1, MGC66150, zgc:66150	--	mitofusin-1 [Danio rerio]
c156912.graph_c0	46.8705	19.3432	1.59855e-06	-1.22479	down	--	--	Molecular Function: RNA binding (GO:0003723);;	K13162|0.0|tgu:100221119|similar to poly(rC) binding protein 3	Heterogeneous nuclear ribonucleoprotein K GN=HNRNPK OS=Gallus gallus (Chicken) PE=2 SV=1	PREDICTED: poly(rC)-binding protein 3 isoform X2 [Anas platyrhynchos]
c160432.graph_c0	0.328699	1.19562	7.19062e-07	1.86792	up	--	--	--	--	Transposon TX1 uncharacterized 149 kDa protein OS=Xenopus laevis (African clawed frog) PE=4 SV=1	pol-like protein [Danio rerio]
c140811.graph_c0	0.617335	1.90855	0.00541982	1.60706	up	--	--	--	K13645|1e-25|xtr:100489636|procollagen-lysine,2-oxoglutarate 5-dioxygenase 2-like	Transposon TX1 uncharacterized 149 kDa protein OS=Xenopus laevis (African clawed frog) PE=4 SV=1	reverse transcriptase, partial [Clarias batrachus]
c154091.graph_c0	3.30777	0.680347	5.1492e-07	-2.15377	down	--	--	--	--	--	PREDICTED: uncharacterized protein LOC100496812 [Xenopus (Silurana) tropicalis]
c146836.graph_c1	3.57053	1.20677	0.000187685	-1.48392	down	--	--	Molecular Function: 1-phosphatidylinositol 4-kinase activity (GO:0004430);; Cellular Component: intracellular (GO:0005622);; Cellular Component: plasma membrane (GO:0005886);; Biological Process: embryonic pectoral fin morphogenesis (GO:0035118);; Biological Process: phosphatidylinositol phosphorylation (GO:0046854);; Biological Process: phosphatidylinositol-mediated signaling (GO:0048015);;	K00888|0.0|dre:100330509|phosphatidylinositol 4-kinase III alpha-like	--	phosphatidylinositol 4-kinase alpha [Danio rerio]
c146927.graph_c0	80.4655	37.2752	0.0001519	-1.05844	down	--	--	--	--	Nuclear factor 7, ovary OS=Xenopus laevis (African clawed frog) PE=2 SV=1	PREDICTED: e3 ubiquitin-protein ligase TRIM21-like [Danio rerio]
c130688.graph_c0	4.30195	0.578582	0	-2.79161	down	[P]	Inorganic ion transport and metabolism	Molecular Function: calcium-transporting ATPase activity (GO:0005388);; Molecular Function: calcium ion binding (GO:0005509);; Molecular Function: ATP binding (GO:0005524);; Cellular Component: endoplasmic reticulum-Golgi intermediate compartment (GO:0005793);; Biological Process: ATP catabolic process (GO:0006200);; Biological Process: cellular calcium ion homeostasis (GO:0006874);; Biological P…	K05853|0.0|dre:494489|atp2a1l, zgc:154094	Sarcoplasmic/endoplasmic reticulum calcium ATPase 1 GN=atp2a1 OS=Makaira nigricans (Atlantic blue marlin) PE=2 SV=2	ATPase, Ca++ transporting, cardiac muscle, fast twitch 1 like [Danio rerio]
c137321.graph_c0	3.56409	0.710267	1.08658e-12	-2.24165	down	--	--	--	--	Lysine-specific demethylase phf2 GN=phf2 OS=Danio rerio (Zebrafish) PE=2 SV=3	PREDICTED: hypothetical protein LOC100705594 isoform 1 [Oreochromis niloticus]
c161622.graph_c0	6.79647	1.18087	4.44089e-16	-2.44176	down	--	--	Cellular Component: membrane (GO:0016020);; Cellular Component: cell part (GO:0044464);; Biological Process: single-organism cellular process (GO:0044763);;	--	Neural cell adhesion molecule 1 (Precursor) GN=NCAM1 OS=Gallus gallus (Chicken) PE=1 SV=3	PREDICTED: neural cell adhesion molecule 1-like [Maylandia zebra]
c105698.graph_c0	31.4664	9.42855	1.54874e-09	-1.6757	down	--	--	Molecular Function: ATP binding (GO:0005524);; Cellular Component: extracellular region (GO:0005576);; Biological Process: protein folding (GO:0006457);; Biological Process: response to stress (GO:0006950);; Biological Process: muscle organ development (GO:0007517);; Cellular Component: Z disc (GO:0030018);; Molecular Function: nitric-oxide synthase regulator activity (GO:0030235);; Biological Pr…	K04079|6e-66|dre:565155|hsp90a.2, cb820, hsp90a2	Heat shock protein HSP 90-alpha 1 GN=hsp90a.1 OS=Danio rerio (Zebrafish) PE=1 SV=3	Hsp90a.2 protein [Danio rerio]
c146860.graph_c0	4.06938	1.71215	0.00352884	-1.18061	down	--	--	Cellular Component: membrane (GO:0016020);; Biological Process: antigen processing and presentation of endogenous peptide antigen via MHC class I (GO:0019885);;	--	Tapasin (Precursor) GN=TAPBP OS=Gallus gallus (Chicken) PE=2 SV=2	Hypothetical LOC559844 [Danio rerio]
c146864.graph_c0	22.5541	6.83612	4.05964e-12	-1.66754	down	[O]	Posttranslational modification, protein turnover, chaperones	Molecular Function: ATP binding (GO:0005524);; Biological Process: response to heat (GO:0009408);; Biological Process: response to xenobiotic stimulus (GO:0009410);; Biological Process: response to cadmium ion (GO:0046686);; Biological Process: camera-type eye morphogenesis (GO:0048593);;	--	Heat shock 70 kDa protein GN=hsp70 OS=Oncorhynchus tshawytscha (Chinook salmon) PE=2 SV=1	heat shock 70 kDa protein [Ctenopharyngodon idella]
c137241.graph_c0	7.98274	3.69247	0.00704812	-1.05026	down	--	--	Molecular Function: sequence-specific DNA binding transcription factor activity (GO:0003700);; Cellular Component: nucleus (GO:0005634);; Biological Process: regulation of transcription, DNA-templated (GO:0006355);; Molecular Function: sequence-specific DNA binding (GO:0043565);;	K09275|1e-128|dre:100001906|fc10e04, wu:fc10e04	Transcription factor CP2 GN=TFCP2 OS=Gallus gallus (Chicken) PE=2 SV=1	PREDICTED: alpha-globin transcription factor CP2-like isoform 3 [Anolis carolinensis]
c128533.graph_c0	15.1099	1.26403	0	-3.39338	down	--	--	Molecular Function: ATP binding (GO:0005524);; Molecular Function: kinase activity (GO:0016301);; Biological Process: phosphorylation (GO:0016310);;	K00933|3e-78|dre:30095|ckma, CK-M, cb51, ckm, mck, wu:fa28d05	Creatine kinase M-type OS=Torpedo californica (Pacific electric ray) PE=1 SV=1	unnamed protein product [Tetraodon nigroviridis]
c149426.graph_c0	2.75006	1.03966	0.000576328	-1.33063	down	--	--	--	--	--	A-kinase anchor protein 2 [Danio rerio]
c133805.graph_c0	1.96712	0.407457	9.57677e-06	-2.12558	down	[R]	General function prediction only	Molecular Function: RNA binding (GO:0003723);; Cellular Component: nucleus (GO:0005634);; Molecular Function: phosphoric diester hydrolase activity (GO:0008081);; Biological Process: metabolic process (GO:0008152);; Biological Process: regulation of innate immune response (GO:0045088);; Molecular Function: metal ion binding (GO:0046872);; Biological Process: defense response to virus (GO:0051607)…	--	Deoxynucleoside triphosphate triphosphohydrolase SAMHD1 GN=SAMHD1 OS=Gallus gallus (Chicken) PE=2 SV=1	PREDICTED: SAM domain and HD domain-containing protein 1-like [Oreochromis niloticus]
c154832.graph_c0	2.68085	1.27409	0.00509213	-1.01434	down	--	--	Molecular Function: DNA binding (GO:0003677);; Biological Process: transcription from RNA polymerase II promoter (GO:0006366);;	--	Ligand-dependent nuclear receptor corepressor-like protein GN=LCORL OS=Gallus gallus (Chicken) PE=2 SV=2	ligand-dependent corepressor [Danio rerio]
c135073.graph_c0	9.20975	1.6278	3.91853e-12	-2.39705	down	--	--	Biological Process: single-organism cellular process (GO:0044763);;	--	Amyloid beta A4 precursor protein-binding family B member 1-interacting protein GN=apbb1ip OS=Danio rerio (Zebrafish) PE=2 SV=1	PREDICTED: zona pellucida sperm-binding protein 4-like isoform X1 [Maylandia zebra]
c161478.graph_c1	16.0233	6.42151	0.00180548	-1.24835	down	--	--	Biological Process: apoptotic process (GO:0006915);; Biological Process: signal transduction (GO:0007165);;	--	Cell death-inducing p53-target protein 1 GN=cdip1 OS=Xenopus tropicalis (Western clawed frog) PE=2 SV=1	LITAF-like protein [Danio rerio]
c159810.graph_c0	37.9489	17.9836	0.000332954	-1.02497	down	--	--	--	--	--	PREDICTED: SRC kinase signaling inhibitor 1-like isoform X5 [Maylandia zebra]
c138276.graph_c0	3.26491	1.02065	0.00164232	-1.57352	down	--	--	Molecular Function: DNA binding (GO:0003677);; Molecular Function: sequence-specific DNA binding transcription factor activity (GO:0003700);; Cellular Component: nucleus (GO:0005634);; Biological Process: multicellular organismal development (GO:0007275);; Biological Process: positive regulation of transcription, DNA-templated (GO:0045893);; Molecular Function: metal ion binding (GO:0046872);; Mo…	K09103|0.0|dre:565310|si:ch73-38f1.1	Transcription factor COE3 GN=coe3 OS=Xenopus laevis (African clawed frog) PE=2 SV=2	PREDICTED: transcription factor COE1 isoform X5 [Ficedula albicollis]
c141682.graph_c0	0.699991	2.78481	0.00245636	1.91769	up	[M]	Cell wall/membrane/envelope biogenesis	--	--	Zinc finger homeobox protein 4 GN=ZFHX4 OS=Gallus gallus (Chicken) PE=2 SV=2	PREDICTED: uncharacterized proline-rich protein-like, partial [Ficedula albicollis]
c141805.graph_c0	0.484917	1.78913	0.000984254	1.83941	up	--	--	Biological Process: mesoderm formation (GO:0001707);; Cellular Component: extracellular region (GO:0005576);; Molecular Function: growth factor activity (GO:0008083);; Biological Process: anterior/posterior pattern specification (GO:0009952);; Molecular Function: morphogen activity (GO:0016015);; Molecular Function: growth factor binding (GO:0019838);; Biological Process: growth (GO:0040007);; Mo…	K05495|0.0|dre:30125|dvr1, DVR-1, VG1, cb556, zDVR-1, zDVR1, zgc:103542	Protein DVR-1 (Precursor) GN=dvr1 OS=Danio rerio (Zebrafish) PE=2 SV=1	Dvr1 protein [Danio rerio]
c78974.graph_c0	3.69244	0.752436	0.000991615	-2.09601	down	[O]	Posttranslational modification, protein turnover, chaperones	Biological Process: proteolysis (GO:0006508);; Molecular Function: cysteine-type peptidase activity (GO:0008234);;	K01371|1e-111|dre:791982|hypothetical protein LOC791982	Cathepsin K (Precursor) GN=CTSK OS=Gallus gallus (Chicken) PE=2 SV=1	cathepsin K precursor [Danio rerio]
c55261.graph_c0	12.3065	4.88086	8.4741e-05	-1.27157	down	--	--	--	--	Lysosomal-associated transmembrane protein 4A GN=LAPTM4A OS=Gecko japonicus (Japanese gecko) PE=2 SV=1	lysosomal protein transmembrane 5 [Danio rerio]
c157736.graph_c0	1.5463	5.32418	1.71396e-05	1.78266	up	--	--	Cellular Component: membrane (GO:0016020);;	--	CD276 antigen homolog (Precursor) GN=cd276 OS=Xenopus laevis (African clawed frog) PE=2 SV=1	butyrophilin, subfamily 1, member A1 precursor [Danio rerio]
c140495.graph_c0	0.728702	3.26913	5.39318e-08	2.14907	up	--	--	--	--	Amyloid beta A4 precursor protein-binding family B member 1-interacting protein GN=apbb1ip OS=Danio rerio (Zebrafish) PE=2 SV=1	PREDICTED: anthrax toxin receptor 1-like [Danio rerio]
c160077.graph_c2	10.675	3.85001	8.04602e-07	-1.41106	down	--	--	Cellular Component: nucleus (GO:0005634);; Cellular Component: Golgi apparatus (GO:0005794);; Biological Process: mRNA processing (GO:0006397);; Biological Process: regulation of RNA splicing (GO:0043484);; Biological Process: negative regulation of myoblast differentiation (GO:0045662);; Molecular Function: metal ion binding (GO:0046872);;	--	Muscleblind-like protein 3 GN=mbnl3 OS=Takifugu rubripes (Japanese pufferfish) PE=2 SV=1	muscleblind-like protein 3D [Danio rerio]
c156280.graph_c0	1.53511	0.536579	0.00878921	-1.41908	down	--	--	--	--	Collagen alpha-1(VIII) chain (Precursor) GN=COL8A1 OS=Gallus gallus (Chicken) PE=3 SV=1	PREDICTED: EMILIN-2-like [Maylandia zebra]
c142200.graph_c0	7.01519	2.76377	0.00131054	-1.27244	down	--	--	Molecular Function: calcium ion binding (GO:0005509);; Cellular Component: extracellular region (GO:0005576);;	--	Activated factor Xa heavy chain (Precursor) GN=F10 OS=Gallus gallus (Chicken) PE=1 SV=1	novel protein containing a vitamin K-dependent carboxylation/gamma-carboxyglutamic (GLA) domain (zgc:101601) [Danio rerio]
c155933.graph_c1	12.5333	5.67672	0.000167847	-1.0881	down	--	--	Biological Process: mitotic sister chromatid segregation (GO:0000070);; Biological Process: cytokinesis (GO:0000910);; Cellular Component: ruffle (GO:0001726);; Molecular Function: protein serine/threonine kinase activity (GO:0004674);; Molecular Function: small GTPase regulator activity (GO:0005083);; Molecular Function: ATP binding (GO:0005524);; Molecular Function: phospholipid binding (GO:000…	K08282|0.0|ssc:100153706|CIT	Cingulin GN=cgn OS=Xenopus tropicalis (Western clawed frog) PE=2 SV=1	Citron Rho-interacting kinase [Dicentrarchus labrax]
c150870.graph_c1	7.75203	3.49743	0.0015592	-1.08854	down	[R]	General function prediction only	Molecular Function: phosphomannomutase activity (GO:0004615);; Cellular Component: cytoplasm (GO:0005737);; Biological Process: protein N-linked glycosylation (GO:0006487);; Biological Process: mannose biosynthetic process (GO:0019307);; Biological Process: neurogenesis (GO:0022008);; Cellular Component: neuronal cell body (GO:0043025);; Biological Process: embryonic cranial skeleton morphogenesi…	K01840|1e-79|rno:300089|Pmm1, MGC105960	--	PREDICTED: phosphomannomutase 1-like [Maylandia zebra]
c157534.graph_c0	6.13517	2.83691	0.00141874	-1.05511	down	--	--	Cellular Component: intracellular (GO:0005622);; Biological Process: signal transduction (GO:0007165);;	--	RalA-binding protein 1-A GN=ralbp1-a OS=Xenopus laevis (African clawed frog) PE=1 SV=3	PREDICTED: stAR-related lipid transfer protein 13 [Danio rerio]
c107044.graph_c0	7.28328	3.35207	0.00380086	-1.05895	down	--	--	Molecular Function: phosphatidylinositol-3-phosphatase activity (GO:0004438);; Molecular Function: protein tyrosine phosphatase activity (GO:0004725);; Cellular Component: cytoplasm (GO:0005737);; Cellular Component: plasma membrane (GO:0005886);; Biological Process: peptidyl-tyrosine dephosphorylation (GO:0035335);;	--	Myotubularin-related protein 2 GN=MTMR2 OS=Gallus gallus (Chicken) PE=2 SV=1	myotubularin related protein 1b [Danio rerio]
c136567.graph_c0	3.74909	1.04138	8.37403e-05	-1.7432	down	[S]	Function unknown	Biological Process: deadenylation-dependent decapping of nuclear-transcribed mRNA (GO:0000290);; Molecular Function: hydrolase activity (GO:0016787);; Cellular Component: intracellular membrane-bounded organelle (GO:0043231);; Biological Process: single-organism cellular process (GO:0044763);;	K12584|0.0|dre:402850|dcps, wu:fa04d04, zgc:109723	--	scavenger mRNA-decapping enzyme DcpS [Danio rerio]
c160535.graph_c0	3.62679	1.68128	0.00645253	-1.04756	down	--	--	Cellular Component: intracellular (GO:0005622);; Biological Process: anatomical structure morphogenesis (GO:0009653);; Biological Process: cellular component organization (GO:0016043);; Biological Process: single-organism cellular process (GO:0044763);; Biological Process: single-organism developmental process (GO:0044767);; Biological Process: negative regulation of cellular process (GO:0048523)…	--	Rho GTPase-activating protein 21 GN=arhgap21 OS=Xenopus tropicalis (Western clawed frog) PE=2 SV=1	PREDICTED: rho GTPase-activating protein 7-like [Maylandia zebra]
c127246.graph_c0	0.880214	0.0284878	4.7057e-05	-3.6964	down	[MG]	--	Biological Process: nitrogen compound metabolic process (GO:0006807);; Biological Process: proteoglycan biosynthetic process (GO:0030166);; Biological Process: oxoacid metabolic process (GO:0043436);; Biological Process: sulfur compound biosynthetic process (GO:0044272);; Biological Process: single-multicellular organism process (GO:0044707);;	--	UDP-glucuronic acid decarboxylase 1 GN=uxs1 OS=Danio rerio (Zebrafish) PE=2 SV=2	Uxs1 protein [Danio rerio]
c156513.graph_c1	2.44075	1.07161	0.00410252	-1.12269	down	--	--	Biological Process: somitogenesis (GO:0001756);; Molecular Function: calcium ion binding (GO:0005509);; Cellular Component: extracellular space (GO:0005615);; Biological Process: smoothened signaling pathway (GO:0007224);; Biological Process: muscle organ development (GO:0007517);; Biological Process: blood circulation (GO:0008015);; Cellular Component: external side of plasma membrane (GO:000989…	--	Signal peptide, CUB and EGF-like domain-containing protein 2 (Precursor) GN=scube2 OS=Danio rerio (Zebrafish) PE=2 SV=1	RecName: Full=Signal peptide, CUB and EGF-like domain-containing protein 2; AltName: Full=Protein You; Flags: Precursor
c149300.graph_c0	14.8031	6.98648	0.00163509	-1.02673	down	--	--	Molecular Function: phorbol ester receptor activity (GO:0001565);; Cellular Component: intracellular (GO:0005622);; Biological Process: motor neuron axon guidance (GO:0008045);; Molecular Function: Rac GTPase activator activity (GO:0030675);; Biological Process: regulation of Rac GTPase activity (GO:0032314);; Biological Process: positive regulation of Rac GTPase activity (GO:0032855);; Biologica…	--	Growth factor receptor-bound protein 2-A GN=grb2-a OS=Xenopus laevis (African clawed frog) PE=1 SV=2	PREDICTED: beta-chimaerin [Oreochromis niloticus]
c155294.graph_c0	2.04841	4.953	5.91615e-06	1.31572	up	--	--	--	--	--	PREDICTED: uncharacterized protein LOC101483012 [Maylandia zebra]
c149402.graph_c0	1.36881	2.92386	0.00944198	1.1276	up	--	--	Molecular Function: acetylcholine-activated cation-selective channel activity (GO:0004889);; Cellular Component: acetylcholine-gated channel complex (GO:0005892);; Biological Process: cation transport (GO:0006812);; Biological Process: synaptic transmission, cholinergic (GO:0007271);; Molecular Function: acetylcholine receptor activity (GO:0015464);; Cellular Component: cell junction (GO:0030054)…	K04818|0.0|gga:429151|CHRNG	Acetylcholine receptor subunit gamma (Precursor) GN=CHRNG OS=Gallus gallus (Chicken) PE=3 SV=1	acetylcholine receptor subunit gamma-like precursor [Danio rerio]
c161830.graph_c2	164.143	64.121	1.59487e-07	-1.3045	down	--	--	Biological Process: immune system process (GO:0002376);;	K06751|1e-158|dre:64885|mhc1uea, Dare-UEA, UEA, fb69e07, wu:fb69e07	Class I histocompatibility antigen, F10 alpha chain (Precursor) OS=Gallus gallus (Chicken) PE=2 SV=1	MHC class I antigen [Megalobrama amblycephala]
c160329.graph_c0	6.56076	0.539114	0	-3.4759	down	--	--	--	--	--	uncharacterized protein LOC780838 [Danio rerio]
c146152.graph_c0	8.98349	4.18757	0.00376305	-1.04161	down	--	--	--	--	Genetic suppressor element 1 GN=gse1 OS=Danio rerio (Zebrafish) PE=4 SV=1	genetic suppressor element 1 [Danio rerio]
c148101.graph_c1	6.49634	1.88303	3.09598e-07	-1.70965	down	[RTKL]	--	Biological Process: neuron migration (GO:0001764);; Molecular Function: protein serine/threonine kinase activity (GO:0004674);; Molecular Function: ATP binding (GO:0005524);; Cellular Component: intracellular (GO:0005622);; Biological Process: protein phosphorylation (GO:0006468);; Biological Process: response to virus (GO:0009615);; Biological Process: central nervous system projection neuron ax…	K08805|1e-173|mcc:722071|DCLK1	CaM kinase-like vesicle-associated protein GN=camkv OS=Danio rerio (Zebrafish) PE=2 SV=2	PREDICTED: serine/threonine-protein kinase DCLK1 isoform X2 [Melopsittacus undulatus]
c146192.graph_c0	7.95602	3.67701	0.000344595	-1.05891	down	[RTKL]	--	Molecular Function: protein tyrosine kinase activity (GO:0004713);; Molecular Function: ATP binding (GO:0005524);; Biological Process: protein phosphorylation (GO:0006468);;	--	BDNF/NT-3 growth factors receptor (Precursor) GN=NTRK2 OS=Gallus gallus (Chicken) PE=1 SV=1	PREDICTED: uncharacterized protein LOC101479660 isoform X2 [Maylandia zebra]
c155266.graph_c0	6.26764	1.97743	1.67118e-07	-1.59678	down	--	--	--	--	Delphilin GN=grid2ip OS=Danio rerio (Zebrafish) PE=3 SV=1	PREDICTED: delphilin-like [Oryzias latipes]
c150933.graph_c0	7.60813	3.07542	1.41992e-05	-1.24922	down	[R]	General function prediction only	Cellular Component: intracellular (GO:0005622);; Biological Process: transport (GO:0006810);; Molecular Function: metal ion binding (GO:0046872);;	--	--	PREDICTED: membrane-associated phosphatidylinositol transfer protein 3-like [Maylandia zebra]
c130401.graph_c0	17.0723	6.30413	5.56287e-08	-1.3827	down	[E]	Amino acid transport and metabolism	Molecular Function: proline dehydrogenase activity (GO:0004657);; Cellular Component: mitochondrial inner membrane (GO:0005743);; Biological Process: glutamate biosynthetic process (GO:0006537);; Biological Process: proline catabolic process (GO:0006562);; Biological Process: oxidation-reduction process (GO:0055114);; Molecular Function: FAD binding (GO:0071949);;	K00318|0.0|dre:100333321|prodha, im:7136007, wu:fc02a12	Probable proline dehydrogenase 2 GN=prodh2 OS=Xenopus laevis (African clawed frog) PE=2 SV=1	PREDICTED: proline dehydrogenase 1, mitochondrial-like [Oreochromis niloticus]
c157784.graph_c0	6.1157	2.81483	0.00853582	-1.05638	down	--	--	Molecular Function: choline O-acetyltransferase activity (GO:0004102);; Cellular Component: mitochondrion (GO:0005739);; Biological Process: neuromuscular synaptic transmission (GO:0007274);; Biological Process: establishment of synaptic specificity at neuromuscular junction (GO:0007529);; Biological Process: rhythmic behavior (GO:0007622);; Biological Process: adult walking behavior (GO:0007628)…	K00623|0.0|dre:100170938|chat	Choline O-acetyltransferase GN=chat OS=Danio rerio (Zebrafish) PE=2 SV=1	choline O-acetyltransferase [Danio rerio]
c152724.graph_c1	7.77949	2.61572	0.00107672	-1.48243	down	--	--	Cellular Component: cytoplasm (GO:0005737);; Biological Process: vacuolar transport (GO:0007034);; Biological Process: protein transport (GO:0015031);; Cellular Component: retromer complex (GO:0030904);;	--	Vacuolar protein sorting-associated protein 26B-like GN=vps26bl OS=Danio rerio (Zebrafish) PE=2 SV=1	vacuolar protein sorting-associated protein 26b-like [Ictalurus punctatus]
c131894.graph_c0	10.7049	3.15895	1.52238e-09	-1.69666	down	--	--	--	--	--	PREDICTED: uncharacterized protein LOC101466409 isoform X1 [Maylandia zebra]
c143058.graph_c0	10.1338	3.5709	8.02339e-05	-1.43154	down	--	--	Molecular Function: inorganic anion exchanger activity (GO:0005452);; Biological Process: anion transport (GO:0006820);; Biological Process: regulation of pH (GO:0006885);; Cellular Component: integral component of membrane (GO:0016021);; Cellular Component: basolateral plasma membrane (GO:0016323);;	K13861|1e-103|dre:798983|solute carrier family 4, sodium bicarbonate cotransporter-like, member 10-like	Electrogenic sodium bicarbonate cotransporter 1 GN=SLC4A4 OS=Ambystoma tigrinum (Eastern tiger salamander) PE=2 SV=1	PREDICTED: sodium-driven chloride bicarbonate exchanger-like isoform X2 [Maylandia zebra]
c146609.graph_c0	3.65651	1.36803	0.000774585	-1.3434	down	--	--	Biological Process: immune system process (GO:0002376);; Biological Process: cellular component movement (GO:0006928);; Biological Process: actin filament-based process (GO:0030029);; Biological Process: response to stimulus (GO:0050896);; Biological Process: localization (GO:0051179);;	K05747|0.0|dre:571256|wasa, si:dkey-48j7.6	Amyloid beta A4 precursor protein-binding family B member 1-interacting protein GN=apbb1ip OS=Danio rerio (Zebrafish) PE=2 SV=1	PREDICTED: neural Wiskott-Aldrich syndrome protein-like [Takifugu rubripes]
c142908.graph_c0	12.3351	5.212	5.54741e-05	-1.18577	down	--	--	Biological Process: skeletal system development (GO:0001501);; Biological Process: action potential (GO:0001508);; Molecular Function: G-protein coupled receptor binding (GO:0001664);; Molecular Function: GTPase activity (GO:0003924);; Molecular Function: signal transducer activity (GO:0004871);; Molecular Function: GTP binding (GO:0005525);; Cellular Component: heterotrimeric G-protein complex (…	K04635|0.0|dre:493613|wu:fb12d06	Guanine nucleotide-binding protein subunit alpha-11 GN=GNA11 OS=Meleagris gallopavo (Common turkey) PE=1 SV=1	guanine nucleotide-binding protein subunit alpha-11 [Danio rerio]
c158621.graph_c1	23.2899	10.4773	4.8866e-05	-1.1003	down	[P]	Inorganic ion transport and metabolism	Molecular Function: magnesium ion binding (GO:0000287);; Molecular Function: phospholipid-translocating ATPase activity (GO:0004012);; Molecular Function: ATP binding (GO:0005524);; Cellular Component: trans-Golgi network (GO:0005802);; Biological Process: ATP catabolic process (GO:0006200);; Biological Process: cation transport (GO:0006812);; Biological Process: phospholipid transport (GO:001591…	K01530|0.0|dre:568160|atp9b, si:ch211-198c22.1	Probable phospholipid-transporting ATPase IIB GN=atp9b OS=Danio rerio (Zebrafish) PE=2 SV=1	RecName: Full=Probable phospholipid-transporting ATPase IIB; AltName: Full=ATPase class II type 9B
c154634.graph_c0	9.08657	3.07458	1.66425e-07	-1.50133	down	--	--	Molecular Function: lipid kinase activity (GO:0001727);; Molecular Function: diacylglycerol kinase activity (GO:0004143);; Molecular Function: enzyme inhibitor activity (GO:0004857);; Cellular Component: nucleus (GO:0005634);; Biological Process: protein kinase C-activating G-protein coupled receptor signaling pathway (GO:0007205);; Molecular Function: protein C-terminus binding (GO:0008022);; Ce…	K00901|1e-165|gga:423197|DGKZ	--	PREDICTED: diacylglycerol kinase zeta-like [Danio rerio]
c153542.graph_c0	11.4543	2.41552	0	-2.1826	down	[D]	Cell cycle control, cell division, chromosome partitioning	Cellular Component: axoneme (GO:0035085);; Biological Process: tube development (GO:0035295);; Biological Process: single-organism developmental process (GO:0044767);; Biological Process: organ development (GO:0048513);; Biological Process: ciliary cell motility (GO:0060285);; Biological Process: epithelial cilium movement involved in determination of left/right asymmetry (GO:0060287);; Biologica…	--	Coiled-coil domain-containing protein 39 (Fragment) GN=ccdc39 OS=Danio rerio (Zebrafish) PE=3 SV=1	PREDICTED: coiled-coil domain-containing protein 39 [Anas platyrhynchos]
c152985.graph_c0	1.65959	0.334063	1.01367e-05	-2.16007	down	--	--	Molecular Function: protein binding (GO:0005515);; Cellular Component: extracellular region (GO:0005576);; Biological Process: transcription, DNA-templated (GO:0006351);; Cellular Component: intracellular part (GO:0044424);; Biological Process: single-organism developmental process (GO:0044767);; Biological Process: positive regulation of cellular process (GO:0048522);; Biological Process: negati…	--	--	PREDICTED: TNFAIP3-interacting protein 1-like [Danio rerio]
c146836.graph_c4	5.71714	2.34195	0.000219739	-1.22521	down	[TDBLU]	--	Molecular Function: 1-phosphatidylinositol 4-kinase activity (GO:0004430);; Cellular Component: intracellular (GO:0005622);; Cellular Component: plasma membrane (GO:0005886);; Biological Process: embryonic pectoral fin morphogenesis (GO:0035118);; Biological Process: phosphatidylinositol phosphorylation (GO:0046854);; Biological Process: phosphatidylinositol-mediated signaling (GO:0048015);;	K00888|0.0|dre:556956|pi4kaa, pi4ka	--	phosphatidylinositol 4-kinase alpha [Danio rerio]
c154515.graph_c0	15.0183	6.95187	0.000235648	-1.05757	down	[R]	General function prediction only	Biological Process: activation of MAPK activity (GO:0000187);; Biological Process: oocyte maturation (GO:0001556);; Molecular Function: steroid hormone receptor activity (GO:0003707);; Molecular Function: steroid binding (GO:0005496);; Cellular Component: plasma membrane (GO:0005886);; Biological Process: negative regulation of adenylate cyclase activity (GO:0007194);; Biological Process: multice…	--	Membrane progestin receptor alpha-B GN=paqr7b OS=Danio rerio (Zebrafish) PE=1 SV=1	membrane progesterone receptor alpha [Pimephales promelas]
c130246.graph_c0	13.2924	5.0933	0.00621811	-1.30225	down	--	--	--	--	--	PREDICTED: hypothetical protein LOC100535378 [Danio rerio]
c149570.graph_c1	2.88259	10.9524	3.76921e-13	1.96065	up	--	--	Biological Process: negative regulation of transcription from RNA polymerase II promoter (GO:0000122);; Molecular Function: RNA polymerase II core promoter proximal region sequence-specific DNA binding transcription factor activity involved in negative regulation of transcription (GO:0001078);; Molecular Function: steroid hormone receptor activity (GO:0003707);; Molecular Function: retinoic acid …	--	Retinoic acid receptor beta GN=RARB OS=Coturnix coturnix japonica (Japanese quail) PE=2 SV=1	Rev-erbgamma-A [Danio rerio]
c72183.graph_c0	2.03913	0	7.33507e-09	-4.91901	down	[T]	Signal transduction mechanisms	--	--	--	--
c158770.graph_c3	62.1166	25.5711	1.49979e-06	-1.22882	down	[P]	Inorganic ion transport and metabolism	Molecular Function: calcium-transporting ATPase activity (GO:0005388);; Molecular Function: calmodulin binding (GO:0005516);; Molecular Function: ATP binding (GO:0005524);; Cellular Component: cytoplasm (GO:0005737);; Cellular Component: plasma membrane (GO:0005886);; Biological Process: ATP catabolic process (GO:0006200);; Cellular Component: integral component of membrane (GO:0016021);; Biologi…	K05850|0.0|dre:557430|atp2b2	Plasma membrane calcium-transporting ATPase 2 (Fragment) GN=atp2b2 OS=Oreochromis mossambicus (Mozambique tilapia) PE=2 SV=1	plasma membrane calcium-transporting ATPase 2 [Danio rerio]
c145963.graph_c0	8.6312	3.92892	0.00247319	-1.07516	down	[GEPR]	--	Biological Process: endothelial cell development (GO:0001885);; Cellular Component: female pronucleus (GO:0001939);; Cellular Component: caveola (GO:0005901);; Cellular Component: cell-cell junction (GO:0005911);; Biological Process: protein complex assembly (GO:0006461);; Cellular Component: integral component of membrane (GO:0016021);; Cellular Component: basolateral plasma membrane (GO:0016323…	K07299|0.0|dre:555778|slc2a1a, fc29a02, glut1, slc2a1, wu:fc29a02	Solute carrier family 2, facilitated glucose transporter member 1 GN=SLC2A1 OS=Gallus gallus (Chicken) PE=2 SV=1	solute carrier family 2, facilitated glucose transporter member 1 [Danio rerio]
c144007.graph_c0	3.00813	1.00361	1.67595e-05	-1.5097	down	--	--	--	--	--	PREDICTED: hypothetical protein LOC561010 isoform 2 [Danio rerio]
c131634.graph_c0	7.92611	0	0	-6.05209	down	--	--	--	--	--	uncharacterized protein LOC100142642 precursor [Danio rerio]
c154969.graph_c0	16.6536	6.86199	3.32379e-05	-1.22131	down	[RTKL]	--	Biological Process: positive regulation of protein phosphorylation (GO:0001934);; Molecular Function: protein serine/threonine kinase activity (GO:0004674);; Molecular Function: ATP binding (GO:0005524);; Cellular Component: nucleus (GO:0005634);; Cellular Component: Golgi apparatus (GO:0005794);; Cellular Component: centrosome (GO:0005813);; Cellular Component: spindle microtubule (GO:0005876);;…	K08959|1e-164|dre:406533|csnk1db, csnk1d, wu:fb69b03, wu:fj97a05, zgc:77627	Casein kinase I isoform delta-B GN=csnk1db OS=Danio rerio (Zebrafish) PE=2 SV=1	PREDICTED: casein kinase I isoform delta-B-like [Takifugu rubripes]
c66925.graph_c0	5.76078	1.21271	2.14017e-11	-2.16158	down	--	--	--	--	Histone-lysine N-methyltransferase SETD1B GN=setd1b OS=Xenopus tropicalis (Western clawed frog) PE=2 SV=1	diaphanous-like protein 2, partial [Acrocephalus arundinaceus]
c163196.graph_c0	25.8289	54.3784	0.000163577	1.11935	up	--	--	--	K00134|6e-24|cfa:486038|similar to Glyceraldehyde-3-phosphate dehydrogenase, liver (GAPDH)	--	--
c133463.graph_c0	11.5046	0.685184	0	-3.93081	down	--	--	Biological Process: proteolysis (GO:0006508);; Molecular Function: cysteine-type peptidase activity (GO:0008234);;	--	Cathepsin L1 light chain (Fragments) GN=CTSL1 OS=Gallus gallus (Chicken) PE=1 SV=1	cathepsin L.1 precursor [Danio rerio]
c158663.graph_c0	4.7992	2.22183	0.000808842	-1.05475	down	[S]	Function unknown	Cellular Component: alpha-amino-3-hydroxy-5-methyl-4-isoxazolepropionic acid selective glutamate receptor complex (GO:0032281);;	--	Leucine-rich repeat-containing G-protein coupled receptor 5 (Precursor) GN=lgr5 OS=Xenopus tropicalis (Western clawed frog) PE=2 SV=2	PREDICTED: leucine-rich repeat transmembrane neuronal protein 4-like isoform X2 [Maylandia zebra]
c146099.graph_c0	22.4959	2.77068	0	-2.94164	down	--	--	--	K12172|4e-30|oaa:100090614|similar to Ran-binding protein 2	--	PREDICTED: E3 SUMO-protein ligase RanBP2 [Oreochromis niloticus]
c162341.graph_c0	5.96476	2.58616	0.000216234	-1.1476	down	--	--	Biological Process: blood vessel development (GO:0001568);; Biological Process: anatomical structure morphogenesis (GO:0009653);; Cellular Component: integral component of membrane (GO:0016021);; Biological Process: single-organism cellular process (GO:0044763);;	--	--	PREDICTED: uncharacterized protein LOC101165212 [Oryzias latipes]
c148527.graph_c0	5.31311	2.04742	6.74236e-05	-1.31131	down	[T]	Signal transduction mechanisms	Molecular Function: protein serine/threonine phosphatase activity (GO:0004722);; Cellular Component: nucleolus (GO:0005730);; Biological Process: negative regulation of protein kinase activity (GO:0006469);; Molecular Function: kinase activity (GO:0016301);; Biological Process: cellular response to drug (GO:0035690);; Biological Process: peptidyl-threonine dephosphorylation (GO:0035970);; Cellula…	K01090|0.0|dre:553417|ppm1e	Protein phosphatase 1K, mitochondrial (Precursor) GN=ppm1k OS=Xenopus laevis (African clawed frog) PE=2 SV=1	protein phosphatase 1E [Danio rerio]
c145391.graph_c0	46.6216	17.1922	4.40502e-08	-1.3849	down	[K]	Transcription	Biological Process: negative regulation of transcription from RNA polymerase II promoter (GO:0000122);; Molecular Function: RNA polymerase II repressing transcription factor binding (GO:0001103);; Molecular Function: sequence-specific DNA binding transcription factor activity (GO:0003700);; Cellular Component: nucleus (GO:0005634);; Cellular Component: transcription factor complex (GO:0005667);; …	K09325|8e-29|mcc:719051|homeobox protein goosecoid-2-like	Homeobox protein goosecoid isoform B GN=gsc-b OS=Xenopus laevis (African clawed frog) PE=2 SV=1	PREDICTED: homeobox protein goosecoid-2-like [Maylandia zebra]
c130108.graph_c0	8.20557	3.34087	0.00084943	-1.22969	down	--	--	Molecular Function: inward rectifier potassium channel activity (GO:0005242);; Biological Process: visual perception (GO:0007601);; Biological Process: adult walking behavior (GO:0007628);; Cellular Component: integral component of membrane (GO:0016021);; Cellular Component: basolateral plasma membrane (GO:0016323);; Biological Process: central nervous system myelination (GO:0022010);; Biological…	K05003|1e-97|dre:100329607|weakly inward rectifying potassium channel-like	ATP-sensitive inward rectifier potassium channel 12 GN=KCNJ12 OS=Gallus gallus (Chicken) PE=1 SV=1	PREDICTED: ATP-sensitive inward rectifier potassium channel 10-like [Danio rerio]
c142965.graph_c0	0.405834	3.51681	9.4369e-15	3.04431	up	--	--	--	--	--	polymeric immunoglobulin receptor [Cyprinus carpio]
c140064.graph_c0	1.80513	0.432924	0.000153024	-1.92342	down	[E]	Amino acid transport and metabolism	--	--	--	PREDICTED: ancient ubiquitous protein 1-like [Takifugu rubripes]
c139422.graph_c1	19.8411	9.46681	0.00106312	-1.01275	down	--	--	Cellular Component: integral component of endoplasmic reticulum membrane (GO:0030176);; Biological Process: regulation of ceramide biosynthetic process (GO:2000303);;	--	Phosphatidylcholine:ceramide cholinephosphotransferase 1 GN=SGMS1 OS=Gallus gallus (Chicken) PE=2 SV=2	PREDICTED: sphingomyelin synthase-related protein 1-like [Takifugu rubripes]
c154697.graph_c0	9.97067	4.2496	0.000492719	-1.16913	down	--	--	Cellular Component: integral component of membrane (GO:0016021);;	--	Solute carrier family 35 member E3 GN=slc35e3 OS=Danio rerio (Zebrafish) PE=2 SV=1	Solute carrier family 35 member E2 [Salmo salar]
c162860.graph_c0	2.54729	6.01334	4.8422e-05	1.27861	up	--	--	--	--	--	unnamed protein product [Tetraodon nigroviridis]
c141453.graph_c0	13.1031	2.34377	0	-2.41125	down	--	--	Molecular Function: protein binding (GO:0005515);; Cellular Component: proteinaceous extracellular matrix (GO:0005578);; Biological Process: cellular component organization (GO:0016043);; Cellular Component: extracellular matrix part (GO:0044420);; Biological Process: single-organism cellular process (GO:0044763);; Biological Process: single-organism developmental process (GO:0044767);; Biologica…	K13884|1e-156|dre:571584|macrophage receptor with collagenous structure-like	Collagen alpha-1(IX) chain (Precursor) GN=COL9A1 OS=Gallus gallus (Chicken) PE=1 SV=4	PREDICTED: macrophage receptor MARCO isoform X1 [Anas platyrhynchos]
c145790.graph_c0	2.18646	4.62447	0.00689442	1.11558	up	--	--	Molecular Function: zinc ion binding (GO:0008270);;	K14365|0.0|dre:387528|fhl, cb1039	Transforming growth factor beta-1-induced transcript 1 protein GN=tgfb1i1 OS=Xenopus laevis (African clawed frog) PE=1 SV=2	four and a half LIM domains 1b [Danio rerio]
c128608.graph_c0	9.90859	3.4213	6.75868e-07	-1.47103	down	--	--	--	--	--	uncharacterized protein LOC100136860 [Danio rerio]
c92823.graph_c0	7.1275	2.59595	0.000664218	-1.37973	down	--	--	--	--	--	PREDICTED: mucin-5AC [Xenopus (Silurana) tropicalis]
c74558.graph_c0	71.8	34.313	0.00111552	-1.01045	down	--	--	Cellular Component: mitochondrion (GO:0005739);; Biological Process: intracellular protein transport (GO:0006886);; Molecular Function: lipid binding (GO:0008289);; Biological Process: vesicle-mediated transport (GO:0016192);; Cellular Component: clathrin adaptor complex (GO:0030131);; Cellular Component: clathrin coat of coated pit (GO:0030132);;	K11826|6e-18|isc:IscW_ISCW011504|clathrin-adaptor protein, putative	AP-2 complex subunit mu GN=AP2M1 OS=Gallus gallus (Chicken) PE=2 SV=1	AP-2 complex subunit mu-1-a [Perca flavescens]
c146358.graph_c0	8.78164	3.2211	4.0411e-05	-1.37955	down	[O]	Posttranslational modification, protein turnover, chaperones	Molecular Function: threonine-type endopeptidase activity (GO:0004298);; Cellular Component: nucleus (GO:0005634);; Cellular Component: cytoplasm (GO:0005737);; Cellular Component: proteasome core complex (GO:0005839);; Biological Process: proteolysis involved in cellular protein catabolic process (GO:0051603);;	K02740|0.0|dre:30666|psmb8, lmp7, macropain, prosome	Proteasome subunit beta type-5 (Precursor; Fragment) GN=PSMB5 OS=Gallus gallus (Chicken) PE=2 SV=2	LMP7 [Danio rerio]
c142452.graph_c0	14.5134	4.24074	1.23568e-10	-1.71399	down	--	--	Biological Process: macrophage activation involved in immune response (GO:0002281);; Molecular Function: actin monomer binding (GO:0003785);; Molecular Function: calcium-independent protein kinase C activity (GO:0004699);; Molecular Function: ATP binding (GO:0005524);; Cellular Component: nucleus (GO:0005634);; Cellular Component: mitochondrion (GO:0005739);; Cellular Component: endoplasmic retic…	K06068|0.0|dre:100005075|prkcea, fj59b07, prkce, wu:fj59b07	Protein kinase C beta type GN=prkcbb OS=Danio rerio (Zebrafish) PE=2 SV=1	PREDICTED: protein kinase C epsilon type [Danio rerio]
c160155.graph_c0	1.22349	2.86423	0.000126282	1.26495	up	--	--	--	--	--	PREDICTED: RNA-directed DNA polymerase from mobile element jockey-like [Oryzias latipes]
c148651.graph_c0	7.24616	1.50446	6.72066e-07	-2.14042	down	--	--	Molecular Function: NAD+ ADP-ribosyltransferase activity (GO:0003950);; Cellular Component: cytoplasm (GO:0005737);; Biological Process: defense response to virus (GO:0051607);;	--	--	Gig2-like protein CauA [Carassius auratus]
c145290.graph_c0	3.86628	13.4792	6.27276e-14	1.84471	up	--	--	Cellular Component: Golgi apparatus (GO:0005794);; Biological Process: protein phosphorylation (GO:0006468);; Biological Process: G-protein coupled receptor signaling pathway (GO:0007186);; Biological Process: visual perception (GO:0007601);; Biological Process: phototransduction (GO:0007602);; Molecular Function: G-protein coupled photoreceptor activity (GO:0008020);; Cellular Component: integra…	K04250|0.0|dre:30459|exorh, Ex	Rhodopsin GN=RHO OS=Alligator mississippiensis (American alligator) PE=2 SV=1	exo-rhodopsin [Phreatichthys andruzzii]
c154612.graph_c2	5.34339	1.98815	1.80852e-05	-1.36216	down	--	--	Biological Process: action potential (GO:0001508);; Molecular Function: voltage-gated ion channel activity (GO:0005244);; Cellular Component: connexon complex (GO:0005922);; Biological Process: synaptic transmission (GO:0007268);; Biological Process: visual perception (GO:0007601);; Cellular Component: integral component of membrane (GO:0016021);; Biological Process: regulation of ion transmembra…	--	Gap junction delta-2 protein OS=Raja ocellata (Skate) PE=2 SV=1	PREDICTED: gap junction delta-2 protein-like [Oreochromis niloticus]
c72865.graph_c0	0.311533	1.37124	0.00999335	2.00746	up	--	--	Biological Process: sphingosine-1-phosphate signaling pathway (GO:0003376);; Cellular Component: integral component of membrane (GO:0016021);; Molecular Function: sphingosine-1-phosphate receptor activity (GO:0038036);;	--	Sphingosine 1-phosphate receptor 1 GN=s1pr1 OS=Danio rerio (Zebrafish) PE=2 SV=2	Zgc:92296 [Danio rerio]
c145444.graph_c0	68.7125	28.4813	2.38518e-06	-1.21782	down	[O]	Posttranslational modification, protein turnover, chaperones	Biological Process: positive regulation of receptor recycling (GO:0001921);; Molecular Function: ATP binding (GO:0005524);; Cellular Component: cytoplasm (GO:0005737);; Cellular Component: plasma membrane (GO:0005886);; Biological Process: potassium ion transport (GO:0006813);; Biological Process: Schwann cell development (GO:0014044);; Molecular Function: syntaxin binding (GO:0019905);; Biologic…	K06027|0.0|dre:368483|nsfa, nsf, si:bz18k17.1, wu:fj33g11	26S protease regulatory subunit 4 GN=PSMC1 OS=Gallus gallus (Chicken) PE=2 SV=1	vesicle-fusing ATPase [Danio rerio]
c133137.graph_c0	10.7441	5.11628	0.000868644	-1.0159	down	[RTKL]	--	Biological Process: desensitization of G-protein coupled receptor protein signaling pathway (GO:0002029);; Biological Process: negative regulation of the force of heart contraction by chemical signal (GO:0003108);; Molecular Function: G-protein coupled receptor kinase activity (GO:0004703);; Molecular Function: ATP binding (GO:0005524);; Molecular Function: phospholipid binding (GO:0005543);; Cel…	K00910|0.0|dre:569403|adrbk2, si:dz221d18.1	G protein-coupled receptor kinase 7B (Precursor) GN=grk7-b OS=Xenopus laevis (African clawed frog) PE=1 SV=1	beta-adrenergic receptor kinase 2 [Danio rerio]
c159253.graph_c1	7.84865	3.01931	8.1711e-05	-1.31316	down	--	--	Molecular Function: protein serine/threonine kinase activity (GO:0004674);; Molecular Function: small GTPase regulator activity (GO:0005083);; Molecular Function: ATP binding (GO:0005524);; Biological Process: activation of JNKK activity (GO:0007256);; Biological Process: parturition (GO:0007567);; Biological Process: negative regulation of cell proliferation (GO:0008285);; Biological Process: re…	--	--	PREDICTED: misshapen-like kinase 1-like [Oryzias latipes]
c148060.graph_c0	6.95337	3.00088	0.000103523	-1.15546	down	[L]	Replication, recombination and repair	Molecular Function: nucleic acid binding (GO:0003676);; Molecular Function: ATP binding (GO:0005524);; Molecular Function: ATP-dependent helicase activity (GO:0008026);;	K12647|0.0|dre:565759|novel protein similar to vertebrate interferon induced with helicase C domain 1 (IFIH1)	Endoribonuclease Dicer GN=DICER1 OS=Gallus gallus (Chicken) PE=2 SV=3	melanoma differentiation-associated protein 5 [Carassius auratus]
c154105.graph_c2	12.3018	5.41476	0.00374599	-1.11957	down	--	--	Molecular Function: G-protein activated inward rectifier potassium channel activity (GO:0015467);; Cellular Component: integral component of membrane (GO:0016021);; Biological Process: regulation of ion transmembrane transport (GO:0034765);; Biological Process: potassium ion transmembrane transport (GO:0071805);;	--	G protein-activated inward rectifier potassium channel 1 GN=KCNJ3 OS=Gallus gallus (Chicken) PE=2 SV=1	PREDICTED: G protein-activated inward rectifier potassium channel 1-like [Danio rerio]
c56690.graph_c0	7.7306	3.51452	0.00615538	-1.07416	down	--	--	Molecular Function: nucleotide binding (GO:0000166);; Molecular Function: nucleic acid binding (GO:0003676);; Biological Process: muscle organ development (GO:0007517);;	K07202|1e-111|oaa:100081496|similar to peroxisome-proliferator-activated receptor-gamma co-activator-1	YGP40 (Precursor) GN=VTG2 OS=Gallus gallus (Chicken) PE=1 SV=1	proliferator-activated receptor gamma coactivator 1 alpha [Ctenopharyngodon idella]
c158610.graph_c0	20.2707	7.96638	8.40832e-06	-1.28891	down	--	--	Biological Process: proteolysis (GO:0006508);; Molecular Function: cysteine-type peptidase activity (GO:0008234);;	K01368|1e-105|dre:554157|ctssb.1, MGC123302, im:6797184, ns:zf-a41, wu:fi17f10, zgc:112226, zgc:112369, zgc:123302	Cathepsin L1 light chain (Fragments) GN=CTSL1 OS=Gallus gallus (Chicken) PE=1 SV=1	cysteine proteinase [Cyprinus carpio]
c153420.graph_c0	0.0955884	2.76988	4.55191e-15	4.3146	up	--	--	--	--	--	unknown [Oryzias latipes]
c53407.graph_c0	2.84107	0.0406014	1.70086e-13	-4.8389	down	[R]	General function prediction only	--	--	--	--
c136027.graph_c0	15.6016	7.30473	0.000344461	-1.04113	down	--	--	Molecular Function: GTPase activity (GO:0003924);; Molecular Function: signal transducer activity (GO:0004871);; Molecular Function: GTP binding (GO:0005525);; Cellular Component: plasma membrane (GO:0005886);; Biological Process: GTP catabolic process (GO:0006184);; Biological Process: G-protein coupled receptor signaling pathway (GO:0007186);; Molecular Function: G-protein beta/gamma-subunit co…	K04632|0.0|xla:399059|hypothetical protein MGC68706	Guanine nucleotide-binding protein G(s) subunit alpha GN=gnas OS=Xenopus laevis (African clawed frog) PE=2 SV=1	PREDICTED: guanine nucleotide-binding protein G(s) subunit alpha-like isoform 1 [Oreochromis niloticus]
c145935.graph_c0	9.12201	3.45051	0.000223979	-1.33307	down	[L]	Replication, recombination and repair	Cellular Component: troponin complex (GO:0005861);; Biological Process: myofibril assembly (GO:0030239);;	--	Troponin I, fast skeletal muscle GN=TNNI2 OS=Coturnix coturnix japonica (Japanese quail) PE=3 SV=2	fast muscle troponin [Pimephales promelas]
c155283.graph_c0	16.7545	8.04186	0.000516264	-1.00654	down	--	--	Molecular Function: zinc ion binding (GO:0008270);;	--	Cleavage and polyadenylation specificity factor subunit 6 GN=cpsf6 OS=Danio rerio (Zebrafish) PE=2 SV=1	zinc finger MIZ domain-containing protein 1 [Danio rerio]
c147675.graph_c1	9.17675	4.36896	0.00158485	-1.01485	down	--	--	Cellular Component: ruffle (GO:0001726);; Cellular Component: uropod (GO:0001931);; Cellular Component: nucleolus (GO:0005730);; Cellular Component: cytosol (GO:0005829);; Cellular Component: actin filament (GO:0005884);; Cellular Component: microvillus (GO:0005902);; Cellular Component: focal adhesion (GO:0005925);; Cellular Component: ciliary basal body (GO:0005932);; Biological Process: leukoc…	K08007|0.0|dre:561589|ezr, vil2, wu:fc05c03, wu:fj31d06	Radixin GN=RDX OS=Gallus gallus (Chicken) PE=2 SV=1	PREDICTED: ezrin-like isoform X1 [Maylandia zebra]
c159660.graph_c1	6.90016	3.25411	0.000630384	-1.0299	down	--	--	Molecular Function: calcium ion binding (GO:0005509);; Cellular Component: mitochondrial inner membrane (GO:0005743);; Cellular Component: integral component of membrane (GO:0016021);; Biological Process: cristae formation (GO:0042407);;	--	LETM1 and EF-hand domain-containing protein 1, mitochondrial (Precursor) GN=letm1 OS=Danio rerio (Zebrafish) PE=3 SV=2	RecName: Full=LETM1 and EF-hand domain-containing protein 1, mitochondrial; AltName: Full=Leucine zipper-EF-hand-containing transmembrane protein 1; Flags: Precursor
c154587.graph_c0	1.25223	0.31988	0.00544842	-1.8102	down	--	--	--	--	--	PREDICTED: hypothetical protein LOC100700797 [Oreochromis niloticus]
c77558.graph_c0	15.8155	7.5048	0.00683558	-1.01562	down	--	--	Biological Process: mitochondrial genome maintenance (GO:0000002);; Molecular Function: protein serine/threonine kinase activity (GO:0004674);; Molecular Function: ATP binding (GO:0005524);; Molecular Function: phospholipid binding (GO:0005543);; Cellular Component: nucleus (GO:0005634);; Cellular Component: Golgi apparatus (GO:0005794);; Cellular Component: plasma membrane (GO:0005886);; Biologi…	K04456|1e-103|dre:560549|akt3	RAC-alpha serine/threonine-protein kinase GN=akt1 OS=Xenopus laevis (African clawed frog) PE=2 SV=1	PREDICTED: RAC-gamma serine/threonine-protein kinase [Danio rerio]
c142500.graph_c0	22.4065	10.1774	0.000111327	-1.08506	down	[P]	Inorganic ion transport and metabolism	Molecular Function: calcium channel activity (GO:0005262);; Biological Process: potassium ion transport (GO:0006813);; Biological Process: sodium ion transport (GO:0006814);; Biological Process: calcium ion transport (GO:0006816);; Biological Process: cellular calcium ion homeostasis (GO:0006874);; Biological Process: visual perception (GO:0007601);; Biological Process: learning (GO:0007612);; Bi…	K13750|0.0|bta:525618|SLC24A2	Sodium/potassium/calcium exchanger 2 GN=SLC24A2 OS=Gallus gallus (Chicken) PE=2 SV=1	PREDICTED: sodium/potassium/calcium exchanger 2-like isoform X2 [Maylandia zebra]
c151824.graph_c0	4.69624	2.24188	0.00751704	-1.00715	down	--	--	Biological Process: skeletal system development (GO:0001501);; Molecular Function: sequence-specific DNA binding transcription factor activity (GO:0003700);; Cellular Component: nucleus (GO:0005634);; Biological Process: cell aging (GO:0007569);; Biological Process: positive regulation of cell proliferation (GO:0008284);; Biological Process: anterior/posterior axis specification, embryo (GO:00085…	K10177|0.0|dre:556870|tbx3, tbx-b, tbx3a, tbx3b, tbxb, zgc:158110	T-box transcription factor TBX2-B GN=tbx2-b OS=Xenopus laevis (African clawed frog) PE=2 SV=2	T-box transcription factor TBX3 [Danio rerio]
c106275.graph_c0	6.89822	2.00511	0.000131013	-1.68239	down	--	--	Biological Process: response to lipopolysaccharide (GO:0032496);;	--	Interleukin-8 (Precursor) GN=IL8 OS=Gallus gallus (Chicken) PE=2 SV=1	CXC chemokine [Cyprinus carpio]
c146892.graph_c0	3.17156	1.28741	0.000447676	-1.23568	down	--	--	--	--	--	zisupton [Xiphophorus maculatus]
c143664.graph_c0	34.5985	13.4159	3.06792e-07	-1.31278	down	--	--	Biological Process: embryonic heart tube morphogenesis (GO:0003143);; Molecular Function: sodium:potassium-exchanging ATPase activity (GO:0005391);; Molecular Function: ATP binding (GO:0005524);; Cellular Component: integral component of plasma membrane (GO:0005887);; Biological Process: ATP catabolic process (GO:0006200);; Biological Process: ATP biosynthetic process (GO:0006754);; Biological Pr…	K01539|0.0|dre:64612|atp1a1, atp1a1a.1, atp1a1l1, atp[a]1B1, cb70, wu:fa03c03, wu:fb92h10	Sodium/potassium-transporting ATPase subunit alpha-1 (Precursor) GN=atp1a1 OS=Catostomus commersonii (White sucker) PE=2 SV=1	Na+/K+ -ATPase alpha 1 subunit [Danio rerio]
c156742.graph_c0	33.5737	14.9706	3.47516e-05	-1.11316	down	[Z]	Cytoskeleton	Molecular Function: microtubule motor activity (GO:0003777);; Molecular Function: ATP binding (GO:0005524);; Molecular Function: phospholipid binding (GO:0005543);; Cellular Component: mitochondrion (GO:0005739);; Cellular Component: kinesin complex (GO:0005871);; Cellular Component: microtubule (GO:0005874);; Biological Process: ATP catabolic process (GO:0006200);; Biological Process: neuron-neu…	K10392|0.0|dre:369190|kif1b, wu:fb74c11	Semaphorin-4E (Precursor) GN=sema4e OS=Danio rerio (Zebrafish) PE=2 SV=1	kinesin-like protein KIF1B [Danio rerio]
c65454.graph_c0	0.911731	0.100327	0.0074511	-2.65256	down	--	--	Molecular Function: aspartic-type endopeptidase activity (GO:0004190);; Cellular Component: endosome (GO:0005768);; Biological Process: antigen processing and presentation of exogenous peptide antigen via MHC class II (GO:0019886);;	K01379|3e-48|ame:409341|cathD	Cathepsin E-A (Precursor) GN=ctse-a OS=Xenopus laevis (African clawed frog) PE=1 SV=1	cathepsin, partial [Acipenser schrenckii]
c157735.graph_c0	23.3869	10.5782	5.94742e-05	-1.09256	down	--	--	Molecular Function: Ral GTPase activator activity (GO:0017123);; Biological Process: activation of Ral GTPase activity (GO:0032859);; Molecular Function: protein heterodimerization activity (GO:0046982);; Biological Process: regulation of exocyst localization (GO:0060178);;	--	--	PREDICTED: LOW QUALITY PROTEIN: ral GTPase-activating protein subunit beta [Danio rerio]
c166510.graph_c0	2.05787	0.238366	0.000833661	-2.68318	down	[L]	Replication, recombination and repair	--	--	--	--
c129300.graph_c0	0.13918	1.13334	0.000124125	2.7285	up	[TZDR]	--	Molecular Function: calcium ion binding (GO:0005509);; Biological Process: visual perception (GO:0007601);; Biological Process: phototransduction (GO:0007602);; Biological Process: regulation of calcium ion transport (GO:0051924);;	K13764|1e-134|dre:570333|MGC114180	S-modulin OS=Lithobates catesbeiana (American bullfrog) PE=1 SV=4	S-modulin [Cyprinus carpio]
c148575.graph_c0	42.8065	14.7578	7.63114e-10	-1.4833	down	--	--	Molecular Function: acid-amino acid ligase activity (GO:0016881);;	K10582|0.0|dre:557472|fj55b04	Ubiquitin-conjugating enzyme E2 C GN=ube2c OS=Xenopus laevis (African clawed frog) PE=1 SV=1	PREDICTED: wu:fj55b04 [Danio rerio]
c162234.graph_c0	4.5284	1.99322	0.000817053	-1.1239	down	--	--	Biological Process: lens development in camera-type eye (GO:0002088);; Molecular Function: RNA binding (GO:0003723);; Biological Process: P granule organization (GO:0030719);; Cellular Component: P granule (GO:0043186);;	--	Tudor domain-containing protein 7B GN=tdrd7b OS=Danio rerio (Zebrafish) PE=2 SV=2	RecName: Full=Tudor domain-containing protein 7B
c155218.graph_c0	4.74801	2.12799	0.000978648	-1.09875	down	--	--	Biological Process: angiogenesis (GO:0001525);; Biological Process: urogenital system development (GO:0001655);; Molecular Function: ephrin receptor activity (GO:0005003);; Molecular Function: ATP binding (GO:0005524);; Cellular Component: integral component of plasma membrane (GO:0005887);; Biological Process: axonal fasciculation (GO:0007413);; Molecular Function: axon guidance receptor activit…	K05112|0.0|dre:555957|Ephrin type-B receptor 3-like	Ephrin type-B receptor 3 (Fragment) GN=EPHB3 OS=Gallus gallus (Chicken) PE=2 SV=1	PREDICTED: ephrin type-B receptor 3-like [Maylandia zebra]
c151417.graph_c0	8.51274	3.84585	0.00106159	-1.08764	down	--	--	Biological Process: activation of MAPKKK activity (GO:0000185);; Biological Process: heart looping (GO:0001947);; Molecular Function: DNA binding (GO:0003677);; Molecular Function: helicase activity (GO:0004386);; Molecular Function: ATP binding (GO:0005524);; Cellular Component: nucleus (GO:0005634);; Biological Process: regulation of transcription, DNA-templated (GO:0006355);; Biological Proces…	K11647|0.0|oaa:100093383|similar to BRG1 protein	Collagen alpha-1(II) chain (Precursor) GN=col2a1 OS=Xenopus tropicalis (Western clawed frog) PE=2 SV=1	PREDICTED: transcription activator BRG1-like [Takifugu rubripes]
c163343.graph_c0	24.7951	11.2277	0.00457442	-1.08051	down	[RTKL]	--	Biological Process: heart jogging (GO:0003146);; Molecular Function: calmodulin-dependent protein kinase activity (GO:0004683);; Molecular Function: calmodulin binding (GO:0005516);; Molecular Function: ATP binding (GO:0005524);; Biological Process: protein autophosphorylation (GO:0046777);; Biological Process: pronephros development (GO:0048793);;	K04515|3e-48|dre:791855|camk2g1, MGC109908, camk2ga, zgc:109908	Calcium/calmodulin-dependent protein kinase type II delta chain GN=CAMK2D OS=Gallus gallus (Chicken) PE=2 SV=1	calcium/calmodulin-dependent protein kinase type II subunit gamma [Danio rerio]
c137547.graph_c0	1.93789	0.403436	4.88953e-05	-2.10567	down	[RTKL]	--	Biological Process: cytokine production (GO:0001816);; Molecular Function: protein tyrosine kinase activity (GO:0004713);; Molecular Function: ATP binding (GO:0005524);; Molecular Function: phospholipid binding (GO:0005543);; Cellular Component: intracellular (GO:0005622);; Biological Process: protein phosphorylation (GO:0006468);; Biological Process: intracellular signal transduction (GO:0035556…	K07363|0.0|dre:798906|itk, Ptk, tec	Tyrosine-protein kinase BTK GN=BTK OS=Gallus gallus (Chicken) PE=1 SV=1	tyrosine-protein kinase ITK/TSK [Danio rerio]
c135069.graph_c0	7.834	2.8735	8.51725e-06	-1.38332	down	[IQR]	--	Cellular Component: endoplasmic reticulum (GO:0005783);; Biological Process: 3-keto-sphinganine metabolic process (GO:0006666);; Biological Process: sphingolipid biosynthetic process (GO:0030148);; Molecular Function: 3-dehydrosphinganine reductase activity (GO:0047560);; Biological Process: oxidation-reduction process (GO:0055114);;	K04708|0.0|dre:394114|kdsr, MGC55947, fvt1, zgc:55947	Dehydrogenase/reductase SDR family member 7B GN=dhrs7b OS=Xenopus laevis (African clawed frog) PE=2 SV=1	PREDICTED: 3-ketodihydrosphingosine reductase-like [Maylandia zebra]
c157647.graph_c0	34.4934	11.8818	1.06794e-09	-1.48399	down	[F]	Nucleotide transport and metabolism	Cellular Component: mitochondrion (GO:0005739);; Cellular Component: cytosol (GO:0005829);; Biological Process: pyrimidine nucleobase catabolic process (GO:0006208);; Biological Process: cytoskeleton organization (GO:0007010);; Molecular Function: hydrolase activity, acting on carbon-nitrogen (but not peptide) bonds, in cyclic amides (GO:0016812);; Molecular Function: protein kinase binding (GO:0…	K07528|0.0|mdo:100017919|similar to collapsin response mediator protein-2A	Dihydropyrimidinase-related protein 2 GN=DPYSL2 OS=Gallus gallus (Chicken) PE=2 SV=1	PREDICTED: dihydropyrimidinase-related protein 2-like [Oreochromis niloticus]
c149464.graph_c2	8.43022	3.35154	0.00196231	-1.25875	down	[R]	General function prediction only	Molecular Function: nucleic acid binding (GO:0003676);; Biological Process: mRNA catabolic process (GO:0006402);; Biological Process: pronephric nephron tubule development (GO:0039020);; Biological Process: single-organism cellular process (GO:0044763);; Molecular Function: metal ion binding (GO:0046872);; Biological Process: regulation of cellular process (GO:0050794);;	--	Zinc finger protein 36, C3H1 type-like 2-B GN=zfp36l2-B OS=Xenopus laevis (African clawed frog) PE=2 SV=1	zinc finger protein 36, C3H type-like 1a [Danio rerio]
c60073.graph_c0	13.1719	4.32287	2.39457e-05	-1.53056	down	[RTKL]	--	Molecular Function: calmodulin-dependent protein kinase activity (GO:0004683);; Molecular Function: calmodulin binding (GO:0005516);; Molecular Function: ATP binding (GO:0005524);; Biological Process: protein phosphorylation (GO:0006468);;	K04515|9e-62|dre:562064|MGC165373	Calcium/calmodulin-dependent protein kinase type II delta chain GN=camk2d OS=Xenopus laevis (African clawed frog) PE=2 SV=1	Calcium/calmodulin-dependent protein kinase type II beta chain [Salmo salar]
c152799.graph_c1	3.26292	1.35972	0.00303325	-1.19407	down	[H]	Coenzyme transport and metabolism	Molecular Function: methionine adenosyltransferase activity (GO:0004478);; Molecular Function: ATP binding (GO:0005524);; Biological Process: S-adenosylmethionine biosynthetic process (GO:0006556);; Biological Process: one-carbon metabolic process (GO:0006730);; Molecular Function: metal ion binding (GO:0046872);;	K00789|0.0|ssc:100312974|MAT2A, MATA2	--	S-adenosylmethionine synthetase isoform type-2 [Salmo salar]
c157954.graph_c0	3.93646	1.57082	0.000907523	-1.25656	down	--	--	--	--	Zinc-binding protein A33 OS=Pleurodeles waltl (Iberian ribbed newt) PE=1 SV=2	uncharacterized protein LOC794946 [Danio rerio]
c152334.graph_c0	8.21298	3.18421	0.000366539	-1.29833	down	--	--	Molecular Function: GTPase activity (GO:0003924);; Molecular Function: GTP binding (GO:0005525);; Molecular Function: phospholipid binding (GO:0005543);; Cellular Component: microtubule (GO:0005874);; Biological Process: GTP catabolic process (GO:0006184);; Biological Process: endocytosis (GO:0006897);; Biological Process: embryo development (GO:0009790);; Biological Process: convergent extension…	K01528|0.0|dre:559334|dnm2, MGC114072, zgc:114072	Dynamin-1-like protein GN=dnm1l OS=Danio rerio (Zebrafish) PE=2 SV=1	dynamin-2 [Danio rerio]
c151116.graph_c0	4.41197	1.5982	0.000270946	-1.39043	down	[I]	Lipid transport and metabolism	Cellular Component: integral component of membrane (GO:0016021);; Molecular Function: hydrolase activity (GO:0016787);;	--	Presqualene diphosphate phosphatase OS=Danio rerio (Zebrafish) PE=2 SV=1	Si:ch211-246k22.2 protein [Danio rerio]
c158194.graph_c0	10.965	4.39484	2.79032e-06	-1.2637	down	[R]	General function prediction only	Molecular Function: Rab GTPase activator activity (GO:0005097);; Biological Process: positive regulation of Rab GTPase activity (GO:0032851);;	--	TBC1 domain family member 24 GN=tbc1d24 OS=Xenopus laevis (African clawed frog) PE=2 SV=1	TBC1 domain family member 24 [Dicentrarchus labrax]
c148347.graph_c2	12.2861	5.22666	0.00239716	-1.1671	down	--	--	--	--	--	PREDICTED: uncharacterized protein LOC100488716 [Xenopus (Silurana) tropicalis]
c135895.graph_c0	6.11441	2.48999	0.00819087	-1.22057	down	--	--	--	--	Acidic leucine-rich nuclear phosphoprotein 32 family member E GN=ANP32E OS=Gallus gallus (Chicken) PE=2 SV=1	PREDICTED: hypothetical protein LOC560599 [Danio rerio]
c146158.graph_c0	5.16397	2.21691	0.00157949	-1.1561	down	[O]	Posttranslational modification, protein turnover, chaperones	Molecular Function: GPI-anchor transamidase activity (GO:0003923);; Molecular Function: cysteine-type endopeptidase activity (GO:0004197);; Biological Process: proteolysis (GO:0006508);; Biological Process: protein localization to cell surface (GO:0034394);; Cellular Component: GPI-anchor transamidase complex (GO:0042765);; Biological Process: detection of mechanical stimulus involved in sensory …	K05290|0.0|dre:415239|pigk, zgc:86702	--	GPI-anchor transamidase precursor [Danio rerio]
c148422.graph_c0	5.82097	1.78415	2.7676e-09	-1.64373	down	--	--	--	--	--	PREDICTED: hypothetical protein LOC100705635 [Oreochromis niloticus]
c83391.graph_c0	15.0876	6.39454	0.000436687	-1.17707	down	--	--	Molecular Function: calcium ion binding (GO:0005509);;	--	Parvalbumin beta OS=Cyprinus carpio (Common carp) PE=1 SV=1	parvalbumin [Cyprinus carpio]
c154155.graph_c0	21.4767	2.32067	0	-3.12288	down	--	--	--	--	Ig light chain C region OS=Lithobates catesbeiana (American bullfrog) PE=1 SV=1	Ig kappa chain V-IV region JI precursor [Salmo salar]
c144429.graph_c0	3.38921	1.27868	0.00135459	-1.33	down	[J]	Translation, ribosomal structure and biogenesis	Molecular Function: methionine-tRNA ligase activity (GO:0004825);; Molecular Function: ATP binding (GO:0005524);; Cellular Component: mitochondrial matrix (GO:0005759);; Biological Process: methionyl-tRNA aminoacylation (GO:0006431);;	K01874|0.0|dre:566565|Methionyl-tRNA synthetase, mitochondrial-like	Methionine--tRNA ligase, mitochondrial (Precursor) GN=mars2 OS=Takifugu rubripes (Japanese pufferfish) PE=3 SV=1	PREDICTED: methionyl-tRNA synthetase, mitochondrial-like [Danio rerio]
c160187.graph_c0	6.84276	3.07641	0.000197965	-1.09796	down	--	--	Molecular Function: inorganic anion exchanger activity (GO:0005452);; Cellular Component: plasma membrane (GO:0005886);; Biological Process: anion transport (GO:0006820);; Cellular Component: integral component of membrane (GO:0016021);; Biological Process: regulation of intracellular pH (GO:0051453);;	K13856|0.0|dre:100333073|anion exchange protein 3-like	Band 3 anion transport protein GN=SLC4A1 OS=Gallus gallus (Chicken) PE=2 SV=1	PREDICTED: anion exchange protein 3-like [Oreochromis niloticus]
c156343.graph_c0	0.617234	4.0267	5.62992e-09	2.62427	up	--	--	--	--	Acetylcholine receptor subunit epsilon (Precursor) GN=chrne OS=Xenopus laevis (African clawed frog) PE=2 SV=1	PREDICTED: 5-hydroxytryptamine receptor 3A-like [Oryzias latipes]
c135028.graph_c0	13.238	5.5194	6.34645e-05	-1.20383	down	--	--	Molecular Function: DNA binding (GO:0003677);; Molecular Function: translation initiation factor activity (GO:0003743);; Cellular Component: cytoplasm (GO:0005737);; Biological Process: regulation of translation (GO:0006417);; Biological Process: mesoderm development (GO:0007498);; Biological Process: RNA metabolic process (GO:0016070);;	--	--	Unknown (protein for MGC:66141) [Danio rerio]
c147930.graph_c0	23.2228	10.6037	0.000137333	-1.07744	down	--	--	Biological Process: negative regulation of transcription from RNA polymerase II promoter (GO:0000122);; Biological Process: embryonic axis specification (GO:0000578);; Molecular Function: RNA polymerase II activating transcription factor binding (GO:0001102);; Biological Process: cartilage condensation (GO:0001502);; Biological Process: patterning of blood vessels (GO:0001569);; Biological Proces…	--	Catenin beta GN=ctnnb1 OS=Xenopus laevis (African clawed frog) PE=1 SV=1	catenin, beta 2 [Danio rerio]
c160778.graph_c0	11.8076	4.41275	1.31628e-07	-1.3649	down	[RTKL]	--	Molecular Function: nucleotide binding (GO:0000166);; Molecular Function: protein kinase activity (GO:0004672);; Biological Process: phosphorylation (GO:0016310);; Cellular Component: intracellular membrane-bounded organelle (GO:0043231);; Cellular Component: intracellular organelle part (GO:0044446);;	K08815|0.0|dre:100331590|casein kinase 1, delta-like	Casein kinase I isoform alpha GN=csnk1a1 OS=Xenopus laevis (African clawed frog) PE=2 SV=1	PREDICTED: tau-tubulin kinase 2 [Oreochromis niloticus]
c142613.graph_c0	3.73251	1.46549	0.000282511	-1.28208	down	--	--	Molecular Function: steroid hormone receptor activity (GO:0003707);; Biological Process: regulation of transcription, DNA-templated (GO:0006355);; Biological Process: steroid hormone mediated signaling pathway (GO:0043401);; Cellular Component: intracellular part (GO:0044424);; Biological Process: response to glucocorticoid (GO:0051384);; Molecular Function: organic cyclic compound binding (GO:00…	K05771|2e-41|dre:553740|nr3c1, MGC113038, MGC191720, gr, zgc:113038	Glucocorticoid receptor GN=nr3c1 OS=Oncorhynchus mykiss (Rainbow trout) PE=1 SV=1	putative glucocorticoid receptor [Cyprinus carpio]
c111988.graph_c0	1.18039	0.206643	0.00215022	-2.25014	down	[R]	General function prediction only	Molecular Function: neurotransmitter:sodium symporter activity (GO:0005328);; Biological Process: neurotransmitter transport (GO:0006836);; Cellular Component: integral component of membrane (GO:0016021);; Biological Process: sodium ion transmembrane transport (GO:0035725);;	K05038|0.0|dre:494450|slc6a5, glyt2, si:dkey-7n10.12	Sodium- and chloride-dependent glycine transporter 2 GN=slc6a5 OS=Xenopus laevis (African clawed frog) PE=2 SV=1	sodium- and chloride-dependent glycine transporter 2 [Danio rerio]
c160467.graph_c0	1.60938	0.270852	6.76227e-07	-2.39844	down	[L]	Replication, recombination and repair	--	--	--	PREDICTED: hypothetical protein LOC100707942, partial [Oreochromis niloticus]
c107921.graph_c0	8.66502	3.04211	2.44197e-05	-1.44009	down	[RTKL]	--	Biological Process: G2/M transition of mitotic cell cycle (GO:0000086);; Cellular Component: cytoplasmic cyclin-dependent protein kinase holoenzyme complex (GO:0000308);; Molecular Function: cyclin-dependent protein serine/threonine kinase activity (GO:0004693);; Molecular Function: ATP binding (GO:0005524);; Cellular Component: nucleus (GO:0005634);; Cellular Component: cytosol (GO:0005829);; Ce…	K08821|1e-171|cfa:475223|CDK14, PFTK1	Cyclin-dependent kinase 14 GN=cdk14 OS=Xenopus tropicalis (Western clawed frog) PE=2 SV=1	PREDICTED: cyclin-dependent kinase 14-like [Oreochromis niloticus]
c126185.graph_c0	6.25492	2.65732	0.00588248	-1.16565	down	--	--	Molecular Function: nucleoside transmembrane transporter activity (GO:0005337);; Biological Process: nucleobase-containing compound transport (GO:0015931);; Cellular Component: integral component of membrane (GO:0016021);; Biological Process: transmembrane transport (GO:0055085);;	--	Equilibrative nucleoside transporter 4 GN=slc29a4 OS=Danio rerio (Zebrafish) PE=2 SV=1	equilibrative nucleoside transporter 4 [Danio rerio]
c157708.graph_c0	7.70344	3.61872	0.00037718	-1.03641	down	[R]	General function prediction only	Biological Process: signal transduction (GO:0007165);;	--	YGP40 (Precursor) GN=VTG2 OS=Gallus gallus (Chicken) PE=1 SV=1	PREDICTED: probable G-protein coupled receptor 158-like isoform X1 [Maylandia zebra]
c137590.graph_c0	11.286	3.92685	3.87503e-07	-1.46159	down	--	--	Cellular Component: membrane (GO:0016020);; Cellular Component: intracellular membrane-bounded organelle (GO:0043231);; Cellular Component: cytoplasmic part (GO:0044444);;	K06501|1e-104|dre:100000085|fb66f03	Lysosome-associated membrane glycoprotein 1 (Precursor) GN=LAMP1 OS=Gallus gallus (Chicken) PE=2 SV=1	PREDICTED: lysosome-associated membrane glycoprotein 1 [Danio rerio]
c93713.graph_c0	1.76279	0.253014	0.000352732	-2.49471	down	--	--	--	--	--	reverse transcriptase/ribonuclease H/putative methyltransferase [Tetraodon nigroviridis]
c127755.graph_c0	0.0776382	2.90472	0	4.67753	up	--	--	Molecular Function: G-protein coupled receptor activity (GO:0004930);; Biological Process: G-protein coupled receptor signaling pathway (GO:0007186);; Biological Process: visual perception (GO:0007601);; Biological Process: phototransduction (GO:0007602);; Biological Process: photoperiodism (GO:0009648);; Molecular Function: photoreceptor activity (GO:0009881);; Cellular Component: integral compo…	K04251|0.0|dre:30413|opn1lw1, LWS-1, rdops, zfred	Red-sensitive opsin-1 GN=opn1lw1 OS=Danio rerio (Zebrafish) PE=1 SV=1	red-sensitive cone opsin [Hemibarbus labeo]
c54481.graph_c0	0.938123	0.121448	0.00450582	-2.52959	down	--	--	--	--	--	PREDICTED: interferon-induced very large GTPase 1-like [Maylandia zebra]
c105778.graph_c0	5.57791	1.96652	3.05703e-05	-1.4338	down	--	--	Molecular Function: sequence-specific DNA binding transcription factor activity (GO:0003700);; Biological Process: regulation of transcription, DNA-templated (GO:0006355);; Molecular Function: sequence-specific DNA binding (GO:0043565);;	--	--	PREDICTED: UPF0474 protein C5orf41 homolog [Danio rerio]
c159168.graph_c0	3.58282	1.57701	0.00374599	-1.11957	down	--	--	--	K03129|0.0|dre:564106|si:dkey-219c3.2	Serine/arginine repetitive matrix protein 1 GN=SRRM1 OS=Gallus gallus (Chicken) PE=2 SV=1	PREDICTED: transcription initiation factor TFIID subunit 4-like [Oryzias latipes]
c83738.graph_c0	22.887	4.51193	4.42979e-14	-2.26273	down	--	--	Molecular Function: ATP binding (GO:0005524);; Molecular Function: kinase activity (GO:0016301);; Biological Process: phosphorylation (GO:0016310);;	--	Creatine kinase M-type GN=CKM OS=Gallus gallus (Chicken) PE=2 SV=1	Ckmb protein [Danio rerio]
c153999.graph_c1	4.13027	1.52914	7.3524e-05	-1.36533	down	--	--	Molecular Function: guanylate cyclase activity (GO:0004383);; Molecular Function: protein kinase activity (GO:0004672);; Molecular Function: ATP binding (GO:0005524);; Cellular Component: intracellular (GO:0005622);; Biological Process: cGMP biosynthetic process (GO:0006182);; Biological Process: protein phosphorylation (GO:0006468);; Cellular Component: integral component of membrane (GO:0016021…	K12323|0.0|dre:560653|npr1a, sGC, si:dkey-27c15.1	Atrial natriuretic peptide receptor 2 (Precursor) GN=npr2 OS=Anguilla japonica (Japanese eel) PE=2 SV=1	atrial natriuretic peptide receptor 1 precursor [Danio rerio]
c151874.graph_c0	0.194016	1.60121	9.43265e-08	2.86538	up	[L]	Replication, recombination and repair	--	--	--	PREDICTED: uncharacterized protein LOC101155130 [Oryzias latipes]
c168227.graph_c0	0	2.13784	5.69403e-08	4.6912	up	--	--	--	--	--	PREDICTED: RNA-directed DNA polymerase from mobile element jockey-like [Oryzias latipes]
c161966.graph_c1	11.1995	4.8569	2.82177e-05	-1.15122	down	[RTKL]	--	Biological Process: activation of MAPKK activity (GO:0000186);; Molecular Function: MAP kinase kinase kinase activity (GO:0004709);; Molecular Function: ATP binding (GO:0005524);; Cellular Component: cytoplasm (GO:0005737);; Molecular Function: identical protein binding (GO:0042802);; Biological Process: protein autophosphorylation (GO:0046777);;	K04422|0.0|dre:568412|si:ch211-45c16.2	Mitogen-activated protein kinase kinase kinase 13-A GN=map3k13-a OS=Xenopus laevis (African clawed frog) PE=2 SV=1	PREDICTED: mitogen-activated protein kinase kinase kinase 13 [Danio rerio]
c106772.graph_c1	53.8277	13.8825	1.35747e-12	-1.89175	down	[R]	General function prediction only	Molecular Function: GTPase activity (GO:0003924);; Molecular Function: GTP binding (GO:0005525);; Molecular Function: phospholipid binding (GO:0005543);; Cellular Component: microtubule (GO:0005874);; Biological Process: GTP catabolic process (GO:0006184);; Biological Process: receptor-mediated endocytosis (GO:0006898);; Biological Process: endosome organization (GO:0007032);; Cellular Component:…	K01528|4e-84|xtr:448130|dnm1, MGC69248, dnm	Dynamin-1-like protein GN=dnm1l OS=Danio rerio (Zebrafish) PE=2 SV=1	dynamin 1 [Xenopus (Silurana) tropicalis]
c121471.graph_c0	1.62066	0.230112	8.4135e-06	-2.56798	down	[Q]	Secondary metabolites biosynthesis, transport and catabolism	--	--	Cytochrome P450 1A1 GN=cyp1a1 OS=Pleuronectes platessa (European plaice) PE=2 SV=1	RecName: Full=Cytochrome P450 1A1; AltName: Full=CYPIA1
c77557.graph_c0	0.0989837	1.111	1.19318e-07	3.17686	up	--	--	--	--	--	PREDICTED: uncharacterized protein LOC101466622 [Maylandia zebra]
c142927.graph_c0	0.732595	2.23522	0.00496165	1.5916	up	--	--	--	--	--	reverse transcriptase [Fundulus heteroclitus]
c91029.graph_c0	2.65673	0.551596	0.00138741	-2.06983	down	--	--	Cellular Component: intracellular part (GO:0044424);;	--	Translationally-controlled tumor protein homolog GN=tpt1 OS=Danio rerio (Zebrafish) PE=2 SV=1	Translationally-controlled tumor protein homolog [Salmo salar]
c56557.graph_c0	1.97066	0.500424	0.00910775	-1.81014	down	[G]	Carbohydrate transport and metabolism	Molecular Function: water transmembrane transporter activity (GO:0005372);; Biological Process: water transport (GO:0006833);; Cellular Component: membrane (GO:0016020);; Biological Process: single-organism developmental process (GO:0044767);; Biological Process: organ development (GO:0048513);; Biological Process: transmembrane transport (GO:0055085);; Biological Process: biological regulation (…	K09864|7e-51|xla:443817|aqp1, MGC79006, aquaporin-1, chip28	Aquaporin FA-CHIP GN=AQPA OS=Rana esculenta (Edible frog) PE=2 SV=1	aquaporin 1 (Colton blood group) [Xenopus laevis]
c106274.graph_c0	0.158818	3.61176	1.7484e-11	3.97194	up	--	--	Molecular Function: 3',5'-cyclic-nucleotide phosphodiesterase activity (GO:0004114);; Biological Process: visual perception (GO:0007601);; Molecular Function: cGMP binding (GO:0030553);;	--	--	uncharacterized protein LOC393810 [Danio rerio]
c129677.graph_c0	2.66485	0.314185	5.24469e-13	-2.92026	down	[R]	General function prediction only	--	--	--	PREDICTED: hypothetical protein LOC100004848 [Danio rerio]
c151651.graph_c0	6.39988	12.581	0.00188813	1.02003	up	--	--	--	--	--	PREDICTED: hypothetical protein LOC100005318 [Danio rerio]
c157922.graph_c0	4.23626	1.79043	0.000374472	-1.18127	down	[K]	Transcription	--	--	DIS3-like exonuclease 1 GN=dis3l OS=Xenopus tropicalis (Western clawed frog) PE=2 SV=2	PREDICTED: helicase with zinc finger domain 2-like, partial [Melopsittacus undulatus]
c165637.graph_c0	1.70464	0	0.000111894	-4.20378	down	--	--	Biological Process: immune system process (GO:0002376);; Biological Process: multicellular organismal development (GO:0007275);; Biological Process: cell proliferation (GO:0008283);; Biological Process: regulation of signal transduction (GO:0009966);; Biological Process: intracellular signal transduction (GO:0035556);; Biological Process: negative regulation of apoptotic process (GO:0043066);; Bi…	K07253|2e-21|bmy:Bm1_28435|Bm-MIF-1, identical	Macrophage migration inhibitory factor GN=mif OS=Xenopus laevis (African clawed frog) PE=1 SV=1	macrophage migration inhibitory factor [Petromyzon marinus]
c149778.graph_c0	4.00839	1.70242	0.00113992	-1.17163	down	--	--	Molecular Function: adenylate cyclase inhibiting G-protein coupled glutamate receptor activity (GO:0001640);; Molecular Function: extracellular-glutamate-gated ion channel activity (GO:0005234);; Cellular Component: integral component of plasma membrane (GO:0005887);; Biological Process: ion transport (GO:0006811);; Biological Process: adenylate cyclase-inhibiting G-protein coupled glutamate rece…	--	Glutamate receptor ionotropic, kainate 2 (Fragment) GN=grik2 OS=Xenopus laevis (African clawed frog) PE=2 SV=1	PREDICTED: glutamate receptor, ionotropic kainate 3-like [Oryzias latipes]
c147576.graph_c0	3.72184	1.26278	0.000597412	-1.47366	down	--	--	--	--	Saposin-D (Precursor) GN=PSAP OS=Gallus gallus (Chicken) PE=1 SV=1	PREDICTED: proactivator polypeptide-like [Maylandia zebra]
c139110.graph_c0	7.59937	2.71833	1.33896e-06	-1.42139	down	[R]	General function prediction only	Molecular Function: nucleic acid binding (GO:0003676);; Molecular Function: metal ion binding (GO:0046872);; Biological Process: regulation of cellular process (GO:0050794);;	K09208|1e-176|dre:767805|klf13, MGC152886, klf13l, zgc:152886	Transcription factor Sp8 GN=SP8 OS=Gallus gallus (Chicken) PE=2 SV=1	Krueppel-like factor 13 [Danio rerio]
c160170.graph_c1	4.03824	0.969937	4.84717e-09	-1.97194	down	--	--	Molecular Function: ion channel activity (GO:0005216);; Biological Process: ion transport (GO:0006811);; Cellular Component: integral component of membrane (GO:0016021);; Biological Process: transmembrane transport (GO:0055085);;	K04978|0.0|dre:565807|trpm6	--	PREDICTED: transient receptor potential cation channel subfamily M member 3-like isoform X5 [Maylandia zebra]
c153845.graph_c0	3.75748	1.6351	0.00222473	-1.1367	down	--	--	Molecular Function: phospholipid binding (GO:0005543);; Biological Process: exocytosis (GO:0006887);; Biological Process: protein transport (GO:0015031);; Cellular Component: cell junction (GO:0030054);; Cellular Component: cytoplasmic vesicle membrane (GO:0030659);; Cellular Component: synapse (GO:0045202);; Molecular Function: metal ion binding (GO:0046872);;	--	Calcium-dependent secretion activator 1 GN=cadps OS=Xenopus laevis (African clawed frog) PE=2 SV=1	PREDICTED: calcium-dependent secretion activator 2-like isoform X2 [Maylandia zebra]
c110828.graph_c0	0.0344081	1.17374	6.90015e-06	3.82517	up	--	--	Molecular Function: G-protein coupled receptor activity (GO:0004930);; Biological Process: G-protein coupled receptor signaling pathway (GO:0007186);; Biological Process: visual perception (GO:0007601);; Biological Process: phototransduction (GO:0007602);; Molecular Function: photoreceptor activity (GO:0009881);; Cellular Component: integral component of membrane (GO:0016021);; Biological Process…	K04256|0.0|dre:100331083|Parapinopsin-like	Parapinopsin OS=Ictalurus punctatus (Channel catfish) PE=2 SV=1	parapinopsin [Oncorhynchus mykiss]
c161719.graph_c0	1.35987	0.12133	0.000333871	-2.94118	down	--	--	--	--	--	uncharacterized protein LOC100006143 [Danio rerio]
c155550.graph_c0	9.21844	4.39979	0.00973233	-1.00665	down	--	--	Molecular Function: GPI-linked ephrin receptor activity (GO:0005004);; Molecular Function: transmembrane-ephrin receptor activity (GO:0005005);; Molecular Function: ATP binding (GO:0005524);; Cellular Component: integral component of plasma membrane (GO:0005887);; Biological Process: protein phosphorylation (GO:0006468);; Biological Process: anterior/posterior pattern specification (GO:0009952);;…	K05105|1e-176|dre:64270|epha4b, EphA3, epha4, rtk2	Ephrin type-A receptor 3 (Precursor) GN=epha3 OS=Danio rerio (Zebrafish) PE=2 SV=1	ephrin type-A receptor 3 precursor [Danio rerio]
c156646.graph_c0	5.82916	2.67687	0.000546802	-1.06673	down	--	--	Molecular Function: guanyl-nucleotide exchange factor activity (GO:0005085);; Biological Process: small GTPase mediated signal transduction (GO:0007264);;	--	--	PREDICTED: dedicator of cytokinesis protein 7-like isoform X9 [Maylandia zebra]
c161361.graph_c0	105.038	46.4186	2.49909e-05	-1.12632	down	--	--	Biological Process: antigen processing and presentation of peptide or polysaccharide antigen via MHC class II (GO:0002504);; Biological Process: immune response (GO:0006955);; Cellular Component: integral component of membrane (GO:0016021);; Cellular Component: MHC class II protein complex (GO:0042613);;	--	Class II histocompatibility antigen, B-L beta chain (Fragment) OS=Gallus gallus (Chicken) PE=3 SV=1	MHC class II [Cyprinus carpio]
c136496.graph_c0	1.65612	0.303731	0.00130714	-2.20933	down	[S]	Function unknown	Molecular Function: calcium ion binding (GO:0005509);; Cellular Component: extracellular space (GO:0005615);; Cellular Component: cytoplasm (GO:0005737);; Biological Process: motor neuron axon guidance (GO:0008045);; Biological Process: tangential migration from the subventricular zone to the olfactory bulb (GO:0022028);; Biological Process: retinal ganglion cell axon guidance (GO:0031290);; Biol…	K06838|1e-170|dre:556123|slit1a	Peroxidasin (Precursor) GN=pxdn OS=Xenopus tropicalis (Western clawed frog) PE=2 SV=1	slit homolog 1 protein precursor [Danio rerio]
c152152.graph_c0	4.23982	1.91987	0.00457442	-1.08051	down	--	--	Cellular Component: intracellular (GO:0005622);; Molecular Function: zinc ion binding (GO:0008270);; Biological Process: single-organism cellular process (GO:0044763);; Biological Process: positive regulation of cellular process (GO:0048522);;	K10649|0.0|dre:100332164|tripartite motif-containing protein 9-like	Fibronectin type III and SPRY domain-containing protein 1 GN=fsd1 OS=Danio rerio (Zebrafish) PE=2 SV=1	PREDICTED: e3 ubiquitin-protein ligase TRIM9-like [Danio rerio]
c153919.graph_c0	9.41929	4.1196	6.07673e-05	-1.13816	down	[R]	General function prediction only	Molecular Function: binding (GO:0005488);;	--	Zinc finger Y-chromosomal protein 1 GN=zfy1 OS=Xenopus laevis (African clawed frog) PE=2 SV=1	PREDICTED: zinc finger Y-chromosomal protein 1-like isoform X2 [Maylandia zebra]
c159222.graph_c0	4.62298	9.4554	0.00731105	1.07019	up	--	--	--	--	Pre-mRNA-splicing factor 38B GN=prpf38b OS=Danio rerio (Zebrafish) PE=2 SV=1	Ribosome-binding protein 1 [Columba livia]
c162777.graph_c0	13.0168	5.07089	7.26761e-06	-1.30123	down	--	--	Molecular Function: GTPase activity (GO:0003924);; Molecular Function: GTP binding (GO:0005525);; Cellular Component: intracellular (GO:0005622);; Biological Process: GTP catabolic process (GO:0006184);; Biological Process: regulation of apoptotic process (GO:0042981);;	--	Uncharacterized protein KIAA1211 homolog GN=si:dkeyp-117h8.2 OS=Danio rerio (Zebrafish) PE=4 SV=3	Interferon-induced guanylate-binding protein 1 [Salmo salar]
c143611.graph_c0	9.98508	3.66252	1.57256e-07	-1.39045	down	--	--	Molecular Function: sequence-specific DNA binding transcription factor activity (GO:0003700);; Biological Process: regulation of transcription, DNA-templated (GO:0006355);; Biological Process: endoplasmic reticulum unfolded protein response (GO:0030968);; Molecular Function: sequence-specific DNA binding (GO:0043565);;	K09054|0.0|dre:558071|fi12h10, si:ch211-260g14.1, wu:fi12h10	Processed cyclic AMP-responsive element-binding protein 3-like protein 2 GN=creb3l2 OS=Danio rerio (Zebrafish) PE=2 SV=1	cyclic AMP-dependent transcription factor ATF-6 alpha [Danio rerio]
c162913.graph_c0	3.64028	9.43686	3.09747e-07	1.4164	up	[L]	Replication, recombination and repair	--	--	Transposon TX1 uncharacterized 149 kDa protein OS=Xenopus laevis (African clawed frog) PE=4 SV=1	reverse transcriptase [Oryzias latipes]
c57236.graph_c0	10.1553	4.76633	0.00482878	-1.03157	down	[RTKL]	--	Molecular Function: protein serine/threonine kinase activity (GO:0004674);; Molecular Function: MAP kinase kinase activity (GO:0004708);; Molecular Function: ATP binding (GO:0005524);; Biological Process: axonogenesis (GO:0007409);; Biological Process: dendrite development (GO:0016358);; Molecular Function: Rho GTPase binding (GO:0017048);; Biological Process: regulation of actin filament polymer…	K05733|0.0|gga:422342|PAK3	Serine/threonine-protein kinase 4 18kDa subunit GN=stk4 OS=Xenopus laevis (African clawed frog) PE=2 SV=1	PREDICTED: serine/threonine-protein kinase PAK 3-like isoform 1 [Oryzias latipes]
c52317.graph_c0	10.7051	3.71066	2.53736e-05	-1.45717	down	[D]	Cell cycle control, cell division, chromosome partitioning	Molecular Function: motor activity (GO:0003774);; Cellular Component: cytoplasm (GO:0005737);; Cellular Component: dynactin complex (GO:0005869);; Cellular Component: microtubule (GO:0005874);; Biological Process: microtubule-based transport (GO:0010970);; Cellular Component: dynein complex (GO:0030286);; Molecular Function: dynein binding (GO:0045502);;	K04648|3e-62|dre:100003026|dctn1b, si:ch211-132e22.1	Dynactin subunit 1 GN=DCTN1 OS=Gallus gallus (Chicken) PE=2 SV=2	PREDICTED: dynactin subunit 1 [Oreochromis niloticus]
c55694.graph_c0	6.34633	1.92965	0.0033722	-1.60305	down	--	--	Molecular Function: Rab GTPase activator activity (GO:0005097);; Molecular Function: calcium ion binding (GO:0005509);; Biological Process: positive regulation of Rab GTPase activity (GO:0032851);;	--	TBC1 domain family member 8B GN=tbc1d8b OS=Danio rerio (Zebrafish) PE=4 SV=1	PREDICTED: TBC1 domain family member 9B-like, partial [Danio rerio]
c144257.graph_c1	10.7782	4.30621	3.82581e-06	-1.26759	down	--	--	--	--	FCH domain only protein 2 GN=fcho2 OS=Danio rerio (Zebrafish) PE=2 SV=1	PREDICTED: SH3-containing GRB2-like protein 3-interacting protein 1-like [Oreochromis niloticus]
c147890.graph_c0	3.04136	0.085813	4.13106e-06	-3.88596	down	--	--	--	--	--	PREDICTED: hypothetical protein LOC100034563 [Danio rerio]
c140579.graph_c0	15.6743	5.8009	5.69727e-05	-1.36655	down	--	--	Molecular Function: nucleic acid binding (GO:0003676);;	--	--	PREDICTED: R3H domain-containing protein 2-like [Takifugu rubripes]
c157795.graph_c1	1.25819	3.78077	0.00197728	1.58019	up	--	--	--	--	--	PREDICTED: uncharacterized protein LOC101167511 [Oryzias latipes]
c148568.graph_c0	6.2817	1.55107	5.95913e-09	-1.93461	down	[K]	Transcription	Biological Process: lens development in camera-type eye (GO:0002088);; Biological Process: transcription, DNA-templated (GO:0006351);; Biological Process: response to heat (GO:0009408);; Molecular Function: sequence-specific DNA binding (GO:0043565);;	--	Heat shock factor protein GN=hsf1 OS=Xenopus laevis (African clawed frog) PE=2 SV=1	heat shock transcription factor 1b [Oncorhynchus mykiss]
c106396.graph_c0	27.9612	9.45884	1.2665e-06	-1.49766	down	--	--	--	--	--	hypothetical protein Anapl_16334, partial [Anas platyrhynchos]
c146472.graph_c0	19.2982	9.00293	0.000217216	-1.04717	down	[RTKL]	--	Molecular Function: protein serine/threonine kinase activity (GO:0004674);; Molecular Function: ATP binding (GO:0005524);; Biological Process: protein phosphorylation (GO:0006468);;	K08820|0.0|dre:559750|cdk16, fc22a06, si:dkey-31k5.1, wu:fc22a06	Cyclin-dependent kinase 14 GN=cdk14 OS=Xenopus tropicalis (Western clawed frog) PE=2 SV=1	PREDICTED: cyclin-dependent kinase 16 [Danio rerio]
c158200.graph_c0	9.58761	19.2756	0.000306168	1.05477	up	--	--	Molecular Function: DNA binding (GO:0003677);; Molecular Function: sequence-specific DNA binding transcription factor activity (GO:0003700);; Molecular Function: signal transducer activity (GO:0004871);; Cellular Component: nucleus (GO:0005634);; Cellular Component: transcription factor complex (GO:0005667);; Cellular Component: cytoplasm (GO:0005737);; Biological Process: regulation of transcrip…	K09099|0.0|dre:58099|arntl2, MGC158186, bmal2, wu:fj90c09	Aryl hydrocarbon receptor nuclear translocator-like protein 2 GN=ARNTL2 OS=Gallus gallus (Chicken) PE=1 SV=1	Arntl2 protein [Danio rerio]
c107220.graph_c0	6.9661	2.66625	0.000366183	-1.31565	down	--	--	Molecular Function: protein serine/threonine kinase activity (GO:0004674);; Molecular Function: Rho guanyl-nucleotide exchange factor activity (GO:0005089);; Molecular Function: ATP binding (GO:0005524);; Molecular Function: phospholipid binding (GO:0005543);; Cellular Component: cytoplasm (GO:0005737);; Biological Process: protein phosphorylation (GO:0006468);; Biological Process: regulation of …	--	Triple functional domain protein GN=trio OS=Danio rerio (Zebrafish) PE=3 SV=1	novel protein similar to human triple functional domain protein TRIO (PTPRF interacting) [Danio rerio]
c131834.graph_c0	0.145787	1.92508	1.52022e-09	3.4055	up	[L]	Replication, recombination and repair	--	--	--	PREDICTED: uncharacterized protein K02A2.6-like [Oryzias latipes]
c150935.graph_c0	4.92044	2.11163	0.00249954	-1.15513	down	--	--	Molecular Function: protein binding (GO:0005515);; Biological Process: actin cytoskeleton organization (GO:0030036);;	--	Inverted formin-2 GN=inf2 OS=Xenopus tropicalis (Western clawed frog) PE=2 SV=1	unnamed protein product [Tetraodon nigroviridis]
c154654.graph_c0	8.07872	2.91608	3.9792e-06	-1.40684	down	[R]	General function prediction only	Molecular Function: catalytic activity (GO:0003824);; Cellular Component: endoplasmic reticulum membrane (GO:0005789);; Cellular Component: lipid particle (GO:0005811);; Biological Process: metabolic process (GO:0008152);; Biological Process: innate immune response (GO:0045087);; Molecular Function: metal ion binding (GO:0046872);; Molecular Function: 4 iron, 4 sulfur cluster binding (GO:0051539)…	--	Radical S-adenosyl methionine domain-containing protein 2 GN=rsad2 OS=Danio rerio (Zebrafish) PE=2 SV=1	IFN-inducible and antiviral protein [Carassius auratus]
c151762.graph_c0	4.45876	1.46069	0.000174124	-1.52536	down	[J]	Translation, ribosomal structure and biogenesis	Molecular Function: translation elongation factor activity (GO:0003746);; Molecular Function: GTPase activity (GO:0003924);; Molecular Function: GTP binding (GO:0005525);; Cellular Component: cytoplasm (GO:0005737);; Cellular Component: plasma membrane (GO:0005886);; Biological Process: GTP catabolic process (GO:0006184);; Biological Process: translational elongation (GO:0006414);; Molecular Func…	K03231|0.0|xla:379289|eef1a-o1, 42Sp48, EF-1-ALPHA-O1, EF-1-alpha-O, MGC53846	Elongation factor 1-alpha, oocyte form OS=Xenopus laevis (African clawed frog) PE=1 SV=2	elongation factor 1-alpha, oocyte form [Xenopus laevis]
c106334.graph_c0	8.69035	3.96948	0.00313941	-1.06981	down	--	--	Molecular Function: phospholipid binding (GO:0005543);; Molecular Function: ARF GTPase activator activity (GO:0008060);; Molecular Function: zinc ion binding (GO:0008270);; Biological Process: regulation of ARF GTPase activity (GO:0032312);; Biological Process: positive regulation of GTPase activity (GO:0043547);; Biological Process: cilium morphogenesis (GO:0060271);;	K12488|1e-130|dre:100170829|si:ch211-160i2.3	--	ArfGAP with SH3 domain, ankyrin repeat and PH domain 1a [Danio rerio]
c157632.graph_c0	8.98706	4.14033	0.00130279	-1.06037	down	--	--	Cellular Component: integral component of membrane (GO:0016021);; Biological Process: myelination (GO:0042552);;	--	Myelin proteolipid protein GN=plp OS=Oncorhynchus mykiss (Rainbow trout) PE=2 SV=1	proteolipid protein 1a [Danio rerio]
c163386.graph_c0	18.7025	5.16374	5.11732e-09	-1.78496	down	--	--	Molecular Function: microtubule motor activity (GO:0003777);; Cellular Component: cytoplasm (GO:0005737);; Cellular Component: kinesin complex (GO:0005871);; Biological Process: axon cargo transport (GO:0008088);; Cellular Component: ciliary rootlet (GO:0035253);; Cellular Component: neuron projection (GO:0043005);;	--	--	uncharacterized protein LOC550511 [Danio rerio]
c137549.graph_c0	2.09891	0.419933	6.40849e-08	-2.19985	down	[O]	Posttranslational modification, protein turnover, chaperones	Cellular Component: synaptonemal complex (GO:0000795);; Cellular Component: Prp19 complex (GO:0000974);; Cellular Component: male germ cell nucleus (GO:0001673);; Molecular Function: ATP binding (GO:0005524);; Cellular Component: nucleolus (GO:0005730);; Cellular Component: mitochondrion (GO:0005739);; Cellular Component: cytosol (GO:0005829);; Biological Process: male meiosis I (GO:0007141);; Bi…	K03283|0.0|cbr:CBG13234|Hypothetical protein CBG13234	Heat shock cognate 70 kDa protein GN=hsc71 OS=Oncorhynchus mykiss (Rainbow trout) PE=2 SV=2	HSC70 protein [Danio rerio]
c153900.graph_c1	7.47299	1.47398	3.03063e-07	-2.20943	down	--	--	Molecular Function: protein tyrosine kinase activity (GO:0004713);; Biological Process: cellular process (GO:0009987);;	--	--	transposase [Salmo salar]
c163053.graph_c0	1.46698	4.07471	1.08894e-07	1.51276	up	[L]	Replication, recombination and repair	--	--	--	PREDICTED: hypothetical protein LOC100708199 [Oreochromis niloticus]
c158738.graph_c1	0.0479462	0.395699	0.00131349	2.67501	up	--	--	--	--	G-protein coupled receptor 126 (Precursor) GN=gpr126 OS=Danio rerio (Zebrafish) PE=2 SV=1	fIg-Hepta protein [Takifugu rubripes]
c142670.graph_c1	10.8629	4.04695	8.77699e-06	-1.36203	down	[T]	Signal transduction mechanisms	Cellular Component: protein phosphatase type 2A complex (GO:0000159);; Cellular Component: cytoplasm (GO:0005737);; Cellular Component: cytoskeleton (GO:0005856);; Biological Process: signal transduction (GO:0007165);; Molecular Function: protein phosphatase type 2A regulator activity (GO:0008601);; Cellular Component: membrane (GO:0016020);; Biological Process: regulation of catalytic activity (…	--	Serine/threonine-protein phosphatase 2A 55 kDa regulatory subunit B beta isoform GN=ppp2r2b OS=Xenopus tropicalis (Western clawed frog) PE=2 SV=1	serine/threonine-protein phosphatase 2A 55 kDa regulatory subunit B gamma isoform [Danio rerio]
c160436.graph_c0	3.78913	1.25904	1.62474e-06	-1.52143	down	--	--	Cellular Component: cell part (GO:0044464);;	--	CXADR-like membrane protein (Precursor) GN=clmp OS=Xenopus tropicalis (Western clawed frog) PE=2 SV=1	PREDICTED: CXADR-like membrane protein-like [Takifugu rubripes]
c151175.graph_c0	6.20015	2.79403	0.000532915	-1.09268	down	[Z]	Cytoskeleton	Molecular Function: microfilament motor activity (GO:0000146);; Biological Process: mitotic cytokinesis (GO:0000281);; Biological Process: in utero embryonic development (GO:0001701);; Cellular Component: stress fiber (GO:0001725);; Biological Process: neuron migration (GO:0001764);; Biological Process: plasma membrane repair (GO:0001778);; Molecular Function: ATP binding (GO:0005524);; Cellular …	--	Myosin-9 GN=MYH9 OS=Gallus gallus (Chicken) PE=2 SV=1	PREDICTED: myosin-10-like isoform X2 [Maylandia zebra]
c158535.graph_c0	3.68234	1.30111	0.00215689	-1.41402	down	[T]	Signal transduction mechanisms	Cellular Component: intracellular (GO:0005622);; Molecular Function: zinc ion binding (GO:0008270);;	K10652|0.0|dre:393144|trim25, MGC55773, zgc:55773	Tripartite motif-containing protein 59 GN=TRIM59 OS=Gallus gallus (Chicken) PE=2 SV=1	tripartite motif protein 25 [Rhodeus uyekii]
c155928.graph_c1	8.76952	2.50472	8.56241e-11	-1.74582	down	--	--	Molecular Function: Notch binding (GO:0005112);; Molecular Function: zinc ion binding (GO:0008270);; Biological Process: regulation of Notch signaling pathway (GO:0008593);; Biological Process: glial cell differentiation (GO:0010001);; Biological Process: protein ubiquitination (GO:0016567);; Molecular Function: ligase activity (GO:0016874);; Molecular Function: ubiquitin protein ligase binding (…	K06058|0.0|dre:100333183|deltex 2-like	E3 ubiquitin-protein ligase DTX1 GN=dtx1 OS=Xenopus laevis (African clawed frog) PE=2 SV=1	PREDICTED: protein deltex-1-like [Oreochromis niloticus]
c159775.graph_c0	12.0601	5.12805	7.42376e-05	-1.17654	down	[R]	General function prediction only	Cellular Component: mitochondrial inner membrane (GO:0005743);; Cellular Component: endoplasmic reticulum (GO:0005783);; Biological Process: apoptotic process (GO:0006917);; Biological Process: activation of cysteine-type endopeptidase activity involved in apoptotic process by cytochrome c (GO:0008635);; Molecular Function: cysteine-type endopeptidase activator activity involved in apoptotic proc…	--	--	apoptosis-inducing factor 3 [Danio rerio]
c134775.graph_c0	13.7402	6.13907	8.43174e-05	-1.10819	down	--	--	--	--	--	PREDICTED: heat shock 70 kDa protein 12A-like isoform X2 [Maylandia zebra]
c71293.graph_c0	0.0989833	1.19813	6.92951e-05	3.09004	up	--	--	--	--	--	PREDICTED: hypothetical protein LOC100329351, partial [Danio rerio]
c151833.graph_c0	18.4194	7.64573	2.3127e-06	-1.21598	down	--	--	--	--	Serine/arginine repetitive matrix protein 1 GN=SRRM1 OS=Gallus gallus (Chicken) PE=2 SV=1	PREDICTED: atrophin-1-like isoform X2 [Maylandia zebra]
c146365.graph_c0	8.91577	3.64938	1.21669e-05	-1.23228	down	--	--	Biological Process: response to bacterium (GO:0009617);;	K08767|0.0|dre:492647|im:7144703	Fibrinogen gamma chain (Precursor) GN=fgg OS=Xenopus laevis (African clawed frog) PE=2 SV=1	Si:rp71-39b20.7 protein [Danio rerio]
c78461.graph_c0	18.8728	7.99746	0.000259603	-1.17856	down	--	--	--	--	--	PREDICTED: leucine-rich repeat-containing protein 16B-like [Oreochromis niloticus]
c106375.graph_c0	21.0775	8.21107	7.26761e-06	-1.30123	down	[P]	Inorganic ion transport and metabolism	Molecular Function: calcium-transporting ATPase activity (GO:0005388);; Molecular Function: ATP binding (GO:0005524);; Biological Process: ATP catabolic process (GO:0006200);; Cellular Component: integral component of membrane (GO:0016021);; Molecular Function: metal ion binding (GO:0046872);; Biological Process: calcium ion transmembrane transport (GO:0070588);;	K05850|1e-180|dre:558525|atp2b3b	Plasma membrane calcium-transporting ATPase 2 (Fragment) GN=atp2b2 OS=Oreochromis mossambicus (Mozambique tilapia) PE=2 SV=1	plasma membrane calcium-transporting ATPase 3 [Danio rerio]
c149356.graph_c1	78.0204	31.5703	7.06178e-07	-1.25315	down	[R]	General function prediction only	Molecular Function: transporter activity (GO:0005215);; Biological Process: transport (GO:0006810);; Cellular Component: integral component of membrane (GO:0016021);; Cellular Component: cell junction (GO:0030054);; Cellular Component: synaptic vesicle membrane (GO:0030672);; Molecular Function: metal ion binding (GO:0046872);;	--	Synaptotagmin-B GN=P65-B OS=Diplobatis ommata (Ocellated electric ray) PE=1 SV=1	PREDICTED: synaptotagmin-2-like [Danio rerio]
c151467.graph_c0	9.84196	3.80002	1.66248e-05	-1.31184	down	--	--	Biological Process: cell redox homeostasis (GO:0045454);;	--	--	thioredoxin-related transmembrane protein 4 precursor [Danio rerio]
c52117.graph_c0	2.14765	0.420855	2.8529e-05	-2.18327	down	[R]	General function prediction only	--	--	--	--
c120021.graph_c0	3.37649	0.860428	4.98227e-05	-1.856	down	[G]	Carbohydrate transport and metabolism	Biological Process: metanephros development (GO:0001656);; Biological Process: system process (GO:0003008);; Molecular Function: water transmembrane transporter activity (GO:0005372);; Biological Process: water transport (GO:0006833);; Cellular Component: membrane (GO:0016020);; Cellular Component: cell part (GO:0044464);; Biological Process: transmembrane transport (GO:0055085);; Biological Proc…	--	Lens fiber major intrinsic protein OS=Rana pipiens (Northern leopard frog) PE=1 SV=1	PREDICTED: aquaporin-4-like isoform X2 [Maylandia zebra]
c159754.graph_c2	46.8835	19.1393	1.29084e-06	-1.23978	down	--	--	Biological Process: retina layer formation (GO:0010842);; Molecular Function: kinase activity (GO:0016301);; Biological Process: cell migration (GO:0016477);; Cellular Component: cyclin-dependent protein kinase 5 holoenzyme complex (GO:0016533);; Molecular Function: cyclin-dependent protein kinase 5 activator activity (GO:0016534);; Biological Process: peptidyl-amino acid modification (GO:0018193…	K11716|0.0|dre:436788|cdk5r1b, cdk5r1, p35, zgc:92814	--	cyclin-dependent kinase 5 activator 1 [Danio rerio]
c152611.graph_c0	7.03481	3.07658	0.0019277	-1.13034	down	--	--	Biological Process: angiogenesis (GO:0001525);; Molecular Function: adrenomedullin receptor activity (GO:0001605);; Molecular Function: calcitonin gene-related polypeptide receptor activity (GO:0001635);; Biological Process: somitogenesis (GO:0001756);; Molecular Function: calcitonin receptor activity (GO:0004948);; Cellular Component: lysosome (GO:0005764);; Cellular Component: endosome (GO:0005…	K04577|0.0|dre:445508|calcrla, MGC158571, im:7141310, zgc:100872	Calcitonin gene-related peptide type 1 receptor (Precursor) GN=calcrla OS=Danio rerio (Zebrafish) PE=2 SV=1	calcitonin gene-related peptide type 1 receptor precursor [Danio rerio]
c150934.graph_c0	6.09177	2.75832	0.00609559	-1.07966	down	[P]	Inorganic ion transport and metabolism	Molecular Function: delayed rectifier potassium channel activity (GO:0005251);; Cellular Component: voltage-gated potassium channel complex (GO:0008076);; Biological Process: regulation of ion transmembrane transport (GO:0034765);; Biological Process: protein homooligomerization (GO:0051260);; Biological Process: potassium ion transmembrane transport (GO:0071805);;	K04876|1e-173|dre:100330283|potassium voltage-gated channel, shaker-related subfamily, member 2-like	Potassium voltage-gated channel subfamily A member 2 GN=kcna2 OS=Xenopus laevis (African clawed frog) PE=3 SV=2	potassium channel Kv1.3 [Sternopygus macrurus]
c161920.graph_c0	14.5176	6.19833	0.0008658	-1.16527	down	--	--	--	--	Skin secretory protein xP2 (Precursor) GN=p2 OS=Xenopus laevis (African clawed frog) PE=1 SV=2	Cell surface glycoprotein 1, partial [Columba livia]
c149890.graph_c0	4.95429	1.82483	3.36643e-05	-1.37438	down	--	--	--	--	--	PREDICTED: hypothetical protein LOC100005368 [Danio rerio]
c157407.graph_c0	25.8876	12.3258	0.000377661	-1.0185	down	--	--	Biological Process: response to biotic stimulus (GO:0009607);; Cellular Component: integral component of membrane (GO:0016021);;	--	Synapse differentiation-inducing gene protein 1-like GN=syndig1l OS=Danio rerio (Zebrafish) PE=3 SV=1	novel protein similar to vertebrate chromosome 6 open reading frame 31 (C6orf31) [Danio rerio]
c159471.graph_c0	5.07631	1.99103	0.000366126	-1.28272	down	--	--	--	--	Disks large-associated protein 1 GN=dlgap1 OS=Danio rerio (Zebrafish) PE=3 SV=2	Disks large-associated protein 4 [Dicentrarchus labrax]
c156798.graph_c0	6.1298	2.42572	4.66244e-05	-1.27598	down	--	--	Biological Process: single-organism cellular process (GO:0044763);;	--	--	Uncharacterized protein KIAA1486, partial [Anas platyrhynchos]
c129195.graph_c0	7.94291	2.9597	0.0001786	-1.354	down	--	--	Molecular Function: DNA binding (GO:0003677);; Molecular Function: helicase activity (GO:0004386);; Molecular Function: ATP binding (GO:0005524);; Molecular Function: zinc ion binding (GO:0008270);; Cellular Component: intracellular organelle (GO:0043229);;	K10779|1e-100|dre:323299|atrx, MGC66223, atrxl, wu:fb26e12, wu:fb52h08, wu:fb94e07, zgc:66223	--	Atrxl protein [Danio rerio]
c130249.graph_c0	13.746	6.27285	0.00137216	-1.07326	down	[H]	Coenzyme transport and metabolism	Biological Process: epithelial to mesenchymal transition (GO:0001837);; Molecular Function: zinc ion transmembrane transporter activity (GO:0005385);; Cellular Component: integral component of plasma membrane (GO:0005887);; Biological Process: cell migration involved in gastrulation (GO:0042074);; Biological Process: zinc ion transmembrane transport (GO:0071577);; Biological Process: divalent ino…	K14712|1e-176|dre:100333432|solute carrier family 39 (zinc transporter), member 6-like	Zinc transporter ZIP10 (Precursor) GN=slc39a10 OS=Danio rerio (Zebrafish) PE=2 SV=1	Slc39a6 protein [Danio rerio]
c153361.graph_c0	92.3518	35.938	1.33562e-07	-1.31004	down	[E]	Amino acid transport and metabolism	Molecular Function: glutamate decarboxylase activity (GO:0004351);; Cellular Component: intracellular (GO:0005622);; Biological Process: gamma-aminobutyric acid biosynthetic process (GO:0009449);; Molecular Function: pyridoxal phosphate binding (GO:0030170);; Biological Process: neurotransmitter biosynthetic process (GO:0042136);;	K01580|0.0|dre:378441|gad1b, GAD67, gad1	Glutamate decarboxylase-like protein 1 (Fragment) GN=gadl1 OS=Xenopus tropicalis (Western clawed frog) PE=2 SV=2	glutamate decarboxylase 1 [Danio rerio]
c150568.graph_c0	15.5926	7.46914	0.000479266	-1.00947	down	[GEPR]	--	Molecular Function: transporter activity (GO:0005215);; Cellular Component: plasma membrane (GO:0005886);; Cellular Component: integral component of membrane (GO:0016021);; Biological Process: transmembrane transport (GO:0055085);;	--	Rab9 effector protein with kelch motifs GN=rabepk OS=Danio rerio (Zebrafish) PE=2 SV=1	PREDICTED: hippocampus abundant transcript 1 protein-like [Danio rerio]
c161775.graph_c0	2.3074	0.793454	0.00329562	-1.44675	down	[O]	Posttranslational modification, protein turnover, chaperones	--	K06577|1e-39|cfa:482743|KEL	--	PREDICTED: kell blood group glycoprotein-like [Maylandia zebra]
c154477.graph_c0	2.61328	1.089	0.00303325	-1.19407	down	[ER]	--	Molecular Function: choline:sodium symporter activity (GO:0005307);; Cellular Component: plasma membrane (GO:0005886);; Biological Process: sodium ion transport (GO:0006814);; Biological Process: synaptic transmission, cholinergic (GO:0007271);; Biological Process: neuromuscular synaptic transmission (GO:0007274);; Biological Process: acetylcholine biosynthetic process (GO:0008292);; Biological P…	K14387|0.0|dre:100005589|si:dkey-24h22.4	High-affinity choline transporter 1 GN=CHT1 OS=Torpedo marmorata (Marbled electric ray) PE=2 SV=1	PREDICTED: high affinity choline transporter 1 [Danio rerio]
c154898.graph_c0	14.2264	5.76923	2.38932e-06	-1.24781	down	--	--	Molecular Function: serine-type endopeptidase inhibitor activity (GO:0004867);; Biological Process: negative regulation of endopeptidase activity (GO:0010951);;	--	Chelonianin OS=Caretta caretta (Loggerhead sea turtle) PE=1 SV=1	PREDICTED: low-density lipoprotein receptor-related protein 11-like [Oreochromis niloticus]
c56763.graph_c0	5.4929	0.690785	4.77893e-07	-2.73889	down	--	--	Cellular Component: extracellular space (GO:0005615);; Biological Process: immune response (GO:0006955);; Molecular Function: chemokine activity (GO:0008009);;	--	C-C motif chemokine 4 homolog (Precursor) GN=CCL4 OS=Gallus gallus (Chicken) PE=2 SV=4	chemokine CCL-C20d precursor [Danio rerio]
c126019.graph_c0	1.68349	0.487502	1.65821e-05	-1.69733	down	--	--	--	--	--	PREDICTED: proline-rich transmembrane protein 4-like [Takifugu rubripes]
c156101.graph_c0	0.571607	2.0667	0.000221662	1.82805	up	--	--	--	--	Putative nuclease HARBI1 GN=harbi1 OS=Xenopus laevis (African clawed frog) PE=2 SV=1	PREDICTED: putative nuclease HARBI1-like [Xenopus (Silurana) tropicalis]
c139328.graph_c0	0.0159399	0.701608	3.51624e-08	4.17871	up	--	--	--	--	--	PREDICTED: uncharacterized protein LOC101465969, partial [Maylandia zebra]
c146702.graph_c0	6.90734	2.54358	2.33406e-05	-1.37563	down	--	--	Molecular Function: sequence-specific DNA binding transcription factor activity (GO:0003700);; Molecular Function: steroid binding (GO:0005496);; Cellular Component: nucleus (GO:0005634);; Biological Process: regulation of transcription, DNA-templated (GO:0006355);; Molecular Function: zinc ion binding (GO:0008270);; Molecular Function: estrogen receptor activity (GO:0030284);; Biological Process…	--	UPF0364 protein C6orf211 homolog GN=zgc:110816 OS=Danio rerio (Zebrafish) PE=2 SV=1	UPF0364 protein C6orf211 homolog [Danio rerio]
c75254.graph_c0	0.185327	1.76743	0.00318282	2.76191	up	--	--	Cellular Component: tight junction (GO:0005923);; Cellular Component: integral component of membrane (GO:0016021);;	--	MARVEL domain-containing protein 2 GN=marveld2 OS=Xenopus tropicalis (Western clawed frog) PE=2 SV=1	MARVEL domain containing 2b [Danio rerio]
c152185.graph_c0	11.2041	4.99456	0.000194755	-1.10968	down	--	--	--	--	Uncharacterized protein KIAA1211 homolog GN=si:dkeyp-117h8.2 OS=Danio rerio (Zebrafish) PE=4 SV=3	PREDICTED: epithelial-stromal interaction protein 1 [Gallus gallus]
c162908.graph_c0	3.28145	1.48062	0.00346436	-1.08619	down	[L]	Replication, recombination and repair	--	--	--	Pol polyprotein [Dicentrarchus labrax]
c158468.graph_c0	4.40706	1.85701	9.09589e-05	-1.18857	down	--	--	--	--	Aggrecan core protein (Precursor) GN=ACAN OS=Gallus gallus (Chicken) PE=1 SV=2	PREDICTED: neurocan core protein-like isoform X2 [Maylandia zebra]
c162824.graph_c0	6.16725	2.36262	4.17962e-07	-1.32902	down	--	--	--	--	Transposon TX1 uncharacterized 149 kDa protein OS=Xenopus laevis (African clawed frog) PE=4 SV=1	pol-like protein [Danio rerio]
c162744.graph_c0	9.39841	3.95569	7.22707e-05	-1.19061	down	--	--	Molecular Function: GTPase activity (GO:0003924);; Molecular Function: GTP binding (GO:0005525);; Cellular Component: cytoplasm (GO:0005737);; Biological Process: GTP catabolic process (GO:0006184);; Biological Process: response to virus (GO:0009615);; Biological Process: response to arsenic-containing substance (GO:0046685);;	--	Interferon-induced GTP-binding protein MxB GN=mxb OS=Danio rerio (Zebrafish) PE=2 SV=2	antiviral effector Mx3 [Ctenopharyngodon idella]
c105827.graph_c0	12.3379	4.14201	2.28876e-07	-1.51151	down	[G]	Carbohydrate transport and metabolism	Molecular Function: 6-phosphofructokinase activity (GO:0003872);; Molecular Function: ATP binding (GO:0005524);; Cellular Component: 6-phosphofructokinase complex (GO:0005945);; Biological Process: fructose 6-phosphate metabolic process (GO:0006002);; Biological Process: glycolysis (GO:0006096);; Molecular Function: protein C-terminus binding (GO:0008022);; Biological Process: response to glucose…	K00850|0.0|dre:570106|6-phosphofructokinase, liver type-like	--	PREDICTED: 6-phosphofructokinase, liver type-like [Danio rerio]
c126209.graph_c0	80.5254	9.78869	0	-2.98521	down	--	--	Cellular Component: membrane (GO:0016020);;	--	Ig mu chain C region membrane-bound form OS=Ictalurus punctatus (Channel catfish) PE=4 SV=1	immunoglobulin mu heavy chain [Ctenopharyngodon idella]
c158299.graph_c1	3.70295	1.11128	0.000951995	-1.62921	down	[L]	Replication, recombination and repair	--	--	--	PREDICTED: uncharacterized protein LOC101733068 [Xenopus (Silurana) tropicalis]
c149570.graph_c0	2.19925	4.78248	0.000418331	1.16162	up	--	--	Molecular Function: steroid hormone receptor activity (GO:0003707);; Molecular Function: thyroid hormone receptor activity (GO:0004887);; Cellular Component: nucleus (GO:0005634);; Biological Process: regulation of transcription from RNA polymerase II promoter (GO:0006357);; Molecular Function: zinc ion binding (GO:0008270);; Biological Process: intracellular receptor signaling pathway (GO:003052…	--	Peroxisome proliferator-activated receptor gamma GN=pparg OS=Xenopus laevis (African clawed frog) PE=1 SV=1	PREDICTED: nuclear receptor subfamily 1 group D member 2 [Danio rerio]
c162164.graph_c0	13.5494	6.27776	0.000338351	-1.05552	down	[RTKL]	--	--	K08867|0.0|pon:100450375|serine/threonine-protein kinase WNK2-like	Serine/threonine-protein kinase Nek8 GN=nek8 OS=Danio rerio (Zebrafish) PE=2 SV=1	PREDICTED: serine/threonine-protein kinase WNK2 [Gallus gallus]
c153214.graph_c1	5.49958	2.46552	0.00193976	-1.09661	down	--	--	--	--	--	PREDICTED: rho guanine nucleotide exchange factor 10-like protein-like isoform X3 [Maylandia zebra]
c145594.graph_c0	0.371583	2.16601	3.88578e-15	2.5433	up	--	--	Biological Process: single-organism cellular process (GO:0044763);; Biological Process: single-organism developmental process (GO:0044767);; Biological Process: anatomical structure development (GO:0048856);;	--	--	PREDICTED: uncharacterized protein LOC101730996 [Xenopus (Silurana) tropicalis]
c157190.graph_c7	9.6239	4.62019	0.00130999	-1.00385	down	--	--	--	--	Serine/arginine repetitive matrix protein 1 GN=SRRM1 OS=Gallus gallus (Chicken) PE=2 SV=1	large proline-rich protein BAT2 [Danio rerio]
c159655.graph_c4	25.6933	10.3022	1.03246e-06	-1.26474	down	[I]	Lipid transport and metabolism	Molecular Function: inositol-3-phosphate synthase activity (GO:0004512);; Cellular Component: cytoplasm (GO:0005737);; Biological Process: inositol biosynthetic process (GO:0006021);; Biological Process: phospholipid biosynthetic process (GO:0008654);;	K01858|0.0|xla:379227|isyna1-a, MGC52653, ino1, ino1-a, inos, ips, isyna1	Inositol-3-phosphate synthase 1-A GN=isyna1-a OS=Xenopus laevis (African clawed frog) PE=2 SV=1	inositol-3-phosphate synthase [Cyprinus carpio]
c163088.graph_c0	0.462793	1.46604	1.34249e-07	1.69046	up	[L]	Replication, recombination and repair	--	--	Transposon TX1 uncharacterized 149 kDa protein OS=Xenopus laevis (African clawed frog) PE=4 SV=1	reverse transcriptase, partial [Clarias batrachus]
c149134.graph_c0	2.54841	1.06829	0.00650576	-1.18311	down	[R]	General function prediction only	Biological Process: amino acid transmembrane transport (GO:0003333);; Molecular Function: sodium:amino acid symporter activity (GO:0005283);; Molecular Function: neurotransmitter:sodium symporter activity (GO:0005328);; Cellular Component: integral component of plasma membrane (GO:0005887);; Biological Process: neurotransmitter transport (GO:0006836);; Biological Process: locomotory behavior (GO:…	K05042|0.0|dre:494490|slc6a9, glyt1	Sodium- and chloride-dependent glycine transporter 1 GN=slc6a9 OS=Xenopus laevis (African clawed frog) PE=2 SV=1	solute carrier family 6 member 9 [Danio rerio]
c150680.graph_c0	1.82935	0.201301	0.0074511	-2.65256	down	--	--	--	--	--	PREDICTED: hypothetical protein LOC100705516 [Oreochromis niloticus]
c150791.graph_c0	30.3251	14.4611	0.000480906	-1.01539	down	--	--	Biological Process: lipid metabolic process (GO:0006629);;	K12419|1e-145|tgu:100226536|similar to fatty acid desaturase domain family, member 6	--	PREDICTED: fatty acid desaturase 6-like [Danio rerio]
c152128.graph_c0	15.3686	3.71878	2.44782e-12	-1.97813	down	--	--	--	--	Poliovirus receptor-related protein 3-like (Precursor) GN=pvrl3l OS=Danio rerio (Zebrafish) PE=2 SV=2	si:dkey-281i8.1 [Danio rerio]
c162800.graph_c0	3.64976	0.489779	0.0008131	-2.54379	down	--	--	Molecular Function: DNA binding (GO:0003677);; Molecular Function: zinc ion binding (GO:0008270);; Cellular Component: cell surface (GO:0009986);; Cellular Component: membrane (GO:0016020);;	--	Probable E3 ubiquitin-protein ligase Roquin GN=rc3h1 OS=Xenopus laevis (African clawed frog) PE=2 SV=1	PREDICTED: RING finger and CCCH-type zinc finger domain-containing protein 2-like [Oryzias latipes]
c158753.graph_c0	4.62486	1.98561	0.000444662	-1.15941	down	--	--	Biological Process: single-organism process (GO:0044699);;	--	--	LOC560531 protein [Danio rerio]
c124881.graph_c1	10.1642	4.7915	0.000481674	-1.03104	down	--	--	Molecular Function: calcium ion binding (GO:0005509);; Biological Process: homophilic cell adhesion (GO:0007156);; Cellular Component: integral component of membrane (GO:0016021);;	--	Protocadherin-15 (Precursor) GN=Pcdh15 OS=Gallus gallus (Chicken) PE=1 SV=1	calsyntenin-2 precursor [Danio rerio]
c148206.graph_c1	0.138967	1.16601	6.04752e-08	2.88869	up	--	--	--	--	--	PREDICTED: hypothetical protein LOC100538256 [Danio rerio]
c56013.graph_c0	6.62735	3.03555	0.00945627	-1.0626	down	[RTKL]	--	Molecular Function: magnesium ion binding (GO:0000287);; Biological Process: oocyte maturation (GO:0001556);; Biological Process: brain renin-angiotensin system (GO:0002035);; Molecular Function: ribosomal protein S6 kinase activity (GO:0004711);; Molecular Function: ATP binding (GO:0005524);; Cellular Component: nucleus (GO:0005634);; Cellular Component: cytoplasm (GO:0005737);; Cellular Compone…	K04373|0.0|dre:571285|ribosomal protein S6 kinase, polypeptide 2-like	Ribosomal protein S6 kinase 2 alpha GN=RPS6KA OS=Gallus gallus (Chicken) PE=2 SV=1	PREDICTED: ribosomal protein S6 kinase alpha-2-like [Danio rerio]
c161715.graph_c2	3.14375	6.50257	0.000175344	1.09491	up	[L]	Replication, recombination and repair	Biological Process: telomere maintenance (GO:0000723);; Molecular Function: DNA helicase activity (GO:0003678);; Molecular Function: endonuclease activity (GO:0004519);; Molecular Function: ATP binding (GO:0005524);; Biological Process: DNA repair (GO:0006281);; Biological Process: DNA duplex unwinding (GO:0032508);; Biological Process: nucleic acid phosphodiester bond hydrolysis (GO:0090305);;	--	ATP-dependent DNA helicase PIF1 GN=pif1 OS=Xenopus laevis (African clawed frog) PE=2 SV=1	TPA: TPA_exp: replicase/helicase/endonuclease [Danio rerio]
c162023.graph_c1	2.31443	0.636698	0.00250079	-1.72975	down	--	--	--	--	Semaphorin-4E (Precursor) GN=sema4e OS=Danio rerio (Zebrafish) PE=2 SV=1	PREDICTED: semaphorin-4B-like isoform X1 [Maylandia zebra]
c163183.graph_c0	128.492	51.1444	3.38489e-07	-1.27711	down	--	--	Molecular Function: ATP binding (GO:0005524);; Biological Process: ATP catabolic process (GO:0006200);; Biological Process: ATP biosynthetic process (GO:0006754);; Biological Process: locomotory behavior (GO:0007626);; Molecular Function: monovalent inorganic cation transmembrane transporter activity (GO:0015077);; Biological Process: monovalent inorganic cation transport (GO:0015672);; Cellular …	K01539|0.0|dre:64610|atp1a3a, atp[a]3B, cb705, wu:fj56a06	Sodium/potassium-transporting ATPase subunit alpha-3 GN=ATP1A3 OS=Gallus gallus (Chicken) PE=2 SV=1	Na/K-ATPase alpha subunit isoform B [Pagrus pagrus]
c141555.graph_c0	0.0586381	0.838828	0.000778299	3.11497	up	--	--	--	--	--	PREDICTED: LOW QUALITY PROTEIN: zinc finger protein 541-like [Anolis carolinensis]
c150934.graph_c1	4.24743	1.56563	9.16228e-05	-1.37062	down	--	--	Molecular Function: delayed rectifier potassium channel activity (GO:0005251);; Cellular Component: voltage-gated potassium channel complex (GO:0008076);; Biological Process: regulation of ion transmembrane transport (GO:0034765);; Cellular Component: juxtaparanode region of axon (GO:0044224);; Biological Process: protein homooligomerization (GO:0051260);; Biological Process: potassium ion transm…	K04876|1e-177|dre:100330283|potassium voltage-gated channel, shaker-related subfamily, member 2-like	Potassium voltage-gated channel subfamily A member 2 GN=kcna2 OS=Xenopus laevis (African clawed frog) PE=3 SV=2	PREDICTED: potassium voltage-gated channel subfamily A member 3-like [Maylandia zebra]
c145198.graph_c0	3.48552	0.719147	3.00323e-07	-2.15284	down	--	--	Biological Process: regulation of cell growth (GO:0001558);; Biological Process: blood vessel development (GO:0001568);; Biological Process: somitogenesis (GO:0001756);; Molecular Function: serine-type endopeptidase inhibitor activity (GO:0004867);; Molecular Function: insulin-like growth factor binding (GO:0005520);; Cellular Component: extracellular region (GO:0005576);; Biological Process: neg…	--	Cysteine-rich motor neuron 1 protein (Precursor) GN=crim1 OS=Danio rerio (Zebrafish) PE=2 SV=1	cysteine-rich motor neuron 1 protein precursor [Danio rerio]
c159605.graph_c0	5.62212	2.17113	6.04656e-05	-1.30868	down	--	--	Cellular Component: cell part (GO:0044464);;	--	CXADR-like membrane protein (Precursor) GN=clmp OS=Xenopus tropicalis (Western clawed frog) PE=2 SV=1	PREDICTED: CXADR-like membrane protein-like [Oryzias latipes]
c164175.graph_c0	5.73024	0.0813618	0	-5.33247	down	[R]	General function prediction only	--	K13172|4e-06|oaa:100075123|similar to splicing coactivator subunit SRm300	--	--
c98661.graph_c0	13.8585	5.65141	0.0019608	-1.22473	down	--	--	--	K04354|2e-10|dre:558810|ppp2r2bb, ppp2r2b, zgc:101861	Serine/threonine-protein phosphatase 2A 55 kDa regulatory subunit B beta isoform GN=ppp2r2b OS=Carassius auratus (Goldfish) PE=2 SV=1	PREDICTED: serine/threonine-protein phosphatase 2A 55 kDa regulatory subunit B beta isoform-like [Oryzias latipes]
c148582.graph_c0	11.4864	4.12721	0.00533369	-1.38696	down	[L]	Replication, recombination and repair	--	--	--	PREDICTED: uncharacterized protein LOC101155130 [Oryzias latipes]
c136966.graph_c0	0.511797	3.66067	3.37613e-06	2.66402	up	--	--	--	--	--	PREDICTED: uncharacterized protein LOC101485590 [Maylandia zebra]
c147509.graph_c0	1.26169	0.289242	9.66045e-06	-1.9997	down	--	--	Molecular Function: protein binding (GO:0005515);; Cellular Component: plasma membrane (GO:0005886);; Biological Process: cell adhesion (GO:0007155);; Biological Process: multicellular organismal development (GO:0007275);; Biological Process: cell differentiation (GO:0030154);; Cellular Component: cell projection (GO:0042995);; Cellular Component: membrane part (GO:0044425);; Biological Process: …	--	Integrin beta-1-B (Precursor) GN=itgb1-b OS=Xenopus laevis (African clawed frog) PE=2 SV=1	PREDICTED: integrin beta-7 [Xenopus (Silurana) tropicalis]
c151545.graph_c3	25.8967	9.64601	1.52113e-06	-1.36565	down	[RTKL]	--	Biological Process: macrophage activation involved in immune response (GO:0002281);; Molecular Function: actin monomer binding (GO:0003785);; Molecular Function: calcium-independent protein kinase C activity (GO:0004699);; Molecular Function: ATP binding (GO:0005524);; Cellular Component: nucleus (GO:0005634);; Cellular Component: mitochondrion (GO:0005739);; Cellular Component: endoplasmic retic…	K06068|1e-158|dre:100005075|prkcea, fj59b07, prkce, wu:fj59b07	Protein kinase C beta type GN=prkcb OS=Xenopus tropicalis (Western clawed frog) PE=2 SV=1	PREDICTED: protein kinase C epsilon type [Danio rerio]
c137811.graph_c0	4.07568	0.0669383	0	-5.12475	down	--	--	--	--	--	hypothetical protein [Callorhinchus milii]
c157135.graph_c0	1.29448	4.74815	4.22825e-08	1.88888	up	--	--	--	--	--	hypothetical protein Anapl_17924, partial [Anas platyrhynchos]
c125823.graph_c0	658.46	284.686	1.50833e-05	-1.15836	down	--	--	Cellular Component: integral component of membrane (GO:0016021);;	--	--	Zgc:152791 protein [Danio rerio]
c153881.graph_c0	1.30659	5.53102	3.66374e-15	2.11467	up	--	--	--	--	Transposon TX1 uncharacterized 149 kDa protein OS=Xenopus laevis (African clawed frog) PE=4 SV=1	pol-like protein [Danio rerio]
c55743.graph_c1	6.75915	1.39458	0.0032211	-2.06362	down	--	--	Molecular Function: DNA binding (GO:0003677);; Molecular Function: translation initiation factor activity (GO:0003743);; Cellular Component: cytoplasm (GO:0005737);; Biological Process: regulation of translation (GO:0006417);; Biological Process: mesoderm development (GO:0007498);; Biological Process: RNA metabolic process (GO:0016070);;	--	--	eukaryotic translation initiation factor 4, gamma 2a [Danio rerio]
c151172.graph_c0	2.12134	5.03479	0.00383487	1.27159	up	--	--	--	--	--	NACHT, LRR and PYD domains-containing protein 12 [Chelonia mydas]
c151355.graph_c0	5.3761	2.48565	0.00585598	-1.05144	down	--	--	Biological Process: neural tube formation (GO:0001841);; Cellular Component: cytoplasm (GO:0005737);; Cellular Component: apical plasma membrane (GO:0016324);; Molecular Function: enzyme binding (GO:0019899);;	K06093|0.0|dre:792828|pard6a, pard6alpha, si:ch73-186j5.3	MAGUK p55 subfamily member 5-A GN=mpp5a OS=Danio rerio (Zebrafish) PE=1 SV=2	partitioning defective 6 homolog alpha [Danio rerio]
c63456.graph_c0	53.5805	17.717	5.72161e-09	-1.5383	down	--	--	Molecular Function: ATP binding (GO:0005524);; Cellular Component: extracellular region (GO:0005576);; Biological Process: protein folding (GO:0006457);; Biological Process: response to stress (GO:0006950);; Molecular Function: nitric-oxide synthase regulator activity (GO:0030235);; Molecular Function: TPR domain binding (GO:0030911);; Cellular Component: melanosome (GO:0042470);; Molecular Funct…	K04079|5e-94|dre:565155|hsp90a.2, cb820, hsp90a2	Heat shock protein HSP 90-beta GN=hsp90ab1 OS=Danio rerio (Zebrafish) PE=1 SV=2	Hsp90a.2 protein [Danio rerio]
c159875.graph_c0	14.5687	6.98222	0.000715685	-1.00756	down	--	--	Molecular Function: group II metabotropic glutamate receptor activity (GO:0001641);; Molecular Function: calcium channel regulator activity (GO:0005246);; Cellular Component: plasma membrane (GO:0005886);; Biological Process: G-protein coupled receptor signaling pathway (GO:0007186);; Cellular Component: postsynaptic density (GO:0014069);; Cellular Component: integral component of membrane (GO:00…	K04605|0.0|dre:565256|similar to Metabotropic glutamate receptor 3 precursor (mGluR3)	G-protein coupled receptor family C group 6 member A (Precursor) GN=gprc6a OS=Danio rerio (Zebrafish) PE=1 SV=1	metabotropic glutamate receptor 3 precursor [Danio rerio]
c157355.graph_c0	7.92596	3.43667	2.69308e-05	-1.15155	down	--	--	Molecular Function: GTPase activator activity (GO:0005096);; Molecular Function: phospholipid binding (GO:0005543);; Cellular Component: intracellular (GO:0005622);; Biological Process: signal transduction (GO:0007165);; Biological Process: positive regulation of GTPase activity (GO:0043547);;	--	Rho GTPase-activating protein 21-B GN=arhgap21-b OS=Xenopus laevis (African clawed frog) PE=2 SV=1	PREDICTED: rho GTPase-activating protein 23-like isoform X10 [Maylandia zebra]
c107183.graph_c0	8.29787	1.40149	1.95288e-13	-2.46517	down	--	--	--	--	Serum response factor-binding protein 1 GN=srfbp1 OS=Xenopus tropicalis (Western clawed frog) PE=2 SV=1	PREDICTED: uncharacterized protein LOC101158182 [Oryzias latipes]
c161104.graph_c0	21.6911	10.258	0.000312796	-1.0279	down	[R]	General function prediction only	--	--	Zinc finger protein Xfin OS=Xenopus laevis (African clawed frog) PE=1 SV=1	PREDICTED: transcription factor HIVEP3-like isoform X1 [Maylandia zebra]
c154688.graph_c1	1.71926	0.214985	0.000242115	-2.64196	down	--	--	Molecular Function: transmembrane signaling receptor activity (GO:0004888);; Molecular Function: calcium ion binding (GO:0005509);; Biological Process: smoothened signaling pathway (GO:0007224);; Biological Process: blood coagulation (GO:0007596);; Cellular Component: cell surface (GO:0009986);; Cellular Component: membrane (GO:0016020);; Biological Process: muscle fiber development (GO:0048747);…	--	Signal peptide, CUB and EGF-like domain-containing protein 2 (Precursor) GN=scube2 OS=Danio rerio (Zebrafish) PE=2 SV=1	signal peptide, CUB and EGF-like domain-containing protein 3 precursor [Danio rerio]
c166319.graph_c0	2.4026	0.0182332	0	-5.73813	down	[N]	Cell motility	--	--	Serine/arginine repetitive matrix protein 1 GN=SRRM1 OS=Gallus gallus (Chicken) PE=2 SV=1	antifreeze glycoprotein precursor [Arctogadus glacialis]
c157733.graph_c3	3.12849	1.41146	0.00670109	-1.08423	down	[R]	General function prediction only	Molecular Function: DNA binding (GO:0003677);; Cellular Component: nucleus (GO:0005634);; Biological Process: regulation of transcription, DNA-templated (GO:0006355);; Biological Process: negative regulation of gene expression (GO:0010629);; Biological Process: hemopoiesis (GO:0030097);; Molecular Function: metal ion binding (GO:0046872);;	--	Zinc finger protein 148 GN=znf148 OS=Danio rerio (Zebrafish) PE=2 SV=2	Znf148 protein [Danio rerio]
c162039.graph_c1	9.5132	4.41395	0.000244557	-1.05427	down	--	--	--	--	Protein FAM135B GN=fam135b OS=Xenopus laevis (African clawed frog) PE=2 SV=1	PREDICTED: protein FAM135B-like [Danio rerio]
c133809.graph_c0	0.584061	3.21349	0.000739744	2.29688	up	--	--	Biological Process: detection of chemical stimulus involved in sensory perception of bitter taste (GO:0001580);; Molecular Function: G-protein coupled receptor binding (GO:0001664);; Cellular Component: photoreceptor outer segment (GO:0001750);; Cellular Component: photoreceptor inner segment (GO:0001917);; Molecular Function: GTPase activity (GO:0003924);; Molecular Function: signal transducer a…	K04631|9e-76|dre:140428|gnat1, wu:fk56e06	Guanine nucleotide-binding protein G(t) subunit alpha GN=gnat OS=Xenopus laevis (African clawed frog) PE=2 SV=2	rod transducin alpha subunit I [Cyprinus carpio]
c149846.graph_c0	3.9214	1.75167	0.00531587	-1.09847	down	--	--	--	--	Disks large-associated protein 1 GN=dlgap1 OS=Danio rerio (Zebrafish) PE=3 SV=2	PREDICTED: disks large-associated protein 4-like, partial [Danio rerio]
c152801.graph_c0	0.783466	0.0574749	9.8819e-06	-3.21286	down	[H]	Coenzyme transport and metabolism	Molecular Function: methionine adenosyltransferase activity (GO:0004478);; Molecular Function: ATP binding (GO:0005524);; Biological Process: S-adenosylmethionine biosynthetic process (GO:0006556);; Biological Process: one-carbon metabolic process (GO:0006730);; Molecular Function: metal ion binding (GO:0046872);;	K00789|0.0|dre:334195|mat1a, wu:fi35e01, zgc:55442	--	S-adenosylmethionine synthase isoform type-1 [Danio rerio]
c141082.graph_c0	11.5273	5.27815	0.00224994	-1.06739	down	--	--	Biological Process: neuron migration (GO:0001764);; Molecular Function: protein serine/threonine kinase activity (GO:0004674);; Molecular Function: ATP binding (GO:0005524);; Biological Process: protein phosphorylation (GO:0006468);; Biological Process: response to virus (GO:0009615);; Biological Process: central nervous system projection neuron axonogenesis (GO:0021952);; Biological Process: for…	K08805|1e-150|bta:613449|DCLK1, MGC152477	Serine/arginine repetitive matrix protein 1 GN=SRRM1 OS=Gallus gallus (Chicken) PE=2 SV=1	PREDICTED: serine/threonine-protein kinase DCLK1 isoform X5 [Ficedula albicollis]
c149263.graph_c0	3.41379	1.15257	0.00453259	-1.46821	down	[RTKL]	--	Molecular Function: nucleotide binding (GO:0000166);; Molecular Function: left-handed Z-DNA binding (GO:0003692);; Molecular Function: protein kinase activity (GO:0004672);; Biological Process: protein phosphorylation (GO:0006468);;	K08860|2e-89|dre:503703|pkz, MGC136657, MGC158143, zgc:136657	Serine/threonine-protein kinase 4 18kDa subunit GN=stk4 OS=Xenopus laevis (African clawed frog) PE=2 SV=1	PKZ [Gobiocypris rarus]
c55453.graph_c0	7.36624	2.12428	6.96026e-06	-1.70631	down	[C]	Energy production and conversion	Molecular Function: voltage-gated potassium channel activity (GO:0005249);; Cellular Component: cytoplasm (GO:0005737);; Biological Process: potassium ion transport (GO:0006813);; Cellular Component: integral component of membrane (GO:0016021);; Biological Process: regulation of ion transmembrane transport (GO:0034765);;	--	Voltage-gated potassium channel subunit beta-3 GN=kcnab3 OS=Xenopus laevis (African clawed frog) PE=2 SV=1	PREDICTED: voltage-gated potassium channel subunit beta-3-like [Takifugu rubripes]
c143971.graph_c0	5.20778	2.43907	0.00722704	-1.03327	down	--	--	Molecular Function: actin binding (GO:0003779);; Biological Process: actin filament organization (GO:0007015);; Biological Process: leukocyte chemotaxis (GO:0030595);;	K05747|0.0|dre:335158|wasb, was, wu:fk81c08, zgc:64164	Cleavage and polyadenylation specificity factor subunit 6 GN=cpsf6 OS=Xenopus laevis (African clawed frog) PE=2 SV=1	Wiskott-Aldrich syndrome (eczema-thrombocytopenia) b [Danio rerio]
c158451.graph_c1	12.392	5.5146	0.000113946	-1.1131	down	--	--	Molecular Function: transporter activity (GO:0005215);; Cellular Component: synaptic vesicle (GO:0008021);; Cellular Component: membrane (GO:0016020);; Biological Process: asynchronous neurotransmitter secretion (GO:0071912);;	--	Synaptotagmin-B GN=P65-B OS=Diplobatis ommata (Ocellated electric ray) PE=1 SV=1	PREDICTED: synaptotagmin-7-like isoform X4 [Maylandia zebra]
c140680.graph_c0	4.16222	0.853155	8.98502e-07	-2.15478	down	--	--	--	K06506|1e-101|dre:798792|CD79a-like	--	PREDICTED: b-cell antigen receptor complex-associated protein alpha chain-like [Danio rerio]
c147092.graph_c1	3.7067	1.32957	0.000104461	-1.40686	down	--	--	Molecular Function: receptor activity (GO:0004872);; Biological Process: nervous system development (GO:0007399);; Biological Process: branchiomeric skeletal muscle development (GO:0014707);; Cellular Component: cell part (GO:0044464);;	--	GDNF family receptor alpha-4 (Precursor) GN=GFRA4 OS=Gallus gallus (Chicken) PE=2 SV=1	GDNF family receptor alpha 3 precursor [Danio rerio]
c157555.graph_c0	0.161711	0.661962	1.4558e-06	2.01618	up	--	--	--	--	Myosin-binding protein C, cardiac-type GN=MYBPC3 OS=Gallus gallus (Chicken) PE=1 SV=3	PREDICTED: hypothetical protein LOC100034411 [Danio rerio]
c143485.graph_c0	2.65038	0.721899	7.43451e-05	-1.76897	down	[RTKL]	--	Molecular Function: protein tyrosine kinase activity (GO:0004713);; Molecular Function: ATP binding (GO:0005524);; Cellular Component: nucleus (GO:0005634);; Cellular Component: cytoplasm (GO:0005737);; Biological Process: phagocytosis (GO:0006909);; Biological Process: positive regulation of cell proliferation (GO:0008284);; Biological Process: response to wounding (GO:0009611);; Biological Proc…	K08893|0.0|dre:569951|src-family tyrosine kinase SCK-like	Proto-oncogene tyrosine-protein kinase LCK GN=LCK OS=Gallus gallus (Chicken) PE=2 SV=2	protein kinase HCK [Cyprinus carpio]
c151822.graph_c0	0.753348	9.31011	0	3.52416	up	--	--	--	--	--	TPA: transposase domain-containing protein [Danio rerio]
c119989.graph_c0	3.51907	1.06092	1.55439e-05	-1.6447	down	[H]	Coenzyme transport and metabolism	Molecular Function: nucleotide binding (GO:0000166);; Molecular Function: transferase activity (GO:0016740);; Molecular Function: ion binding (GO:0043167);; Biological Process: cellular metabolic process (GO:0044237);; Biological Process: small molecule metabolic process (GO:0044281);;	K00789|1e-178|ssc:100312974|MAT2A, MATA2	--	PREDICTED: S-adenosylmethionine synthase isoform type-2 isoform X2 [Ficedula albicollis]
c148436.graph_c0	3.20851	1.31934	0.00133665	-1.21487	down	--	--	Molecular Function: ryanodine-sensitive calcium-release channel activity (GO:0005219);; Molecular Function: calcium ion binding (GO:0005509);; Biological Process: cellular calcium ion homeostasis (GO:0006874);; Biological Process: larval locomotory behavior (GO:0008345);; Cellular Component: integral component of membrane (GO:0016021);; Biological Process: fast-twitch skeletal muscle fiber contra…	--	--	unnamed protein product [Tetraodon nigroviridis]
c131432.graph_c0	8.72086	17.0936	0.00650977	1.01282	up	--	--	Molecular Function: nucleotide binding (GO:0000166);; Biological Process: regulation of alternative mRNA splicing, via spliceosome (GO:0000381);; Molecular Function: RNA binding (GO:0003723);; Cellular Component: nucleus (GO:0005634);; Cellular Component: cytoplasm (GO:0005737);; Biological Process: positive regulation of mRNA splicing, via spliceosome (GO:0048026);;	--	CUGBP Elav-like family member 3-A GN=tnrc4-a OS=Xenopus laevis (African clawed frog) PE=2 SV=2	unnamed protein product [Tetraodon nigroviridis]
c160650.graph_c0	26.3973	12.0374	9.45993e-05	-1.08011	down	[P]	Inorganic ion transport and metabolism	Cellular Component: voltage-gated sodium channel complex (GO:0001518);; Molecular Function: voltage-gated sodium channel activity (GO:0005248);; Biological Process: mechanosensory behavior (GO:0007638);; Biological Process: motor neuron axon guidance (GO:0008045);; Biological Process: larval locomotory behavior (GO:0008345);; Biological Process: regulation of ion transmembrane transport (GO:00347…	K04840|0.0|dre:58152|scn8aa, Nav1.6, scn8a	Sodium channel protein type 4 subunit alpha A GN=scn4aa OS=Danio rerio (Zebrafish) PE=2 SV=2	sodium channel, voltage-gated, type VIII, alpha a [Danio rerio]
c160171.graph_c1	21.8274	8.69648	8.4612e-05	-1.26536	down	--	--	Molecular Function: nucleic acid binding (GO:0003676);;	--	--	R3H domain-containing protein 2, partial [Dicentrarchus labrax]
c153190.graph_c0	0.748538	2.47107	0.0033727	1.69212	up	[R]	General function prediction only	Biological Process: metabolic process (GO:0008152);; Molecular Function: protein phosphatase binding (GO:0019903);; Molecular Function: carboxylic ester hydrolase activity (GO:0052689);;	K13617|1e-129|aml:100472410|protein phosphatase methylesterase 1-like	Alpha/beta hydrolase domain-containing protein 11 GN=abhd11 OS=Xenopus tropicalis (Western clawed frog) PE=2 SV=2	phosphatase methylesterase 1 [Salmo salar]
c155389.graph_c0	22.3051	10.2665	0.000113158	-1.06738	down	--	--	Cellular Component: membrane (GO:0016020);; Cellular Component: cell part (GO:0044464);; Biological Process: regulation of dendrite development (GO:0050773);;	--	Seizure protein 6 homolog (Precursor) GN=sez6 OS=Xenopus laevis (African clawed frog) PE=2 SV=1	PREDICTED: seizure protein 6 homolog isoform X1 [Maylandia zebra]
c159989.graph_c0	20.7474	9.99116	0.000771994	-1.00086	down	[R]	General function prediction only	Biological Process: mesonephros development (GO:0001823);; Molecular Function: DNA binding (GO:0003677);; Cellular Component: cytoplasm (GO:0005737);; Biological Process: central nervous system development (GO:0007417);; Molecular Function: methyltransferase activity (GO:0008168);; Biological Process: negative regulation of cell proliferation (GO:0008285);; Biological Process: embryonic pattern s…	--	Zinc finger and BTB domain-containing protein 16-A GN=zbtb16a OS=Danio rerio (Zebrafish) PE=1 SV=1	PREDICTED: zinc finger and BTB domain-containing protein 16-A-like [Danio rerio]
c153693.graph_c0	12.6032	5.64145	0.000126217	-1.10487	down	--	--	Molecular Function: receptor activity (GO:0004872);; Biological Process: cell-matrix adhesion (GO:0007160);; Biological Process: integrin-mediated signaling pathway (GO:0007229);; Biological Process: multicellular organismal development (GO:0007275);; Cellular Component: integrin complex (GO:0008305);;	K06464|0.0|dre:557797|CD18 type 2-like	Integrin beta-1-A (Precursor) GN=itgb1-a OS=Xenopus laevis (African clawed frog) PE=2 SV=1	CD18 type 2 [Cyprinus carpio]
c160109.graph_c2	11.1164	3.68587	1.31492e-08	-1.53331	down	[RTKL]	--	Molecular Function: protein kinase activity (GO:0004672);; Molecular Function: calmodulin binding (GO:0005516);; Molecular Function: ATP binding (GO:0005524);; Biological Process: protein phosphorylation (GO:0006468);; Cellular Component: cytoplasmic vesicle membrane (GO:0030659);;	K08812|0.0|dre:393422|camkvb, MGC63506, camkv, zgc:63506	CaM kinase-like vesicle-associated protein GN=camkv OS=Danio rerio (Zebrafish) PE=2 SV=2	RecName: Full=CaM kinase-like vesicle-associated protein; AltName: Full=1G5z
c156191.graph_c0	24.889	11.5206	0.000144991	-1.0589	down	--	--	Cellular Component: centrosome (GO:0005813);; Cellular Component: cytoplasmic microtubule (GO:0005881);; Molecular Function: zinc ion binding (GO:0008270);; Molecular Function: ubiquitin protein ligase binding (GO:0031625);; Biological Process: positive regulation of stress-activated MAPK cascade (GO:0032874);;	K10647|0.0|aml:100484278|midline-2-like	Fibronectin type III and SPRY domain-containing protein 1 GN=fsd1 OS=Danio rerio (Zebrafish) PE=2 SV=1	PREDICTED: probable E3 ubiquitin-protein ligase MID2-like isoform X1 [Maylandia zebra]
c159575.graph_c0	77.8363	34.6918	3.4926e-05	-1.11406	down	--	--	Cellular Component: integral component of membrane (GO:0016021);;	--	Tetraspanin-9 GN=tspan9 OS=Salmo salar (Atlantic salmon) PE=2 SV=1	uncharacterized protein LOC393524 [Danio rerio]
c161233.graph_c0	3.1901	6.97457	0.00336542	1.16273	up	--	--	--	--	--	uncharacterized protein LOC569884 [Danio rerio]
c126408.graph_c0	13.5446	4.98642	1.55501e-05	-1.37696	down	--	--	Molecular Function: calcium ion binding (GO:0005509);; Cellular Component: extracellular region (GO:0005576);; Biological Process: cell-matrix adhesion (GO:0007160);;	--	Ependymin (Precursor) GN=epd OS=Cyprinus carpio (Common carp) PE=2 SV=1	Unknown (protein for IMAGE:6794776) [Danio rerio]
c151327.graph_c0	4.54443	1.74335	0.0001483	-1.31531	down	--	--	Biological Process: cellular protein modification process (GO:0006464);; Biological Process: cell surface receptor signaling pathway (GO:0007166);; Biological Process: regulation of response to stimulus (GO:0048583);;	--	Cytokine-inducible SH2-containing protein GN=CISH OS=Gallus gallus (Chicken) PE=2 SV=1	suppressor of cytokine signaling 4b [Danio rerio]
c140374.graph_c0	3.58403	1.35218	0.00710173	-1.32179	down	--	--	Molecular Function: sequence-specific DNA binding transcription factor activity (GO:0003700);; Cellular Component: nucleus (GO:0005634);; Biological Process: regulation of transcription, DNA-templated (GO:0006355);; Biological Process: multicellular organismal development (GO:0007275);; Molecular Function: sequence-specific DNA binding (GO:0043565);; Biological Process: developmental pigmentation…	--	Paired box protein Pax-3-A GN=pax3-a OS=Xenopus laevis (African clawed frog) PE=2 SV=1	paired box 7 isoform 4 [Danio rerio]
c119322.graph_c0	4.77182	1.65197	0.00584986	-1.43431	down	--	--	Molecular Function: RNA binding (GO:0003723);;	--	--	neuro-oncological ventral antigen 1 [Danio rerio]
c161984.graph_c1	2.21863	1.06451	0.00337292	-1.00238	down	--	--	Biological Process: leukocyte mediated immunity (GO:0002443);; Biological Process: defense response (GO:0006952);; Biological Process: vesicle organization (GO:0016050);; Biological Process: pigmentation (GO:0043473);; Biological Process: localization (GO:0051179);; Biological Process: response to other organism (GO:0051707);; Biological Process: biological regulation (GO:0065007);;	--	--	PREDICTED: lysosomal-trafficking regulator-like [Maylandia zebra]
c151242.graph_c2	0.105071	3.54567	0	4.53081	up	[R]	General function prediction only	--	--	--	Apolipoprotein A-I-binding protein [Chelonia mydas]
c142859.graph_c0	17.2433	7.14108	3.5661e-06	-1.21824	down	[E]	Amino acid transport and metabolism	Molecular Function: G-protein coupled receptor activity (GO:0004930);; Cellular Component: cytoplasm (GO:0005737);; Cellular Component: plasma membrane (GO:0005886);; Biological Process: G-protein coupled receptor signaling pathway (GO:0007186);; Biological Process: learning (GO:0007612);; Biological Process: locomotory behavior (GO:0007626);; Cellular Component: integral component of membrane (G…	K04604|0.0|dre:568406|metabotropic glutamate receptor 5 splice-like	G-protein coupled receptor family C group 6 member A (Precursor) GN=gprc6a OS=Carassius auratus (Goldfish) PE=1 SV=1	PREDICTED: metabotropic glutamate receptor 5-like [Danio rerio]
c149871.graph_c0	9.15473	3.76385	7.18725e-05	-1.22278	down	--	--	Molecular Function: calcium ion binding (GO:0005509);; Cellular Component: mitochondrial inner membrane (GO:0005743);; Cellular Component: integral component of membrane (GO:0016021);; Biological Process: transmembrane transport (GO:0055085);;	--	Calcium-binding mitochondrial carrier protein SCaMC-1 GN=slc25a24 OS=Danio rerio (Zebrafish) PE=2 SV=1	PREDICTED: calcium-binding mitochondrial carrier protein SCaMC-3-like [Danio rerio]
c153485.graph_c0	1.13709	4.24473	2.594e-11	1.92986	up	--	--	--	--	--	PREDICTED: general transcription factor II-I repeat domain-containing protein 2-like [Takifugu rubripes]
c153976.graph_c0	10.4906	4.01897	4.48343e-05	-1.32028	down	--	--	--	--	Probable E3 ubiquitin-protein ligase RNF144A-A GN=rnf144aa OS=Danio rerio (Zebrafish) PE=3 SV=1	unnamed protein product [Tetraodon nigroviridis]
c99454.graph_c0	2.74514	0.587366	8.53535e-07	-2.10113	down	--	--	--	--	Protein QNR-71 (Precursor) GN=QNR-71 OS=Coturnix coturnix japonica (Japanese quail) PE=2 SV=2	PREDICTED: transmembrane glycoprotein NMB [Danio rerio]
c161955.graph_c0	24.3108	10.5598	0.00011991	-1.1463	down	[Z]	Cytoskeleton	Molecular Function: microtubule motor activity (GO:0003777);; Molecular Function: ATP binding (GO:0005524);; Cellular Component: cytoplasm (GO:0005737);; Cellular Component: kinesin complex (GO:0005871);; Cellular Component: microtubule (GO:0005874);; Biological Process: microtubule-based movement (GO:0007018);; Biological Process: cytoplasm organization (GO:0007028);; Molecular Function: microtu…	K10396|1e-165|dre:334108|kif5bb, wu:fi31h03	Chromosome-associated kinesin KIF4 GN=kif4 OS=Xenopus laevis (African clawed frog) PE=2 SV=1	PREDICTED: kinesin-1 heavy chain [Danio rerio]
c143914.graph_c0	10.7662	4.71464	0.000825734	-1.13086	down	--	--	--	--	--	uncharacterized protein LOC798684 [Danio rerio]
c146462.graph_c0	1.48071	0.359014	0.0021875	-1.88344	down	[C]	Energy production and conversion	--	K01595|3e-26|oaa:100092585|similar to phosphoenolpyruvate carboxylase, putative	--	--
c155571.graph_c0	35.6157	12.3837	5.5897e-08	-1.46572	down	[R]	General function prediction only	--	--	--	PREDICTED: GTPase IMAP family member 8-like [Danio rerio]
c106999.graph_c0	41.5994	15.9255	1.39457e-06	-1.32808	down	[RTKL]	--	Molecular Function: calmodulin-dependent protein kinase activity (GO:0004683);; Molecular Function: calmodulin binding (GO:0005516);; Molecular Function: ATP binding (GO:0005524);; Biological Process: protein phosphorylation (GO:0006468);;	K04515|1e-66|dre:562064|MGC165373	Calcium/calmodulin-dependent protein kinase type II delta chain GN=camk2d OS=Xenopus laevis (African clawed frog) PE=2 SV=1	LOC562064 protein [Danio rerio]
c161624.graph_c2	7.61503	3.50449	0.000653879	-1.06339	down	--	--	Cellular Component: membrane (GO:0016020);;	--	Secreted glypican-1 (Precursor) GN=GPC1 OS=Gallus gallus (Chicken) PE=2 SV=1	PREDICTED: glypican-5-like [Anolis carolinensis]
c160299.graph_c0	13.1389	5.67864	3.19788e-05	-1.15566	down	--	--	--	--	PTB domain-containing engulfment adapter protein 1 GN=gulp1 OS=Danio rerio (Zebrafish) PE=2 SV=1	PREDICTED: carboxyl-terminal PDZ ligand of neuronal nitric oxide synthase protein-like [Oreochromis niloticus]
c135897.graph_c0	13.1114	5.73246	0.000192509	-1.13637	down	[I]	Lipid transport and metabolism	Molecular Function: acyl-CoA dehydrogenase activity (GO:0003995);; Cellular Component: mitochondrion (GO:0005739);; Molecular Function: flavin adenine dinucleotide binding (GO:0050660);; Biological Process: oxidation-reduction process (GO:0055114);;	K11538|0.0|dre:394130|acad8, MGC55874, zgc:55874	Acyl-CoA dehydrogenase family member 11 GN=ACAD11 OS=Gallus gallus (Chicken) PE=2 SV=1	isobutyryl-CoA dehydrogenase, mitochondrial [Danio rerio]
c157825.graph_c3	7.57831	3.34398	0.000115071	-1.12474	down	--	--	Biological Process: oocyte maturation (GO:0001556);; Molecular Function: 3',5'-cyclic-AMP phosphodiesterase activity (GO:0004115);; Biological Process: cAMP catabolic process (GO:0006198);; Biological Process: cAMP-mediated signaling (GO:0019933);; Biological Process: cGMP-mediated signaling (GO:0019934);; Biological Process: regulation of meiosis (GO:0040020);; Biological Process: response to dr…	K13296|0.0|dre:567051|si:dkey-48h7.2	Dual 3&apos;,5&apos;-cyclic-AMP and -GMP phosphodiesterase 11A GN=pde11a OS=Takifugu rubripes (Japanese pufferfish) PE=3 SV=1	PREDICTED: cGMP-inhibited 3&apos;,5&apos;-cyclic phosphodiesterase A-like [Takifugu rubripes]
c160736.graph_c1	10.449	4.08236	3.86974e-05	-1.29387	down	[RTKL]	--	Molecular Function: protein serine/threonine kinase activity (GO:0004674);; Molecular Function: ATP binding (GO:0005524);; Biological Process: protein phosphorylation (GO:0006468);; Biological Process: apoptotic process (GO:0006915);; Biological Process: G2 DNA damage checkpoint (GO:0031572);; Biological Process: positive regulation of JNK cascade (GO:0046330);;	K04429|1e-149|dre:564273|TAO kinase 2-like	Serine/threonine-protein kinase TAO1-B GN=taok1-b OS=Xenopus laevis (African clawed frog) PE=2 SV=1	PREDICTED: serine/threonine-protein kinase TAO2-like, partial [Oryzias latipes]
c108724.graph_c0	0.310872	1.61268	0.00690959	2.18831	up	--	--	Biological Process: endoderm formation (GO:0001706);; Biological Process: mesoderm formation (GO:0001707);; Biological Process: somitogenesis (GO:0001756);; Biological Process: determination of left/right symmetry (GO:0007368);; Biological Process: ectoderm development (GO:0007398);; Biological Process: germ cell migration (GO:0008354);; Cellular Component: external side of plasma membrane (GO:00…	--	Cryptic protein (Precursor) GN=CFC1 OS=Gallus gallus (Chicken) PE=2 SV=1	Oep protein [Danio rerio]
c161450.graph_c0	0.27315	3.3063	6.92951e-05	3.09004	up	--	--	--	--	--	hypothetical protein [Gallus gallus]
c150725.graph_c2	12.357	5.8947	0.0030651	-1.01056	down	--	--	--	--	Sine oculis-binding protein homolog GN=SOBP OS=Gallus gallus (Chicken) PE=2 SV=1	PREDICTED: rho GTPase-activating protein 44-like isoform X8 [Maylandia zebra]
c157887.graph_c3	21.1373	8.44332	1.75682e-06	-1.26912	down	[P]	Inorganic ion transport and metabolism	Cellular Component: integral component of membrane (GO:0016021);; Biological Process: transmembrane transport (GO:0055085);;	K13752|0.0|dre:100334346|solute carrier family 24 member 4-like	Sodium/potassium/calcium exchanger 2 GN=SLC24A2 OS=Gallus gallus (Chicken) PE=2 SV=1	PREDICTED: sodium/potassium/calcium exchanger 4-like isoform X1 [Maylandia zebra]
c152046.graph_c0	0.606134	0.0606353	2.91877e-06	-2.95369	down	--	--	Molecular Function: calcium ion binding (GO:0005509);; Cellular Component: plasma membrane (GO:0005886);; Biological Process: homophilic cell adhesion (GO:0007156);; Cellular Component: integral component of membrane (GO:0016021);; Biological Process: pronephros development (GO:0048793);;	K06811|0.0|dre:378452|cdh17, cb903, fb65d02, wu:fb65d02	Cadherin-2 (Precursor) GN=cdh2 OS=Danio rerio (Zebrafish) PE=2 SV=2	cadherin-17 precursor [Danio rerio]
c158794.graph_c0	9.027	2.33251	2.38054e-09	-1.87607	down	--	--	--	--	Phospholipase D3 GN=pld3 OS=Xenopus laevis (African clawed frog) PE=2 SV=1	PREDICTED: phospholipase D4-like isoform X2 [Maylandia zebra]
c156820.graph_c1	6.30912	1.8435	1.45368e-06	-1.69439	down	[RTKL]	--	Molecular Function: transferase activity, transferring phosphorus-containing groups (GO:0016772);;	--	Serine/threonine-protein kinase pim-2 GN=pim2 OS=Danio rerio (Zebrafish) PE=2 SV=2	PREDICTED: proto-oncogene serine/threonine-protein kinase pim-1-like [Danio rerio]
c142885.graph_c0	11.1203	4.13191	5.07749e-05	-1.36148	down	--	--	Biological Process: somitogenesis (GO:0001756);; Molecular Function: sequence-specific DNA binding transcription factor activity (GO:0003700);; Cellular Component: nucleus (GO:0005634);; Biological Process: regulation of transcription, DNA-templated (GO:0006355);; Biological Process: positive regulation of biosynthetic process (GO:0009891);; Biological Process: cellular component organization (GO…	--	Processed cyclic AMP-responsive element-binding protein 3-like protein 2 GN=creb3l2 OS=Danio rerio (Zebrafish) PE=2 SV=1	PREDICTED: cAMP-responsive element modulator [Danio rerio]
c140641.graph_c0	0.530131	3.05403	1.09286e-08	2.46969	up	--	--	Molecular Function: nucleotide binding (GO:0000166);; Molecular Function: helicase activity (GO:0004386);; Molecular Function: nuclease activity (GO:0004518);; Biological Process: DNA metabolic process (GO:0006259);; Biological Process: single-organism cellular process (GO:0044763);;	--	--	TPA: TPA_exp: replicase/helicase/endonuclease [Danio rerio]
c158256.graph_c0	26.1966	12.5535	0.000924123	-1.00713	down	--	--	Cellular Component: intracellular (GO:0005622);; Biological Process: intracellular protein transport (GO:0006886);; Molecular Function: Rab GTPase binding (GO:0017137);; Biological Process: regulation of membrane potential (GO:0042391);; Molecular Function: ion channel binding (GO:0044325);; Molecular Function: metal ion binding (GO:0046872);; Cellular Component: synaptic membrane (GO:0097060);;	--	Protein piccolo (Fragment) GN=PCLO OS=Gallus gallus (Chicken) PE=2 SV=1	unnamed protein product [Tetraodon nigroviridis]
c157971.graph_c0	3.56676	9.79847	1.2371e-10	1.50687	up	[L]	Replication, recombination and repair	--	--	--	PREDICTED: hypothetical protein LOC100708199 [Oreochromis niloticus]
c132875.graph_c0	86.9833	31.1646	5.188e-09	-1.42765	down	--	--	Molecular Function: ATP binding (GO:0005524);; Biological Process: ATP catabolic process (GO:0006200);; Biological Process: ATP biosynthetic process (GO:0006754);; Biological Process: locomotory behavior (GO:0007626);; Molecular Function: monovalent inorganic cation transmembrane transporter activity (GO:0015077);; Biological Process: monovalent inorganic cation transport (GO:0015672);; Cellular …	K01539|4e-95|dre:64610|atp1a3a, atp[a]3B, cb705, wu:fj56a06	Sodium/potassium-transporting ATPase subunit alpha-3 GN=ATP1A3 OS=Gallus gallus (Chicken) PE=2 SV=1	ATPase, Na+/K+ transporting, alpha 3a polypeptide [Danio rerio]
c158264.graph_c1	12.3277	5.89798	0.00103447	-1.00908	down	--	--	--	K13024|0.0|dre:556748|histidine acid phosphatase domain containing 2A (predicted)-like	Inositol hexakisphosphate and diphosphoinositol-pentakisphosphate kinase 2 GN=ppip5k2 OS=Xenopus laevis (African clawed frog) PE=2 SV=1	PREDICTED: inositol hexakisphosphate and diphosphoinositol-pentakisphosphate kinase 1-like [Maylandia zebra]
c123111.graph_c0	11.2203	4.8196	0.00145558	-1.15559	down	--	--	Molecular Function: protein tyrosine phosphatase activity (GO:0004725);; Biological Process: cell adhesion (GO:0007155);; Molecular Function: heparin binding (GO:0008201);; Cellular Component: integral component of membrane (GO:0016021);; Biological Process: peptidyl-tyrosine dephosphorylation (GO:0035335);; Biological Process: sensory neuron axon guidance (GO:0097374);;	K05695|4e-85|dre:799867|ptprfb, MGC154028, ptprf, si:dkey-21k10.1	Receptor-type tyrosine-protein phosphatase F (Precursor) GN=ptprf OS=Danio rerio (Zebrafish) PE=2 SV=1	receptor-type tyrosine-protein phosphatase F precursor [Danio rerio]
c150679.graph_c0	3.5334	1.29605	0.00157496	-1.36659	down	[O]	Posttranslational modification, protein turnover, chaperones	Molecular Function: iron ion binding (GO:0005506);; Biological Process: cellular protein modification process (GO:0006464);; Molecular Function: oxidoreductase activity, acting on paired donors, with incorporation or reduction of molecular oxygen, 2-oxoglutarate as one donor, and incorporation of one atom each of oxygen into both donors (GO:0016706);; Molecular Function: L-ascorbic acid binding (…	K09592|1e-153|dre:406602|egln3, wu:fj78a08, zgc:77019	--	egl nine homolog 3 [Danio rerio]
c132372.graph_c1	7.20018	2.19299	0.000173208	-1.62053	down	--	--	Cellular Component: intracellular (GO:0005622);; Molecular Function: carboxy-lyase activity (GO:0016831);; Biological Process: carboxylic acid metabolic process (GO:0019752);; Molecular Function: pyridoxal phosphate binding (GO:0030170);;	--	Glutamate decarboxylase-like protein 1 (Fragment) GN=gadl1 OS=Xenopus tropicalis (Western clawed frog) PE=2 SV=2	PREDICTED: glutamate decarboxylase 1-like [Danio rerio]
c153911.graph_c0	5.039	1.54741	0.00153819	-1.59665	down	--	--	--	--	Myosin-11 GN=MYH11 OS=Gallus gallus (Chicken) PE=1 SV=4	PREDICTED: coiled-coil domain-containing protein 13 isoform X3 [Xenopus (Silurana) tropicalis]
c147008.graph_c1	1.6621	52.5385	0	4.99754	up	--	--	Molecular Function: growth factor activity (GO:0008083);; Cellular Component: membrane (GO:0016020);; Biological Process: positive regulation of cell division (GO:0051781);;	K03456|1e-105|dre:449548|ppp2r1b, ik:tdsubc_2h3, wu:fa11a11, wu:fb38a08, xx:tdsubc_2h3, zgc:92493	--	serine/threonine-protein phosphatase 2A 65 kDa regulatory subunit A beta isoform [Danio rerio]
c158357.graph_c0	4.05934	1.54623	0.00858343	-1.3082	down	[RTKL]	--	Molecular Function: protein serine/threonine kinase activity (GO:0004674);; Molecular Function: ATP binding (GO:0005524);; Cellular Component: calcium- and calmodulin-dependent protein kinase complex (GO:0005954);; Biological Process: signal transduction (GO:0007165);; Biological Process: positive regulation of neuron projection development (GO:0010976);; Biological Process: regulation of protein…	K08794|0.0|dre:555945|Calcium/calmodulin-dependent protein kinase type 1-like	CaM kinase-like vesicle-associated protein GN=camkv OS=Danio rerio (Zebrafish) PE=2 SV=2	PREDICTED: calcium/calmodulin-dependent protein kinase type 1-like [Oreochromis niloticus]
c147752.graph_c0	0.221573	1.42227	0.00102512	2.44801	up	--	--	Biological Process: blood vessel development (GO:0001568);; Biological Process: signal transduction (GO:0007165);; Biological Process: nervous system development (GO:0007399);; Biological Process: anatomical structure morphogenesis (GO:0009653);; Cellular Component: integral component of membrane (GO:0016021);; Biological Process: cell migration (GO:0016477);; Cellular Component: cell part (GO:00…	--	--	PREDICTED: hypothetical protein LOC100700692 [Oreochromis niloticus]
c112115.graph_c0	1.8438	0.30625	2.20307e-08	-2.4388	down	[I]	Lipid transport and metabolism	--	K07750|2e-11|tca:654920|similar to CG1998-PA	--	PREDICTED: uncharacterized protein C5orf4 homolog [Oreochromis niloticus]
c162250.graph_c0	9.19233	2.23441	1.24691e-11	-1.96921	down	--	--	--	--	--	PREDICTED: interferon-induced very large GTPase 1-like [Maylandia zebra]
c155928.graph_c0	5.60714	2.28745	0.000784571	-1.22727	down	--	--	Molecular Function: Notch binding (GO:0005112);; Molecular Function: zinc ion binding (GO:0008270);; Biological Process: regulation of Notch signaling pathway (GO:0008593);; Biological Process: glial cell differentiation (GO:0010001);; Molecular Function: ubiquitin protein ligase binding (GO:0031625);; Biological Process: negative regulation of T cell differentiation (GO:0045581);; Biological Pro…	K06058|1e-11|dre:100333183|deltex 2-like	E3 ubiquitin-protein ligase DTX1 GN=dtx1 OS=Xenopus laevis (African clawed frog) PE=2 SV=1	PREDICTED: E3 ubiquitin-protein ligase DTX1-like [Oryzias latipes]
c157139.graph_c0	6.74577	3.0873	0.000710721	-1.07082	down	--	--	Molecular Function: ubiquitin-protein ligase activity (GO:0004842);; Cellular Component: endoplasmic reticulum (GO:0005783);; Molecular Function: zinc ion binding (GO:0008270);; Biological Process: ER-associated ubiquitin-dependent protein catabolic process (GO:0030433);;	--	E3 ubiquitin-protein ligase RNF181 GN=rnf181 OS=Xenopus tropicalis (Western clawed frog) PE=2 SV=1	RING finger protein 103 [Danio rerio]
c56205.graph_c0	12.7733	4.2167	8.31448e-06	-1.52598	down	[R]	General function prediction only	Molecular Function: GTP binding (GO:0005525);; Biological Process: small GTPase mediated signal transduction (GO:0007264);; Cellular Component: synaptic vesicle (GO:0008021);; Biological Process: protein transport (GO:0015031);; Biological Process: regulation of exocytosis (GO:0017157);;	--	Ras-related protein Rab-8A (Precursor) GN=RAB8A OS=Gallus gallus (Chicken) PE=2 SV=1	unnamed protein product [Tetraodon nigroviridis]
c104677.graph_c0	9.22554	0.131841	1.70086e-13	-4.8389	down	--	--	--	--	--	uncharacterized protein LOC558926 precursor [Danio rerio]
c160276.graph_c1	6.78812	3.09535	0.000818122	-1.07551	down	[O]	Posttranslational modification, protein turnover, chaperones	Molecular Function: unfolded protein binding (GO:0051082);; Biological Process: chaperone mediated protein folding requiring cofactor (GO:0051085);; Biological Process: chaperone cofactor-dependent protein refolding (GO:0070389);;	K09507|1e-115|dre:327244|dnajb1b, dnj-13C, fd19c10, wu:fd19c10, zgc:55492	DnaJ homolog subfamily B member 6-A GN=dnajb6-a OS=Xenopus laevis (African clawed frog) PE=2 SV=1	PREDICTED: dnaJ homolog subfamily B member 1-like [Oreochromis niloticus]
c159518.graph_c0	5.52207	2.51193	0.000419051	-1.08031	down	--	--	Biological Process: axon guidance (GO:0007411);; Biological Process: peripheral nervous system development (GO:0007422);; Cellular Component: membrane (GO:0016020);; Biological Process: cellular protein localization (GO:0034613);; Biological Process: myelination (GO:0042552);; Cellular Component: cell part (GO:0044464);; Biological Process: synapse organization (GO:0050808);;	K06757|0.0|dre:100141490|nfasca, sc:d0205	Neurofascin (Precursor) GN=NFASC OS=Gallus gallus (Chicken) PE=1 SV=1	neurofascin precursor [Danio rerio]
c146162.graph_c0	1.14689	0.367427	0.00480831	-1.53443	down	--	--	Biological Process: epithelial to mesenchymal transition (GO:0001837);; Biological Process: heart morphogenesis (GO:0003007);; Molecular Function: transforming growth factor beta-activated receptor activity (GO:0005024);; Molecular Function: protein binding (GO:0005515);; Biological Process: negative regulation of cell adhesion (GO:0007162);; Biological Process: regulation of gene expression (GO:…	K05843|2e-41|pon:100294542|TGFBR3, DKFZp469I0915	--	PREDICTED: transforming growth factor beta receptor type 3-like [Maylandia zebra]
c143887.graph_c0	2.21306	0.506532	4.45625e-07	-2.01858	down	--	--	--	--	--	PREDICTED: uncharacterized protein LOC101174882 [Oryzias latipes]
c107177.graph_c0	20.0829	9.27555	0.000928081	-1.05769	down	--	--	Biological Process: multicellular organismal development (GO:0007275);; Biological Process: single-organism cellular process (GO:0044763);; Biological Process: single-organism developmental process (GO:0044767);; Biological Process: anatomical structure development (GO:0048856);;	--	Myelin transcription factor 1 GN=myt1 OS=Xenopus laevis (African clawed frog) PE=2 SV=1	retinitis pigmentosa GTPase regulator protein 2 ORF15 [Danio rerio]
c159894.graph_c2	12.7317	3.39635	5.84136e-08	-1.82527	down	--	--	Molecular Function: delayed rectifier potassium channel activity (GO:0005251);; Biological Process: motor neuron axon guidance (GO:0008045);; Cellular Component: voltage-gated potassium channel complex (GO:0008076);; Biological Process: regulation of ion transmembrane transport (GO:0034765);; Biological Process: protein homooligomerization (GO:0051260);; Biological Process: potassium ion transmem…	--	Potassium voltage-gated channel subfamily A member 10 GN=KCNA10 OS=Gallus gallus (Chicken) PE=2 SV=1	potassium voltage-gated channel, Shaw-related subfamily, member 3b [Danio rerio]
c156462.graph_c0	5.72112	1.94495	3.78967e-06	-1.48844	down	--	--	Biological Process: synaptic transmission (GO:0007268);;	--	RNA-binding protein 42 GN=rbm42 OS=Xenopus tropicalis (Western clawed frog) PE=2 SV=1	PREDICTED: protein unc-13 homolog A-like isoform X3 [Maylandia zebra]
c164347.graph_c0	3.86724	0	6.5858e-05	-4.25171	down	--	--	Molecular Function: transporter activity (GO:0005215);; Cellular Component: mitochondrial inner membrane (GO:0005743);; Biological Process: apoptotic mitochondrial changes (GO:0008637);; Cellular Component: integral component of membrane (GO:0016021);; Biological Process: transmembrane transport (GO:0055085);; Biological Process: negative regulation of necrotic cell death (GO:0060547);;	K05863|8e-46|xtr:394504|slc25a4, MGC75662, ant, ant1, peo2, peo3	Mitochondrial coenzyme A transporter SLC25A42 GN=slc25a42 OS=Xenopus tropicalis (Western clawed frog) PE=2 SV=1	PREDICTED: ADP/ATP translocase 1-like [Oryzias latipes]
c158253.graph_c0	0.832094	2.17858	1.53941e-06	1.42708	up	[L]	Replication, recombination and repair	--	--	Transposon TX1 uncharacterized 149 kDa protein OS=Xenopus laevis (African clawed frog) PE=4 SV=1	pol-like protein [Takifugu rubripes]
c155839.graph_c2	1.66413	0.343351	0.0032211	-2.06362	down	--	--	Molecular Function: ion channel activity (GO:0005216);; Biological Process: transport (GO:0006810);; Cellular Component: membrane (GO:0016020);; Cellular Component: synapse (GO:0045202);;	--	--	reverse transcriptase/ribonuclease H/putative methyltransferase [Tetraodon nigroviridis]
c151215.graph_c0	6.77122	2.72959	9.31946e-05	-1.24915	down	[TZDR]	--	Molecular Function: calcium ion binding (GO:0005509);; Cellular Component: trans-Golgi network membrane (GO:0032588);;	--	Calmodulin GN=calm OS=Electrophorus electricus (Electric eel) PE=2 SV=2	PREDICTED: calcium-binding protein 7-like [Oreochromis niloticus]
c160052.graph_c0	6.66832	2.59745	0.000172505	-1.29424	down	--	--	Biological Process: single-organism process (GO:0044699);; Cellular Component: neuron part (GO:0097458);;	--	--	PREDICTED: protein TANC1-like [Takifugu rubripes]
c163288.graph_c0	32.9205	14.7614	8.07221e-05	-1.10338	down	--	--	--	--	--	PREDICTED: microtubule-associated protein 4-like [Maylandia zebra]
c131064.graph_c0	1.91023	0.238865	0.000242115	-2.64196	down	[G]	Carbohydrate transport and metabolism	Molecular Function: magnesium ion binding (GO:0000287);; Molecular Function: pyruvate kinase activity (GO:0004743);; Biological Process: glycolysis (GO:0006096);; Biological Process: phosphorylation (GO:0016310);; Molecular Function: potassium ion binding (GO:0030955);;	K00873|0.0|dre:445094|pkm2b, zgc:92037	Pyruvate kinase PKM GN=pkm OS=Xenopus laevis (African clawed frog) PE=2 SV=1	pyruvate kinase isozymes M1/M2 [Danio rerio]
c140747.graph_c0	4.8017	1.58943	0.000331856	-1.50882	down	--	--	--	--	--	PREDICTED: uncharacterized protein LOC101484061 [Maylandia zebra]
c129507.graph_c1	0	0.952399	3.09436e-08	4.73029	up	--	--	--	--	--	PREDICTED: zinc finger MYM-type protein 1-like [Anolis carolinensis]
c133809.graph_c1	0.507031	2.72768	0.000323432	2.28705	up	--	--	Biological Process: detection of chemical stimulus involved in sensory perception of bitter taste (GO:0001580);; Molecular Function: G-protein coupled receptor binding (GO:0001664);; Cellular Component: photoreceptor outer segment (GO:0001750);; Cellular Component: photoreceptor inner segment (GO:0001917);; Molecular Function: GTPase activity (GO:0003924);; Molecular Function: signal transducer a…	K04631|1e-137|dre:140428|gnat1, wu:fk56e06	Guanine nucleotide-binding protein G(t) subunit alpha GN=gnat OS=Xenopus laevis (African clawed frog) PE=2 SV=2	guanine nucleotide-binding protein G(t) subunit alpha-1 [Danio rerio]
c106688.graph_c0	18.3204	8.74632	0.00154763	-1.0111	down	[R]	General function prediction only	Cellular Component: integral component of membrane (GO:0016021);;	--	--	fas apoptotic inhibitory molecule 2 [Danio rerio]
c156838.graph_c1	16.6537	7.12299	2.10201e-05	-1.17079	down	--	--	Biological Process: single-organism developmental process (GO:0044767);; Biological Process: organ development (GO:0048513);;	--	Myocardin-related transcription factor B GN=mrtfb OS=Xenopus laevis (African clawed frog) PE=2 SV=1	PREDICTED: myocardin-related transcription factor B-like [Danio rerio]
c142683.graph_c0	1.60096	4.74301	0.00263873	1.56013	up	--	--	--	--	Caldesmon GN=CALD1 OS=Gallus gallus (Chicken) PE=1 SV=2	hypothetical protein UY3_04573 [Chelonia mydas]
c160696.graph_c2	7.48662	1.95405	1.67566e-12	-1.87506	down	--	--	Molecular Function: phosphotyrosine binding (GO:0001784);; Molecular Function: ubiquitin-protein ligase activity (GO:0004842);; Molecular Function: signal transducer activity (GO:0004871);; Molecular Function: calcium ion binding (GO:0005509);; Cellular Component: nucleus (GO:0005634);; Cellular Component: cytoplasm (GO:0005737);; Biological Process: cell surface receptor signaling pathway (GO:00…	K04707|0.0|dre:492364|cbl, wu:fd16a12, zgc:92560	E3 ubiquitin-protein ligase CBL-B-B GN=cblb-b OS=Xenopus laevis (African clawed frog) PE=2 SV=1	E3 ubiquitin-protein ligase CBL [Danio rerio]
c161279.graph_c2	8.18912	3.21832	0.000161474	-1.28237	down	--	--	Molecular Function: binding (GO:0005488);; Cellular Component: nucleus (GO:0005634);; Biological Process: single-organism cellular process (GO:0044763);;	K11653|1e-133|dre:568161|novel protein similar to vertebrate AT rich interactive domain containing protein family	Collagen alpha-1(III) chain (Precursor; Fragments) GN=COL3A1 OS=Gallus gallus (Chicken) PE=2 SV=2	PREDICTED: AT-rich interactive domain-containing protein 1A-like isoform X2 [Maylandia zebra]
c56489.graph_c0	7.821	18.3053	0.00166672	1.25661	up	--	--	--	--	Zinc transporter ZIP10 (Precursor) GN=slc39a10 OS=Danio rerio (Zebrafish) PE=2 SV=1	hypothetical protein A306_14257, partial [Columba livia]
c155239.graph_c0	11.3282	4.44653	2.03374e-06	-1.29302	down	--	--	Molecular Function: Rho guanyl-nucleotide exchange factor activity (GO:0005089);; Molecular Function: phospholipid binding (GO:0005543);; Biological Process: regulation of Rho protein signal transduction (GO:0035023);;	--	Rho guanine nucleotide exchange factor 6 GN=ARHGEF6 OS=Gallus gallus (Chicken) PE=2 SV=1	PREDICTED: spermatogenesis-associated protein 13-like isoform X5 [Maylandia zebra]
c159429.graph_c0	0.451152	1.8203	8.40263e-05	1.97064	up	--	--	--	--	--	PREDICTED: alpha-tectorin-like [Oreochromis niloticus]
c150940.graph_c3	5.99159	2.76141	0.00235829	-1.05836	down	--	--	Cellular Component: integral component of membrane (GO:0016021);;	--	Cell adhesion molecule 3 (Precursor) GN=cadm3 OS=Xenopus laevis (African clawed frog) PE=2 SV=1	cell adhesion molecule 1b precursor [Danio rerio]
c160683.graph_c0	15.8272	6.34486	3.78683e-06	-1.26295	down	[RTKL]	--	Molecular Function: protein serine/threonine kinase activity (GO:0004674);; Molecular Function: ATP binding (GO:0005524);; Biological Process: protein phosphorylation (GO:0006468);;	K08859|0.0|dre:568080|stk35, MGC153287, im:6905214, zgc:153287	Serine/threonine-protein kinase pdik1l GN=pdik1l OS=Danio rerio (Zebrafish) PE=2 SV=1	serine/threonine kinase 35 [Danio rerio]
c141957.graph_c1	13.2722	4.35476	1.38451e-08	-1.54767	down	--	--	Molecular Function: catalytic activity (GO:0003824);; Molecular Function: ATP binding (GO:0005524);; Biological Process: neurotransmitter secretion (GO:0007269);; Cellular Component: synaptic vesicle (GO:0008021);; Biological Process: metabolic process (GO:0008152);;	--	--	PREDICTED: synapsin-3-like [Oreochromis niloticus]
c156423.graph_c0	7.39024	2.84627	0.00194194	-1.30109	down	--	--	Molecular Function: protein binding (GO:0005515);; Biological Process: transcription from RNA polymerase II promoter (GO:0006366);; Biological Process: regulation of gene expression (GO:0010468);; Cellular Component: nuclear lumen (GO:0031981);; Biological Process: single-organism cellular process (GO:0044763);; Biological Process: negative regulation of cellular process (GO:0048523);;	K10486|0.0|dre:100330194|nucleus accumbens-associated protein 1-like	Hypermethylated in cancer 2 protein GN=hic2 OS=Danio rerio (Zebrafish) PE=2 SV=1	PREDICTED: nucleus accumbens-associated protein 2-like [Oreochromis niloticus]
c160763.graph_c0	5.72394	1.84581	1.06614e-07	-1.56792	down	--	--	Cellular Component: trans-Golgi network (GO:0005802);; Biological Process: intracellular protein transport (GO:0006886);; Biological Process: vesicle-mediated transport (GO:0016192);; Cellular Component: clathrin adaptor complex (GO:0030131);; Molecular Function: ADP-ribosylation factor binding (GO:0030306);; Biological Process: positive regulation of protein catabolic process (GO:0045732);;	K12404|0.0|gga:422121|GGA3	Target of Myb protein 1 GN=TOM1 OS=Gallus gallus (Chicken) PE=2 SV=2	PREDICTED: ADP-ribosylation factor-binding protein GGA3-like [Oryzias latipes]
c151093.graph_c0	0.0371211	6.35185	0	6.62566	up	--	--	Molecular Function: ion channel activity (GO:0005216);; Biological Process: ion transport (GO:0006811);; Cellular Component: integral component of membrane (GO:0016021);; Biological Process: transmembrane transport (GO:0055085);;	--	--	PREDICTED: transient receptor potential cation channel subfamily M member 4-like [Maylandia zebra]
c55619.graph_c0	4.59759	1.3741	0.00170535	-1.63014	down	--	--	Cellular Component: intracellular (GO:0005622);; Biological Process: synaptic vesicle priming (GO:0016082);; Biological Process: synaptic vesicle maturation (GO:0016188);; Molecular Function: diacylglycerol binding (GO:0019992);; Biological Process: synaptic transmission, glutamatergic (GO:0035249);; Biological Process: intracellular signal transduction (GO:0035556);; Molecular Function: metal io…	--	Protein kinase C beta type GN=prkcb OS=Xenopus tropicalis (Western clawed frog) PE=2 SV=1	PREDICTED: protein unc-13 homolog A-like isoform X3 [Maylandia zebra]
c146142.graph_c0	11.734	4.24381	1.98142e-07	-1.40952	down	[O]	Posttranslational modification, protein turnover, chaperones	Molecular Function: ubiquitin-protein ligase activity (GO:0004842);; Molecular Function: zinc ion binding (GO:0008270);; Cellular Component: membrane (GO:0016020);; Cellular Component: intracellular membrane-bounded organelle (GO:0043231);; Biological Process: protein autoubiquitination (GO:0051865);;	--	E3 ubiquitin-protein ligase RNF13 (Precursor) GN=RNF13 OS=Gallus gallus (Chicken) PE=1 SV=1	E3 ubiquitin-protein ligase RNF167 precursor [Salmo salar]
c149673.graph_c0	8.0363	2.44886	2.19466e-08	-1.64811	down	--	--	--	--	Apolipoprotein O-like (Precursor) GN=APOOL OS=Gallus gallus (Chicken) PE=2 SV=1	Zgc:110800 protein, partial [Danio rerio]
c128430.graph_c0	7.35328	1.43022	3.33067e-16	-2.28915	down	[I]	Lipid transport and metabolism	--	K07750|2e-09|ssc:100525263|uncharacterized protein C5orf4 homolog	Alkylglycerol monooxygenase GN=agmo OS=Xenopus tropicalis (Western clawed frog) PE=2 SV=1	Putative protein C5orf4 like protein, partial [Chelonia mydas]
c100063.graph_c0	36.5062	16.8383	0.000638205	-1.06036	down	--	--	--	--	Integumentary mucin A.1 (Precursor) OS=Xenopus laevis (African clawed frog) PE=1 SV=1	lysosomal membrane glycoprotein 2 precursor [Danio rerio]
c156244.graph_c0	12.2161	4.95833	4.68739e-06	-1.2455	down	[J]	Translation, ribosomal structure and biogenesis	Biological Process: nucleotide-excision repair, DNA damage recognition (GO:0000715);; Cellular Component: nucleoplasm (GO:0005654);; Cellular Component: nucleolus (GO:0005730);; Molecular Function: hydrolase activity (GO:0016787);; Molecular Function: metal ion binding (GO:0046872);;	--	DNA cross-link repair 1A protein GN=DCLRE1A OS=Gallus gallus (Chicken) PE=1 SV=1	DNA cross-link repair 1A (PSO2 homolog, S. cerevisiae) [Danio rerio]
c162131.graph_c0	19.0638	9.05204	0.0010445	-1.01943	down	--	--	Biological Process: protein glycosylation (GO:0006486);; Cellular Component: integral component of membrane (GO:0016021);; Cellular Component: Golgi cisterna membrane (GO:0032580);; Biological Process: fucosylation (GO:0036065);; Molecular Function: alpha-(1->3)-fucosyltransferase activity (GO:0046920);;	K03663|0.0|dre:796410|fucosyltransferase 9-like	Alpha-(1,3)-fucosyltransferase 10 GN=fut10 OS=Xenopus laevis (African clawed frog) PE=2 SV=2	alpha-(1,3)-fucosyltransferase [Danio rerio]
c163276.graph_c0	12.5371	25.0577	0.00991101	1.03797	up	--	--	Molecular Function: DNA binding (GO:0003677);; Cellular Component: transcription factor TFIID complex (GO:0005669);; Biological Process: DNA-templated transcription, initiation (GO:0006352);; Biological Process: regulation of transcription, DNA-templated (GO:0006355);;	K03125|9e-21|dre:555452|taf1, wu:fi04f03, wu:fy39f07	--	transcription initiation factor TFIID subunit 1 [Danio rerio]
c148823.graph_c0	4.71007	1.37196	0.00465465	-1.65344	down	[L]	Replication, recombination and repair	--	--	--	PREDICTED: hypothetical protein LOC100700717 [Oreochromis niloticus]
c148036.graph_c0	0.406214	3.00127	1.4766e-14	2.84426	up	--	--	Molecular Function: voltage-gated ion channel activity (GO:0005244);; Molecular Function: potassium channel activity (GO:0005267);; Biological Process: potassium ion transport (GO:0006813);; Cellular Component: integral component of membrane (GO:0016021);; Biological Process: ion transmembrane transport (GO:0034220);;	--	--	PREDICTED: potassium voltage-gated channel subfamily A member 10-like [Danio rerio]
c146673.graph_c1	6.87888	3.10544	0.00378306	-1.08521	down	--	--	Molecular Function: sequence-specific DNA binding transcription factor activity (GO:0003700);; Cellular Component: nucleus (GO:0005634);; Biological Process: regulation of transcription, DNA-templated (GO:0006355);; Biological Process: heart development (GO:0007507);; Molecular Function: protein homodimerization activity (GO:0042803);; Molecular Function: sequence-specific DNA binding (GO:0043565…	K09409|0.0|dre:557245|foxp4, MGC195040	Forkhead box protein P4 GN=foxp4 OS=Xenopus laevis (African clawed frog) PE=2 SV=1	forkhead box protein P4 [Danio rerio]
c133724.graph_c0	32.5684	13.2489	1.23355e-05	-1.24074	down	--	--	Molecular Function: microtubule motor activity (GO:0003777);; Cellular Component: kinesin complex (GO:0005871);; Cellular Component: cell projection (GO:0042995);;	K10407|7e-44|dre:562365|MGC162288, wu:fc15b01, wu:fj62c06	--	kinesin light chain 2 [Danio rerio]
c144101.graph_c1	14.8654	6.15884	0.000128152	-1.21101	down	--	--	Biological Process: adenosine receptor signaling pathway (GO:0001973);; Molecular Function: GTPase activity (GO:0003924);; Molecular Function: signal transducer activity (GO:0004871);; Molecular Function: GTP binding (GO:0005525);; Cellular Component: cytoplasm (GO:0005737);; Cellular Component: centrosome (GO:0005813);; Cellular Component: heterotrimeric G-protein complex (GO:0005834);; Biologic…	K04630|6e-27|dre:336421|gnai2l, Gnai2, wu:fb10b04, wu:fb19c04, zgc:92609	Guanine nucleotide-binding protein G(i) subunit alpha-2 GN=gnai2 OS=Oryzias latipes (Medaka fish) PE=2 SV=3	unnamed protein product [Tetraodon nigroviridis]
c156933.graph_c0	10.3085	4.70173	0.000136057	-1.07897	down	--	--	Molecular Function: protein serine/threonine kinase activity (GO:0004674);; Molecular Function: Rho guanyl-nucleotide exchange factor activity (GO:0005089);; Molecular Function: phospholipid binding (GO:0005543);; Cellular Component: cytosol (GO:0005829);; Cellular Component: plasma membrane (GO:0005886);; Biological Process: protein phosphorylation (GO:0006468);; Biological Process: brain develo…	K08878|0.0|dre:568320|bcr, si:dkey-83d9.7, zK83D9.7	Active breakpoint cluster region-related protein GN=abr OS=Xenopus laevis (African clawed frog) PE=2 SV=1	PREDICTED: breakpoint cluster region protein-like [Maylandia zebra]
c150887.graph_c0	4.31118	1.5888	7.00632e-05	-1.37167	down	--	--	--	K01109|0.0|dre:792527|si:ch211-107m8.2	--	type I inositol-3,4-bisphosphate 4-phosphatase [Danio rerio]
c144737.graph_c0	1.63425	0.589368	0.00170223	-1.38851	down	--	--	--	--	--	PREDICTED: stromal interaction molecule 2-like [Danio rerio]
c163017.graph_c0	7.77197	3.56664	0.00629658	-1.06137	down	--	--	--	--	Transposon TX1 uncharacterized 149 kDa protein OS=Xenopus laevis (African clawed frog) PE=4 SV=1	pol-like protein [Danio rerio]
c158305.graph_c0	4.72787	1.80813	2.98155e-06	-1.3282	down	--	--	--	K12494|1e-169|dre:570918|pleckstrin and Sec7 domain containing 2-like	--	PREDICTED: uncharacterized protein LOC101486561 isoform X1 [Maylandia zebra]
c148281.graph_c0	13.7795	6.44191	0.000548603	-1.04218	down	[KL]	--	Biological Process: chromatin silencing at rDNA (GO:0000183);; Cellular Component: nuclear chromatin (GO:0000790);; Cellular Component: condensed chromosome (GO:0000793);; Molecular Function: DNA binding (GO:0003677);; Molecular Function: helicase activity (GO:0004386);; Molecular Function: ATP binding (GO:0005524);; Cellular Component: chromatin silencing complex (GO:0005677);; Cellular Componen…	K11654|0.0|dre:282615|smarca5, chunp6878, fb26d12, fb49g04, im:7146484, wu:fb26d12, wu:fb49g04, zgc:158434	Chromodomain-helicase-DNA-binding protein 1-like GN=chd1l OS=Danio rerio (Zebrafish) PE=2 SV=1	SWI/SNF-related matrix-associated actin-dependent regulator of chromatin subfamily A member 5 [Danio rerio]
c139723.graph_c0	7.9141	3.31859	7.79397e-05	-1.19557	down	[R]	General function prediction only	Cellular Component: extracellular region (GO:0005576);; Molecular Function: oxidoreductase activity (GO:0016491);; Biological Process: oxidation-reduction process (GO:0055114);;	--	Glucose-fructose oxidoreductase domain-containing protein 1 (Precursor) GN=gfod1 OS=Xenopus tropicalis (Western clawed frog) PE=2 SV=1	PREDICTED: glucose-fructose oxidoreductase domain-containing protein 1 [Danio rerio]
c148185.graph_c0	6.50357	2.81923	0.00318978	-1.14075	down	[RTKL]	--	Molecular Function: transmembrane receptor protein tyrosine kinase activity (GO:0004714);; Molecular Function: neurotrophin receptor activity (GO:0005030);; Molecular Function: ATP binding (GO:0005524);; Cellular Component: integral component of plasma membrane (GO:0005887);; Biological Process: protein phosphorylation (GO:0006468);; Biological Process: transmembrane receptor protein tyrosine kin…	K05101|0.0|dre:568668|ntrk3b, si:dkey-18e5.1, trkC2	NT-3 growth factor receptor (Precursor) GN=NTRK3 OS=Gallus gallus (Chicken) PE=2 SV=2	NT-3 growth factor receptor precursor [Danio rerio]
c148933.graph_c1	19.2745	6.99387	9.17575e-06	-1.39788	down	--	--	--	--	--	ribonuclease inhibitor-like [Ictalurus punctatus]
c161101.graph_c0	1.09415	4.787	6.10623e-15	2.1588	up	--	--	Molecular Function: ion channel activity (GO:0005216);; Cellular Component: membrane (GO:0016020);; Biological Process: single-multicellular organism process (GO:0044707);; Biological Process: single-organism transport (GO:0044765);; Biological Process: cellular response to stimulus (GO:0051716);;	K04976|0.0|gga:427494|TRPM1	--	PREDICTED: transient receptor potential cation channel subfamily M member 1-like [Oreochromis niloticus]
c144240.graph_c0	8.46867	3.55382	0.000139513	-1.19331	down	--	--	--	K05722|0.0|dre:560305|fgd1, si:dkey-242k1.1	Zyxin GN=zyx OS=Xenopus laevis (African clawed frog) PE=1 SV=1	PREDICTED: FYVE, RhoGEF and PH domain-containing protein 1, partial [Danio rerio]
c142975.graph_c0	4.12179	1.64931	0.00159461	-1.25088	down	--	--	Cellular Component: plasma membrane (GO:0005886);; Cellular Component: integral component of membrane (GO:0016021);;	--	Transmembrane protein 150A (Precursor) GN=tmem150a OS=Xenopus tropicalis (Western clawed frog) PE=2 SV=1	transmembrane protein 150 [Danio rerio]
c157202.graph_c1	27.1259	11.4749	4.42245e-06	-1.18938	down	--	--	Biological Process: heart looping (GO:0001947);; Molecular Function: calcium:sodium antiporter activity (GO:0005432);; Biological Process: cell communication (GO:0007154);; Cellular Component: integral component of membrane (GO:0016021);; Biological Process: sodium ion transmembrane transport (GO:0035725);; Biological Process: fluid transport (GO:0042044);; Biological Process: cytosolic calcium i…	K05849|0.0|dre:568512|slc8a4a	G-protein coupled receptor 98 (Precursor) GN=gpr98 OS=Danio rerio (Zebrafish) PE=2 SV=1	solute carrier family 8 (sodium/calcium exchanger), member 4a precursor [Danio rerio]
c132540.graph_c0	0.464968	1.19026	1.16296e-05	1.39206	up	--	--	Molecular Function: binding (GO:0005488);; Biological Process: lipid metabolic process (GO:0006629);; Biological Process: lipid localization (GO:0010876);; Biological Process: developmental process (GO:0032502);; Cellular Component: plasma lipoprotein particle (GO:0034358);; Biological Process: single-multicellular organism process (GO:0044707);; Biological Process: single-organism transport (GO:…	--	Lipovitellin LV-2 (Precursor) OS=Ichthyomyzon unicuspus (Silver lamprey) PE=1 SV=1	apolipoprotein Bb precursor [Danio rerio]
c162628.graph_c0	0.688294	1.58138	0.000388922	1.23651	up	[L]	Replication, recombination and repair	--	--	--	PREDICTED: uncharacterized protein LOC101171652 [Oryzias latipes]
c135324.graph_c0	9.32539	3.86477	0.000627454	-1.20659	down	--	--	Molecular Function: signal transducer activity (GO:0004871);; Molecular Function: GTPase activator activity (GO:0005096);; Cellular Component: nucleus (GO:0005634);; Cellular Component: cytoplasm (GO:0005737);; Cellular Component: heterotrimeric G-protein complex (GO:0005834);; Biological Process: intracellular signal transduction (GO:0035556);; Biological Process: termination of G-protein couple…	--	--	PREDICTED: regulator of G-protein signaling 7-like [Oreochromis niloticus]
c139302.graph_c0	29.59	13.7098	0.000352909	-1.05543	down	--	--	--	--	Calcium/calmodulin-dependent protein kinase type II delta chain GN=CAMK2D OS=Gallus gallus (Chicken) PE=2 SV=1	unnamed protein product [Tetraodon nigroviridis]
c100352.graph_c1	19.5003	9.18873	0.00188901	-1.02857	down	[RTKL]	--	Biological Process: mitochondrial genome maintenance (GO:0000002);; Molecular Function: protein serine/threonine kinase activity (GO:0004674);; Molecular Function: ATP binding (GO:0005524);; Molecular Function: phospholipid binding (GO:0005543);; Cellular Component: nucleus (GO:0005634);; Cellular Component: Golgi apparatus (GO:0005794);; Cellular Component: plasma membrane (GO:0005886);; Biologi…	K04456|1e-107|dre:100149794|akt3	RAC-alpha serine/threonine-protein kinase GN=akt1 OS=Xenopus laevis (African clawed frog) PE=2 SV=1	PREDICTED: RAC-gamma serine/threonine-protein kinase [Danio rerio]
c59466.graph_c0	30.8465	11.4818	6.74395e-07	-1.36796	down	[O]	Posttranslational modification, protein turnover, chaperones	Biological Process: response to hypoxia (GO:0001666);; Molecular Function: RNA binding (GO:0003723);; Molecular Function: ATP binding (GO:0005524);; Cellular Component: endoplasmic reticulum lumen (GO:0005788);; Cellular Component: endoplasmic reticulum membrane (GO:0005789);; Cellular Component: cytosol (GO:0005829);; Cellular Component: plasma membrane (GO:0005886);; Biological Process: protein…	K09487|1e-123|dre:386590|hsp90b1, GP96, GRP94, fb61d09, tra-1, tra1, wu:fb61d09, wu:fq25g01	Endoplasmin (Precursor) GN=HSP90B1 OS=Gallus gallus (Chicken) PE=1 SV=1	heat shock protein [Ctenopharyngodon idella]
c136609.graph_c0	6.0497	0.140149	1.55431e-15	-4.63552	down	--	--	--	--	--	PREDICTED: hypothetical protein LOC100148254 [Danio rerio]
c139939.graph_c0	4.04314	1.49361	0.00093431	-1.3595	down	--	--	--	--	Transcription factor Sox-11-B GN=sox11-b OS=Xenopus laevis (African clawed frog) PE=1 SV=2	transcription factor SOX-12 [Danio rerio]
c154827.graph_c2	10.4925	3.40954	5.63386e-05	-1.54069	down	--	--	Biological Process: ion transport (GO:0006811);; Molecular Function: potassium:chloride symporter activity (GO:0015379);; Cellular Component: integral component of membrane (GO:0016021);; Biological Process: transmembrane transport (GO:0055085);;	K14427|1e-55|dre:572215|solute carrier family 12 (potassium-chloride transporter), member 5-like	--	potassium/chloride cotransporter kcc2 [Danio rerio]
c141214.graph_c0	22.1782	9.78223	7.64853e-05	-1.12609	down	[P]	Inorganic ion transport and metabolism	Molecular Function: inorganic phosphate transmembrane transporter activity (GO:0005315);; Cellular Component: plasma membrane (GO:0005886);; Biological Process: sodium ion transport (GO:0006814);; Biological Process: phosphate ion transport (GO:0006817);; Molecular Function: symporter activity (GO:0015293);; Cellular Component: integral component of membrane (GO:0016021);; Biological Process: tra…	--	Sodium-dependent phosphate transporter 2 GN=slc20a2 OS=Xenopus tropicalis (Western clawed frog) PE=2 SV=1	PREDICTED: sodium-dependent phosphate transporter 2-like [Oryzias latipes]
c130281.graph_c0	11.3724	5.08843	0.000254343	-1.10404	down	--	--	Molecular Function: phosphotyrosine binding (GO:0001784);; Molecular Function: ubiquitin-protein ligase activity (GO:0004842);; Molecular Function: signal transducer activity (GO:0004871);; Molecular Function: calcium ion binding (GO:0005509);; Cellular Component: nucleus (GO:0005634);; Cellular Component: plasma membrane (GO:0005886);; Biological Process: cell surface receptor signaling pathway …	K04707|9e-68|dre:492364|cbl, wu:fd16a12, zgc:92560	E3 ubiquitin-protein ligase CBL-B GN=cblb OS=Xenopus tropicalis (Western clawed frog) PE=2 SV=1	E3 ubiquitin-protein ligase CBL [Danio rerio]
c138221.graph_c0	7.28279	2.65605	0.00018301	-1.38274	down	--	--	Cellular Component: cilium (GO:0005929);;	--	Protein FAM49A GN=FAM49A OS=Gallus gallus (Chicken) PE=2 SV=1	uncharacterized protein LOC337591 [Danio rerio]
c124973.graph_c0	1.17266	4.19376	0.00297958	1.79	up	--	--	--	--	--	Putative ubiquitin thioesterase L96, partial [Columba livia]
c148579.graph_c0	0.7925	5.83038	0	2.87403	up	--	--	Cellular Component: photoreceptor outer segment (GO:0001750);; Biological Process: regulation of protein phosphorylation (GO:0001932);; Molecular Function: opsin binding (GO:0002046);; Biological Process: endocytosis (GO:0006897);; Biological Process: signal transduction (GO:0007165);; Biological Process: visual perception (GO:0007601);; Cellular Component: synapse (GO:0045202);; Molecular Functi…	K04439|0.0|dre:436678|arr3l, c-arrestin, zgc:92697	Arrestin-C GN=arr3 OS=Rana pipiens (Northern leopard frog) PE=2 SV=1	arrestin-C [Danio rerio]
c160932.graph_c0	11.3431	4.5518	4.29665e-05	-1.25708	down	[GEPR]	--	Cellular Component: synaptic vesicle (GO:0008021);; Cellular Component: integral component of membrane (GO:0016021);; Molecular Function: transmembrane transporter activity (GO:0022857);; Biological Process: transmembrane transport (GO:0055085);;	K06258|0.0|dre:562345|novel protein similar to vertebrate synaptic vesicle glycoprotein 2C (SV2C)	Synaptic vesicle 2-related protein GN=svop OS=Xenopus laevis (African clawed frog) PE=2 SV=1	synaptic vesicle glycoprotein 2C [Danio rerio]
c156473.graph_c0	12.5813	5.00951	0.00223612	-1.2562	down	--	--	Molecular Function: calcium ion binding (GO:0005509);; Cellular Component: endoplasmic reticulum (GO:0005783);; Biological Process: protein folding (GO:0006457);; Molecular Function: unfolded protein binding (GO:0051082);;	K08057|3e-59|dre:321315|calrl, cb583, sb:cb583, wu:fc59g10	--	Calrl protein [Danio rerio]
c160468.graph_c1	1.67037	0.367614	0.000740917	-2.01081	down	--	--	Molecular Function: GTP binding (GO:0005525);;	--	--	PREDICTED: interferon-induced protein 44-like [Danio rerio]
c156731.graph_c2	6.49518	0.759003	4.04767e-11	-2.90635	down	--	--	--	--	--	reverse transcriptase [Anguilla japonica]
c157627.graph_c0	3.42025	1.1927	0.000301542	-1.4406	down	[RTKL]	--	Molecular Function: protein serine/threonine kinase activity (GO:0004674);; Molecular Function: small GTPase regulator activity (GO:0005083);; Molecular Function: ATP binding (GO:0005524);; Biological Process: protein phosphorylation (GO:0006468);;	K04408|0.0|xtr:100495539|mitogen-activated protein kinase kinase kinase kinase 3-like	Serine/threonine-protein kinase 3/4 18kDa subunit GN=STK4 OS=Squalus acanthias (Spiny dogfish) PE=2 SV=1	PREDICTED: mitogen-activated protein kinase kinase kinase kinase 5-like [Maylandia zebra]
c134854.graph_c0	6.54837	2.99804	0.00295399	-1.06682	down	--	--	Cellular Component: integral component of membrane (GO:0016021);;	--	XK-related protein 4 GN=xkr4 OS=Tetraodon nigroviridis (Spotted green pufferfish) PE=2 SV=1	XK-related protein 4 isoform 1 [Danio rerio]
c142493.graph_c0	23.5568	9.4602	1.28101e-06	-1.26226	down	[P]	Inorganic ion transport and metabolism	Molecular Function: calcium-transporting ATPase activity (GO:0005388);; Molecular Function: ATP binding (GO:0005524);; Biological Process: ATP catabolic process (GO:0006200);; Cellular Component: integral component of membrane (GO:0016021);; Molecular Function: metal ion binding (GO:0046872);; Biological Process: calcium ion transmembrane transport (GO:0070588);;	K05850|0.0|dre:558525|atp2b3b	Plasma membrane calcium-transporting ATPase 2 (Fragment) GN=atp2b2 OS=Oreochromis mossambicus (Mozambique tilapia) PE=2 SV=1	plasma membrane calcium-transporting ATPase 3 [Danio rerio]
c163041.graph_c1	2.37723	0.743971	0.000330897	-1.58192	down	[RTKL]	--	Cellular Component: intracellular organelle part (GO:0044446);;	--	Serine/threonine-protein kinase Nek9 GN=nek9 OS=Xenopus laevis (African clawed frog) PE=2 SV=1	PREDICTED: serine/threonine-protein kinase Nek1 [Danio rerio]
c160319.graph_c0	1.90088	5.04254	0.000137904	1.43267	up	--	--	--	--	--	PREDICTED: uncharacterized protein LOC101156956 [Oryzias latipes]
c131272.graph_c0	7.67159	3.36879	0.00306137	-1.1234	down	--	--	Molecular Function: protein serine/threonine kinase activity (GO:0004674);; Molecular Function: ATP binding (GO:0005524);; Biological Process: protein phosphorylation (GO:0006468);;	K08798|1e-34|dre:767634|MGC153725	--	Zgc:153725 [Danio rerio]
c155439.graph_c0	11.1722	4.41438	1.55946e-06	-1.28433	down	--	--	--	--	Uncharacterized protein KIAA1737 homolog OS=Xenopus laevis (African clawed frog) PE=2 SV=1	uncharacterized protein LOC564531 [Danio rerio]
c162867.graph_c0	1.52619	3.16884	0.000249251	1.09945	up	--	--	--	--	Transposon TX1 uncharacterized 149 kDa protein OS=Xenopus laevis (African clawed frog) PE=4 SV=1	pol-like protein [Danio rerio]
c146604.graph_c1	5.48015	2.48308	0.0093716	-1.07725	down	--	--	Cellular Component: collagen (GO:0005581);; Biological Process: regulation of synapse organization (GO:0050807);;	--	Collagen alpha-1(X) chain (Precursor) GN=COL10A1 OS=Gallus gallus (Chicken) PE=1 SV=4	PREDICTED: complement C1q-like protein 3-like [Danio rerio]
c149779.graph_c0	6.80983	3.04106	0.000239321	-1.10683	down	--	--	--	K10442|0.0|dre:560697|klhl5	Kelch-like protein 20 GN=klhl20 OS=Xenopus laevis (African clawed frog) PE=2 SV=1	kelch-like protein 5 [Danio rerio]
c142910.graph_c1	7.08156	3.19694	0.00138896	-1.08798	down	--	--	Molecular Function: receptor activity (GO:0004872);; Cellular Component: plasma membrane (GO:0005886);; Cellular Component: anchored component of membrane (GO:0031225);; Biological Process: enteric nervous system development (GO:0048484);;	--	GDNF family receptor alpha-1 (Precursor) GN=GFRA1 OS=Gallus gallus (Chicken) PE=2 SV=1	GDNF family receptor alpha-1a [Labeo rohita]
c151012.graph_c0	1.61668	0.683394	0.0045376	-1.17338	down	[T]	Signal transduction mechanisms	Molecular Function: binding (GO:0005488);; Biological Process: cellular process (GO:0009987);; Molecular Function: kinase activity (GO:0016301);;	--	Triple functional domain protein GN=trio OS=Danio rerio (Zebrafish) PE=3 SV=1	LOC572412 protein, partial [Danio rerio]
c134791.graph_c0	8.32661	2.70462	1.298e-07	-1.55766	down	--	--	Molecular Function: zinc ion binding (GO:0008270);;	--	--	PREDICTED: zinc finger MIZ domain-containing protein 1 isoform X6 [Ficedula albicollis]
c155848.graph_c0	1.36457	5.27969	1.05131e-10	1.97541	up	--	--	Molecular Function: transferase activity (GO:0016740);;	--	--	PREDICTED: LINE-1 type transposase domain-containing protein 1-like [Maylandia zebra]
c151465.graph_c0	1.88126	0.49401	0.000156992	-1.81047	down	--	--	Molecular Function: DNA binding (GO:0003677);; Molecular Function: ATP binding (GO:0005524);; Molecular Function: phospholipid binding (GO:0005543);; Cellular Component: nucleus (GO:0005634);; Cellular Component: cytoplasm (GO:0005737);; Cellular Component: plasma membrane (GO:0005886);; Biological Process: regulation of exit from mitosis (GO:0007096);; Biological Process: isotype switching (GO:0…	--	Switch-associated protein 70 GN=SWAP70 OS=Gallus gallus (Chicken) PE=2 SV=1	Swap70b, partial [Danio rerio]
c156450.graph_c0	1.52864	3.41274	0.000455295	1.19718	up	--	--	--	--	Inner centromere protein A GN=incenp-a OS=Xenopus laevis (African clawed frog) PE=1 SV=1	Serum response factor-binding protein 1 [Columba livia]
c148592.graph_c0	2.61242	0.567843	3.05719e-05	-2.05736	down	--	--	Biological Process: cellular process (GO:0009987);; Cellular Component: membrane (GO:0016020);; Cellular Component: intracellular membrane-bounded organelle (GO:0043231);; Cellular Component: cytoplasmic part (GO:0044444);;	--	DNA damage-regulated autophagy modulator protein 1 GN=dram1 OS=Xenopus tropicalis (Western clawed frog) PE=2 SV=1	DNA damage-regulated autophagy modulator protein 1 [Danio rerio]
c117644.graph_c0	1.22738	0.115766	0.000810595	-2.86443	down	[H]	Coenzyme transport and metabolism	--	--	--	--
c139071.graph_c0	0.0339019	3.65594	0	5.44214	up	--	--	--	--	--	pol-like protein [Danio rerio]
c148548.graph_c0	2.20597	5.14289	0.00260712	1.24959	up	--	--	--	--	--	hypothetical protein A306_03686, partial [Columba livia]
c151973.graph_c0	23.5187	9.96939	6.9932e-06	-1.18512	down	--	--	--	--	Myosin-11 GN=MYH11 OS=Gallus gallus (Chicken) PE=1 SV=4	PREDICTED: ERC protein 2-like [Danio rerio]
c52516.graph_c0	0.0488301	1.39704	0.000141115	3.58343	up	--	--	--	--	--	unnamed protein product [Tetraodon nigroviridis]
c143972.graph_c0	5.21824	0.967097	2.07612e-14	-2.34718	down	--	--	--	--	GDP-D-glucose phosphorylase 1 GN=gdpgp1 OS=Danio rerio (Zebrafish) PE=2 SV=1	PREDICTED: GDP-D-glucose phosphorylase 1-like [Oryzias latipes]
c146907.graph_c0	4.28644	1.557	6.02451e-05	-1.39162	down	--	--	Biological Process: G-protein coupled receptor signaling pathway (GO:0007186);; Biological Process: positive regulation of cytosolic calcium ion concentration (GO:0007204);; Cellular Component: integral component of membrane (GO:0016021);; Molecular Function: phosphatidylcholine binding (GO:0031210);; Molecular Function: sphingosine-1-phosphate receptor activity (GO:0038036);; Biological Process:…	K04315|0.0|dre:565609|G protein-coupled receptor 12-like	Sphingosine 1-phosphate receptor 3 GN=s1pr3 OS=Takifugu rubripes (Japanese pufferfish) PE=3 SV=1	PREDICTED: G-protein coupled receptor 12-like [Oreochromis niloticus]
c153734.graph_c0	31.6042	12.9334	2.05988e-06	-1.23556	down	--	--	Molecular Function: calcium ion binding (GO:0005509);;	--	Cysteine-rich with EGF-like domain protein 2-A (Precursor) GN=creld2-a OS=Xenopus laevis (African clawed frog) PE=2 SV=1	PREDICTED: cysteine-rich with EGF-like domain protein 1-like [Danio rerio]
c152778.graph_c0	2.52707	0.617952	0.00135729	-1.87884	down	--	--	Molecular Function: nucleic acid binding (GO:0003676);; Molecular Function: hydrolase activity (GO:0016787);;	K12647|1e-38|tgu:100222644|interferon induced with helicase C domain 1	--	interferon-induced helicase C domain-containing protein 1 [Ctenopharyngodon idella]
c149356.graph_c0	51.9701	18.4923	4.82615e-09	-1.43723	down	[R]	General function prediction only	Molecular Function: transporter activity (GO:0005215);; Molecular Function: calcium ion binding (GO:0005509);; Molecular Function: calcium-dependent phospholipid binding (GO:0005544);; Cellular Component: plasma membrane (GO:0005886);; Biological Process: transport (GO:0006810);; Cellular Component: synaptic vesicle (GO:0008021);;	--	Synaptotagmin-B GN=P65-B OS=Diplobatis ommata (Ocellated electric ray) PE=1 SV=1	PREDICTED: synaptotagmin-2-like [Danio rerio]
c105585.graph_c0	7.93796	3.0095	6.91161e-05	-1.33335	down	--	--	--	--	Dystrophin GN=DMD OS=Gallus gallus (Chicken) PE=2 SV=1	PREDICTED: nesprin-2 [Oreochromis niloticus]
c143805.graph_c0	99.8061	42.0628	4.33009e-06	-1.19506	down	--	--	Biological Process: suckling behavior (GO:0001967);; Molecular Function: DNA binding (GO:0003677);; Molecular Function: serine-type endopeptidase inhibitor activity (GO:0004867);; Cellular Component: Golgi apparatus (GO:0005794);; Cellular Component: plasma membrane (GO:0005886);; Biological Process: mRNA polyadenylation (GO:0006378);; Biological Process: regulation of translation (GO:0006417);; …	K04520|0.0|dre:58083|appa, app, wu:fj34d10, wu:fk65e12, zgc:85740	Beta-amyloid protein (Precursor) GN=app OS=Tetraodon fluviatilis (Green pufferfish) PE=2 SV=1	amyloid precursor protein [Danio rerio]
c162647.graph_c0	7.19516	3.01163	8.4141e-06	-1.20214	down	[T]	Signal transduction mechanisms	Biological Process: inactivation of MAPK activity (GO:0000188);; Molecular Function: protein tyrosine phosphatase activity (GO:0004725);; Molecular Function: MAP kinase tyrosine/serine/threonine phosphatase activity (GO:0017017);; Biological Process: peptidyl-tyrosine dephosphorylation (GO:0035335);; Biological Process: regulation of response to stress (GO:0080134);;	--	Dual specificity protein phosphatase 1-B GN=dusp1-b OS=Xenopus laevis (African clawed frog) PE=2 SV=1	PREDICTED: hypothetical protein LOC100007304 [Danio rerio]
c128218.graph_c0	28.095	13.2992	0.000852688	-1.02411	down	[R]	General function prediction only	Molecular Function: nucleotide binding (GO:0000166);; Molecular Function: RNA binding (GO:0003723);; Cellular Component: nucleus (GO:0005634);; Cellular Component: cytoplasm (GO:0005737);; Biological Process: positive regulation of mRNA splicing, via spliceosome (GO:0048026);;	K13207|0.0|dre:436835|celf4, brunol4, zgc:92761	CUGBP Elav-like family member 4 GN=celf4 OS=Danio rerio (Zebrafish) PE=2 SV=1	CUGBP Elav-like family member 4 [Danio rerio]
c161715.graph_c1	6.85347	17.956	2.82053e-06	1.42677	up	--	--	Biological Process: telomere maintenance (GO:0000723);; Molecular Function: DNA helicase activity (GO:0003678);; Molecular Function: endonuclease activity (GO:0004519);; Molecular Function: ATP binding (GO:0005524);; Biological Process: DNA repair (GO:0006281);; Biological Process: DNA duplex unwinding (GO:0032508);; Biological Process: nucleic acid phosphodiester bond hydrolysis (GO:0090305);;	--	--	TPA: TPA_exp: replicase/helicase/endonuclease [Danio rerio]
c79678.graph_c1	11.5039	3.55772	1.724e-05	-1.61063	down	--	--	Molecular Function: magnesium ion binding (GO:0000287);; Molecular Function: double-stranded DNA binding (GO:0003690);; Molecular Function: RNA polymerase II distal enhancer sequence-specific DNA binding transcription factor activity (GO:0003705);; Cellular Component: nucleus (GO:0005634);; Cellular Component: transcription factor complex (GO:0005667);; Biological Process: pattern specification p…	K09404|7e-18|xtr:100216193|foxk2, ILF1, ilf, ilf-1	Forkhead box protein K2 GN=foxk2 OS=Xenopus laevis (African clawed frog) PE=2 SV=2	unnamed protein product [Tetraodon nigroviridis]
c158993.graph_c0	0.44296	1.18513	0.000211629	1.44236	up	--	--	--	--	Protein FAM115 GN=fam115 OS=Danio rerio (Zebrafish) PE=2 SV=1	protein FAM115 [Danio rerio]
c158294.graph_c0	7.30144	2.96926	0.00125295	-1.23001	down	[S]	Function unknown	Cellular Component: extracellular region (GO:0005576);; Biological Process: cellular response to xenobiotic stimulus (GO:0071466);;	--	Cysteine-rich venom protein pseudechetoxin-like (Precursor) OS=Pseudonaja textilis (Eastern brown snake) PE=2 SV=1	Si:dkey-2n12.1 protein [Danio rerio]
c147167.graph_c1	44.8686	20.3656	0.000181085	-1.08503	down	--	--	--	--	--	PREDICTED: reticulon-4-like [Maylandia zebra]
c155788.graph_c2	10.7776	4.71528	0.000520839	-1.13325	down	[RTKL]	--	Biological Process: angiogenesis (GO:0001525);; Molecular Function: transmembrane-ephrin receptor activity (GO:0005005);; Molecular Function: ATP binding (GO:0005524);; Cellular Component: integral component of plasma membrane (GO:0005887);; Molecular Function: axon guidance receptor activity (GO:0008046);; Biological Process: optic nerve morphogenesis (GO:0021631);; Biological Process: central n…	K05110|0.0|dre:100333537|ephb1	Ephrin type-B receptor 1-A (Precursor) GN=ephb1-a OS=Xenopus laevis (African clawed frog) PE=1 SV=1	PREDICTED: ephrin type-B receptor 1-like isoform X1 [Maylandia zebra]
c145916.graph_c0	4.57628	1.17954	1.25523e-05	-1.84952	down	--	--	Molecular Function: structural molecule activity (GO:0005198);; Cellular Component: intermediate filament (GO:0005882);; Biological Process: intermediate filament cytoskeleton organization (GO:0045104);; Biological Process: cell development (GO:0048468);;	K10379|0.0|dre:494090|zgc:103750	Keratin, type I cytoskeletal 18 GN=krt18 OS=Scyliorhinus stellaris (Nursehound) PE=1 SV=1	phakinin [Danio rerio]
c158459.graph_c0	11.4825	5.04212	4.95202e-05	-1.13304	down	--	--	Molecular Function: metal ion binding (GO:0046872);;	--	Zinc finger protein 704 GN=znf704 OS=Danio rerio (Zebrafish) PE=4 SV=2	zinc finger protein 704 [Danio rerio]
c161047.graph_c0	0.851435	3.0565	2.75344e-09	1.8676	up	--	--	--	--	--	PREDICTED: uncharacterized protein LOC100498475 [Xenopus (Silurana) tropicalis]
c128035.graph_c1	33.2495	15.1283	8.50543e-05	-1.08339	down	[D]	Cell cycle control, cell division, chromosome partitioning	--	--	Cytoskeletal protein Sojo GN=sojo OS=Xenopus laevis (African clawed frog) PE=2 SV=2	PREDICTED: coiled-coil domain-containing protein 136-like isoform X9 [Maylandia zebra]
c150186.graph_c0	4.06223	1.59234	0.000169814	-1.28574	down	--	--	Biological Process: microtubule cytoskeleton organization (GO:0000226);; Molecular Function: tubulin-tyrosine ligase activity (GO:0004835);; Biological Process: cellular protein modification process (GO:0006464);; Biological Process: regulation of axon extension (GO:0030516);;	K06047|0.0|gga:416711|TTL	Tubulin monoglycylase TTLL3 GN=ttll3 OS=Danio rerio (Zebrafish) PE=2 SV=1	tubulin tyrosine ligase [Danio rerio]
c161268.graph_c2	28.0364	12.9948	0.00015593	-1.05688	down	--	--	Molecular Function: phospholipid binding (GO:0005543);; Cellular Component: cytoplasm (GO:0005737);; Biological Process: regulation of signal transduction (GO:0009966);; Cellular Component: membrane (GO:0016020);;	--	Pleckstrin homology domain-containing family A member 7 GN=plekha7 OS=Danio rerio (Zebrafish) PE=2 SV=2	PREDICTED: connector enhancer of kinase suppressor of ras 2 [Danio rerio]
c159180.graph_c1	17.4194	8.03356	0.000135257	-1.06396	down	--	--	Molecular Function: receptor activity (GO:0004872);; Cellular Component: integral component of membrane (GO:0016021);; Biological Process: axon extension (GO:0048675);;	K06841|0.0|dre:561295|sema5a, fa95e03, wu:fa95e03	Semaphorin-3A (Precursor) GN=SEMA3A OS=Gallus gallus (Chicken) PE=1 SV=1	semaphorin-5A [Danio rerio]
c141658.graph_c0	14.3745	5.71025	6.73889e-06	-1.27452	down	--	--	Molecular Function: GABA-A receptor activity (GO:0004890);; Molecular Function: extracellular ligand-gated ion channel activity (GO:0005230);; Molecular Function: chloride channel activity (GO:0005254);; Cellular Component: plasma membrane (GO:0005886);; Biological Process: chloride transport (GO:0006821);; Biological Process: gamma-aminobutyric acid signaling pathway (GO:0007214);; Biological Pr…	K05178|0.0|dre:550520|zgc:110204	Gamma-aminobutyric acid receptor subunit alpha-6 (Precursor) GN=GABRA6 OS=Gallus gallus (Chicken) PE=2 SV=1	gamma-aminobutyric acid receptor subunit alpha-4 [Danio rerio]
c164766.graph_c0	3.90441	0.110164	4.13106e-06	-3.88596	down	[T]	Signal transduction mechanisms	--	--	--	--
c162653.graph_c0	6.65386	2.93761	0.000189993	-1.12302	down	--	--	Biological Process: activation of MAPKK activity (GO:0000186);; Biological Process: angiogenesis (GO:0001525);; Biological Process: kidney development (GO:0001822);; Biological Process: blastocyst development (GO:0001824);; Biological Process: negative regulation of endothelial cell proliferation (GO:0001937);; Biological Process: positive regulation of endothelial cell proliferation (GO:0001938)…	K04674|7e-46|dre:792928|tgfbr1b	Bone morphogenetic protein receptor type-1B (Precursor) GN=BMPR1B OS=Gallus gallus (Chicken) PE=2 SV=1	TGF-beta receptor type-1 precursor [Danio rerio]
c158447.graph_c0	10.9	4.57198	3.93563e-06	-1.20066	down	--	--	Biological Process: neural tube closure (GO:0001843);; Molecular Function: GTP binding (GO:0005525);; Cellular Component: cytoplasm (GO:0005737);; Biological Process: small GTPase mediated signal transduction (GO:0007264);; Biological Process: regulation of cell shape (GO:0008360);; Cellular Component: actin cytoskeleton (GO:0015629);; Biological Process: forebrain development (GO:0030900);; Biol…	K05732|0.0|dre:100004299|chimerin (chimaerin) 1-like	Rho GTPase-activating protein 15 GN=ARHGAP15 OS=Gallus gallus (Chicken) PE=2 SV=1	PREDICTED: glucocorticoid receptor DNA-binding factor 1 [Danio rerio]
c123486.graph_c0	1.78014	0.290202	0.000150685	-2.37406	down	[R]	General function prediction only	Molecular Function: neurotransmitter:sodium symporter activity (GO:0005328);; Biological Process: neurotransmitter transport (GO:0006836);; Cellular Component: integral component of membrane (GO:0016021);; Biological Process: sodium ion transmembrane transport (GO:0035725);;	K05038|0.0|dre:100149162|solute carrier family 6 (neurotransmitter transporter, glycine), member 5-like	Sodium- and chloride-dependent glycine transporter 2 GN=slc6a5 OS=Xenopus laevis (African clawed frog) PE=2 SV=1	sodium- and chloride-dependent glycine transporter 2 [Danio rerio]
c160072.graph_c0	25.3353	11.3218	6.20481e-05	-1.10856	down	[G]	Carbohydrate transport and metabolism	Molecular Function: 6-phosphofructokinase activity (GO:0003872);; Molecular Function: ATP binding (GO:0005524);; Cellular Component: 6-phosphofructokinase complex (GO:0005945);; Biological Process: fructose 6-phosphate metabolic process (GO:0006002);; Biological Process: glycolysis (GO:0006096);; Biological Process: response to glucose (GO:0009749);; Biological Process: phosphorylation (GO:001631…	K00850|0.0|dre:570106|6-phosphofructokinase, liver type-like	--	PREDICTED: 6-phosphofructokinase, liver type-like [Danio rerio]
c161704.graph_c0	18.8762	8.51315	8.01679e-05	-1.09548	down	[GEPR]	--	Cellular Component: synaptic vesicle (GO:0008021);; Cellular Component: integral component of membrane (GO:0016021);; Molecular Function: transmembrane transporter activity (GO:0022857);; Biological Process: transmembrane transport (GO:0055085);;	K06258|0.0|dre:562345|novel protein similar to vertebrate synaptic vesicle glycoprotein 2C (SV2C)	Synaptic vesicle 2-related protein GN=svop OS=Xenopus laevis (African clawed frog) PE=2 SV=1	PREDICTED: synaptic vesicle glycoprotein 2C-like isoform X1 [Maylandia zebra]
c162529.graph_c0	4.2335	8.58917	0.000144066	1.06876	up	--	--	--	--	--	PREDICTED: hypothetical protein LOC100705635 [Oreochromis niloticus]
c149162.graph_c0	21.7341	9.40541	1.43285e-05	-1.15547	down	[Z]	Cytoskeleton	Cellular Component: ruffle (GO:0001726);; Cellular Component: phagocytic cup (GO:0001891);; Biological Process: T cell activation involved in immune response (GO:0002286);; Molecular Function: calcium ion binding (GO:0005509);; Cellular Component: cytosol (GO:0005829);; Cellular Component: actin filament (GO:0005884);; Biological Process: regulation of intracellular protein transport (GO:0033157)…	--	Plastin-2 GN=lcp1 OS=Danio rerio (Zebrafish) PE=2 SV=1	plastin-2 [Danio rerio]
c154461.graph_c1	3.99804	1.65219	0.00061283	-1.21054	down	--	--	--	--	--	PREDICTED: protein FAM78B-like [Maylandia zebra]
c56791.graph_c0	7.21475	0.610699	2.35148e-06	-3.11985	down	--	--	Biological Process: antigen processing and presentation (GO:0019882);; Cellular Component: membrane part (GO:0044425);;	K06752|9e-38|dre:30783|mhc2a, a4	--	LOC553487 protein, partial [Danio rerio]
c162297.graph_c0	20.8031	9.92838	0.000429049	-1.01539	down	--	--	Cellular Component: cell part (GO:0044464);;	--	Protein piccolo (Fragment) GN=PCLO OS=Gallus gallus (Chicken) PE=2 SV=1	PREDICTED: protein bassoon-like [Danio rerio]
c140691.graph_c0	1.57541	4.81157	6.99297e-06	1.63011	up	--	--	--	--	--	PREDICTED: LINE-1 type transposase domain-containing protein 1-like [Xenopus (Silurana) tropicalis]
c156122.graph_c0	27.3372	11.8813	1.45703e-05	-1.14962	down	[R]	General function prediction only	Molecular Function: GTPase activity (GO:0003924);; Molecular Function: GTP binding (GO:0005525);; Biological Process: GTP catabolic process (GO:0006184);;	--	GTP-binding protein 1 GN=gtpbp1 OS=Xenopus laevis (African clawed frog) PE=2 SV=1	GTP-binding protein 2 [Danio rerio]
c147643.graph_c0	8.86261	3.47585	1.41943e-05	-1.29073	down	--	--	Molecular Function: protein serine/threonine kinase activity (GO:0004674);; Molecular Function: ATP binding (GO:0005524);; Biological Process: protein phosphorylation (GO:0006468);;	K05735|3e-78|dre:567874|pak6	Serine/arginine repetitive matrix protein 1 GN=SRRM1 OS=Gallus gallus (Chicken) PE=2 SV=1	PREDICTED: serine/threonine-protein kinase PAK 6-like [Danio rerio]
c157117.graph_c0	4.03267	1.86844	0.00707168	-1.048	down	[R]	General function prediction only	Biological Process: proteolysis (GO:0006508);; Molecular Function: metallopeptidase activity (GO:0008237);; Cellular Component: intracellular part (GO:0044424);; Biological Process: single-organism cellular process (GO:0044763);; Molecular Function: metal ion binding (GO:0046872);;	K11866|0.0|dre:100329968|STAM binding protein-like	STAM-binding protein-like A GN=stambpa OS=Danio rerio (Zebrafish) PE=2 SV=3	RecName: Full=STAM-binding protein-like A
c142504.graph_c0	0.683868	3.7156	1.64989e-07	2.38028	up	--	--	Molecular Function: zinc ion binding (GO:0008270);;	K11470|7e-66|dre:555238|pcgf6, MGC162242, im:7144322, si:ch211-67n3.7	Polycomb group RING finger protein 3 GN=pcgf3 OS=Xenopus tropicalis (Western clawed frog) PE=2 SV=1	polycomb group RING finger protein 6 [Danio rerio]
c106941.graph_c0	6.49006	13.4661	0.000333459	1.0979	up	--	--	Molecular Function: binding (GO:0005488);;	--	Transposon TX1 uncharacterized 82 kDa protein OS=Xenopus laevis (African clawed frog) PE=4 SV=1	PREDICTED: hypothetical protein LOC100701213 [Oreochromis niloticus]
c163258.graph_c0	52.9282	10.975	7.77156e-16	-2.20085	down	--	--	--	--	Ig lambda chain C region OS=Gallus gallus (Chicken) PE=4 SV=1	immunoglobulin light chain [Cyprinus carpio]
c144280.graph_c1	3.20847	0.953666	2.47307e-06	-1.66996	down	--	--	Molecular Function: transporter activity (GO:0005215);; Biological Process: transport (GO:0006810);; Cellular Component: integral component of membrane (GO:0016021);; Biological Process: cellular response to estrogen stimulus (GO:0071391);;	K09871|1e-130|dre:436844|aqp12, MGC152755, wu:fb60e09, zgc:152755, zgc:92747	--	aquaporin-like [Danio rerio]
c157037.graph_c1	1.81155	0.627559	0.00169678	-1.4411	down	--	--	Biological Process: transcription, DNA-templated (GO:0006351);; Biological Process: regulation of gene expression (GO:0010468);; Biological Process: regulation of RNA metabolic process (GO:0051252);;	--	Thyroid hormone receptor-associated protein 3 GN=thrap3 OS=Xenopus laevis (African clawed frog) PE=2 SV=1	LOC570454 protein [Danio rerio]
c151879.graph_c0	5.47514	2.48371	0.00355135	-1.07883	down	--	--	--	--	Ankyrin repeat and sterile alpha motif domain-containing protein 1B GN=anks1b OS=Danio rerio (Zebrafish) PE=2 SV=1	PREDICTED: ankyrin repeat and SAM domain-containing protein 1A-like [Danio rerio]
c154558.graph_c0	12.0903	3.72516	6.36667e-09	-1.63521	down	--	--	--	--	Protein SPT2 homolog GN=spty2d1 OS=Xenopus laevis (African clawed frog) PE=2 SV=1	uncharacterized protein LOC555593 precursor [Danio rerio]
c153092.graph_c0	4.83273	2.08331	0.000588535	-1.15317	down	--	--	--	--	Differentially expressed in FDCP 6 homolog GN=def6 OS=Danio rerio (Zebrafish) PE=2 SV=1	PREDICTED: differentially expressed in FDCP 6 homolog [Danio rerio]
c130525.graph_c1	16.4912	6.77888	6.21102e-06	-1.22757	down	[RTKL]	--	Molecular Function: protein serine/threonine kinase activity (GO:0004674);; Molecular Function: ATP binding (GO:0005524);; Cellular Component: cytoplasm (GO:0005737);; Biological Process: protein phosphorylation (GO:0006468);;	--	Serine/threonine-protein kinase SBK1 GN=sbk1 OS=Danio rerio (Zebrafish) PE=1 SV=1	PREDICTED: serine/threonine-protein kinase SBK1-like isoform 1 [Danio rerio]
c150047.graph_c0	42.9484	17.9972	1.74162e-05	-1.19931	down	--	--	--	--	--	unnamed protein product [Tetraodon nigroviridis]
c155474.graph_c0	18.6046	8.38031	5.09844e-05	-1.09852	down	[S]	Function unknown	Molecular Function: actin binding (GO:0003779);; Cellular Component: nucleus (GO:0005634);; Cellular Component: cytoplasm (GO:0005737);; Cellular Component: centrosome (GO:0005813);; Biological Process: multicellular organismal development (GO:0007275);; Biological Process: sarcomere organization (GO:0045214);;	--	Adseverin GN=SCIN OS=Gallus gallus (Chicken) PE=2 SV=2	protein flightless-1 homolog [Danio rerio]
c154488.graph_c0	4.27309	1.99653	0.00603395	-1.03707	down	--	--	Molecular Function: delayed rectifier potassium channel activity (GO:0005251);; Cellular Component: voltage-gated potassium channel complex (GO:0008076);; Biological Process: optic nerve structural organization (GO:0021633);; Biological Process: regulation of ion transmembrane transport (GO:0034765);; Cellular Component: juxtaparanode region of axon (GO:0044224);; Biological Process: protein homo…	K04875|3e-45|dre:562853|zgc:174907	Potassium voltage-gated channel subfamily A member 2 GN=kcna2 OS=Xenopus laevis (African clawed frog) PE=3 SV=2	potassium voltage-gated channel subfamily A member 2 [Danio rerio]
c157102.graph_c0	10.0282	4.32919	1.78503e-05	-1.15833	down	--	--	Molecular Function: RNA binding (GO:0003723);; Cellular Component: nuclear part (GO:0044428);; Biological Process: single-organism process (GO:0044699);; Biological Process: regulation of cellular process (GO:0050794);;	--	--	ataxin-1 [Danio rerio]
c144043.graph_c0	6.47068	2.5053	0.00882926	-1.28669	down	--	--	Cellular Component: intracellular (GO:0005622);; Biological Process: signal transduction (GO:0007165);;	K07526|8e-10|xtr:100485190|srgap1	SLIT-ROBO Rho GTPase-activating protein 2 GN=srgap2 OS=Danio rerio (Zebrafish) PE=2 SV=1	PREDICTED: SLIT-ROBO Rho GTPase-activating protein 1-like isoform X5 [Maylandia zebra]
c139778.graph_c0	5.12995	0.713051	1.06399e-08	-2.65985	down	--	--	--	--	C-C motif chemokine 4 homolog (Precursor) GN=CCL4 OS=Gallus gallus (Chicken) PE=2 SV=4	PREDICTED: c-C motif chemokine 3-like [Danio rerio]
c152434.graph_c2	4.2067	1.4618	0.00407385	-1.43189	down	--	--	Cellular Component: nucleus (GO:0005634);; Biological Process: negative regulation of transcription, DNA-templated (GO:0045892);; Biological Process: system development (GO:0048731);;	--	--	NGFI-A-binding protein 2 [Danio rerio]
c156064.graph_c0	5.96755	2.51657	0.000198768	-1.1858	down	[TZDR]	--	Molecular Function: calcium ion binding (GO:0005509);; Cellular Component: trans-Golgi network membrane (GO:0032588);;	--	Calmodulin, striated muscle GN=CCM1 OS=Gallus gallus (Chicken) PE=3 SV=2	PREDICTED: calcium-binding protein 8-like [Danio rerio]
c127324.graph_c0	18.2488	8.30094	0.000238522	-1.08151	down	--	--	--	--	Inverted formin-2 GN=inf2 OS=Xenopus laevis (African clawed frog) PE=2 SV=1	uncharacterized protein LOC100005341 [Danio rerio]
c152290.graph_c0	30.848	12.8209	2.57436e-06	-1.21403	down	[O]	Posttranslational modification, protein turnover, chaperones	Molecular Function: p53 binding (GO:0002039);; Biological Process: B cell cytokine production (GO:0002368);; Biological Process: MyD88-dependent toll-like receptor signaling pathway (GO:0002755);; Biological Process: positive regulation of T cell mediated immune response to tumor cell (GO:0002842);; Molecular Function: ATP binding (GO:0005524);; Cellular Component: extracellular space (GO:0005615…	K04077|0.0|dre:282676|hspd1, cb863, cpn60, fa04a05, fb22d10, fi27b05, id:ibd2197, sb:cb144, wu:fa04a05, wu:fb22d10, wu:fi04a12, wu:fi27b05	60 kDa heat shock protein, mitochondrial (Precursor) GN=HSPD1 OS=Gallus gallus (Chicken) PE=1 SV=1	60 kDa heat shock protein [Ctenopharyngodon idella]
c106929.graph_c0	1.19448	11.8954	0	3.26667	up	--	--	Molecular Function: acyl-CoA dehydrogenase activity (GO:0003995);; Molecular Function: signal transducer activity (GO:0004871);; Cellular Component: heterotrimeric G-protein complex (GO:0005834);; Biological Process: G-protein coupled receptor signaling pathway (GO:0007186);; Molecular Function: flavin adenine dinucleotide binding (GO:0050660);;	K04548|1e-42|dre:335656|gngt1, gng1, wu:fk53d06, zgc:73318	--	guanine nucleotide-binding protein G(T) subunit gamma-T1 [Danio rerio]
c142820.graph_c0	1.10204	2.3482	0.000108897	1.13665	up	[L]	Replication, recombination and repair	--	--	--	PREDICTED: hypothetical protein LOC100708199 [Oreochromis niloticus]
c180311.graph_c0	1.23572	0.0412056	7.69664e-05	-3.6553	down	[I]	Lipid transport and metabolism	Biological Process: small molecule metabolic process (GO:0044281);; Biological Process: organic substance metabolic process (GO:0071704);;	--	--	LOC494679 protein, partial [Xenopus laevis]
c154734.graph_c0	7.9102	3.23122	2.48888e-06	-1.23773	down	[K]	Transcription	Molecular Function: DNA binding (GO:0003677);; Molecular Function: DNA-directed RNA polymerase activity (GO:0003899);; Molecular Function: protein kinase activity (GO:0004672);; Cellular Component: DNA-directed RNA polymerase II, core complex (GO:0005665);; Biological Process: transcription from RNA polymerase II promoter (GO:0006366);; Biological Process: protein phosphorylation (GO:0006468);; M…	K03006|0.0|dre:553347|polr2a, im:7136071	DNA-directed RNA polymerase III subunit RPC1 GN=POLR3A OS=Gallus gallus (Chicken) PE=2 SV=1	PREDICTED: DNA-directed RNA polymerase II subunit RPB1 isoform 1 [Danio rerio]
c137589.graph_c0	2.97022	0.882712	2.05846e-05	-1.66243	down	--	--	Biological Process: chemotaxis (GO:0006935);; Biological Process: G-protein coupled receptor signaling pathway (GO:0007186);; Cellular Component: integral component of membrane (GO:0016021);; Molecular Function: C-X-C chemokine receptor activity (GO:0016494);; Biological Process: neutrophil activation (GO:0042119);; Biological Process: chemokine-mediated signaling pathway (GO:0070098);;	K04184|0.0|dre:553366|hypothetical protein LOC553366	C-X-C chemokine receptor type 4-A GN=cxcr4-a OS=Xenopus laevis (African clawed frog) PE=2 SV=1	LOC553366 protein, partial [Danio rerio]
c107255.graph_c0	12.2931	2.8313	3.38817e-05	-1.98525	down	--	--	Molecular Function: carboxylic ester hydrolase activity (GO:0004091);;	--	Fatty acyl-CoA hydrolase precursor, medium chain (Precursor) OS=Anas platyrhynchos (Domestic duck) PE=1 SV=1	Si:ch211-93f2.1 protein [Danio rerio]
c158802.graph_c0	14.8604	7.01694	0.00039024	-1.02929	down	--	--	--	--	Type III intermediate filament OS=Torpedo californica (Pacific electric ray) PE=2 SV=1	PREDICTED: intermediate filament family orphan 1-like isoform X4 [Maylandia zebra]
c141413.graph_c0	16.9828	7.55463	0.000141672	-1.11321	down	--	--	Biological Process: mesoderm formation (GO:0001707);; Cellular Component: plasma membrane (GO:0005886);; Cellular Component: cAMP-dependent protein kinase complex (GO:0005952);; Biological Process: negative regulation of protein kinase activity (GO:0006469);; Biological Process: signal transduction (GO:0007165);; Biological Process: learning or memory (GO:0007611);; Molecular Function: cAMP-depen…	K04739|0.0|dre:767685|prkar1b, MGC153624, zgc:153624	cAMP-dependent protein kinase type I-alpha regulatory subunit GN=PRKAR1A OS=Gallus gallus (Chicken) PE=2 SV=1	cAMP-dependent protein kinase type I-beta regulatory subunit [Danio rerio]
c112344.graph_c0	2.53798	0.475367	7.02885e-07	-2.26821	down	--	--	Biological Process: single-organism process (GO:0044699);;	--	Zyxin GN=zyx OS=Xenopus laevis (African clawed frog) PE=1 SV=1	Jeltraxin precursor [Salmo salar]
c147502.graph_c0	2.12616	0.817458	0.000718831	-1.30728	down	--	--	Molecular Function: GTPase activator activity (GO:0005096);; Molecular Function: phospholipid binding (GO:0005543);; Cellular Component: intracellular (GO:0005622);; Biological Process: protein phosphorylation (GO:0006468);; Biological Process: transmembrane receptor protein tyrosine kinase signaling pathway (GO:0007169);; Molecular Function: zinc ion binding (GO:0008270);; Molecular Function: N-…	--	--	PREDICTED: disabled homolog 2-interacting protein-like [Danio rerio]
c145931.graph_c0	2.49259	0.156734	0.000178011	-3.2355	down	--	--	--	--	--	PREDICTED: uncharacterized protein LOC100488716 [Xenopus (Silurana) tropicalis]
c148739.graph_c0	8.89672	3.98795	0.000142707	-1.1027	down	--	--	Cellular Component: nucleus (GO:0005634);; Cellular Component: cytoplasm (GO:0005737);; Cellular Component: integral component of membrane (GO:0016021);; Molecular Function: semaphorin receptor activity (GO:0017154);; Biological Process: dichotomous subdivision of terminal units involved in salivary gland branching (GO:0060666);; Biological Process: semaphorin-plexin signaling pathway (GO:0071526…	K06820|0.0|dre:558065|plxna1	Plexin A3 (Precursor) GN=plxna3 OS=Danio rerio (Zebrafish) PE=2 SV=2	PREDICTED: plexin-A1-like [Oreochromis niloticus]
c162403.graph_c1	7.94708	3.14311	3.11056e-05	-1.27762	down	[O]	Posttranslational modification, protein turnover, chaperones	--	--	Protein RCC2 homolog GN=rcc2 OS=Danio rerio (Zebrafish) PE=2 SV=1	PREDICTED: probable E3 ubiquitin-protein ligase HERC4 [Danio rerio]
c162193.graph_c0	19.7187	9.11545	0.000267538	-1.05913	down	[Q]	Secondary metabolites biosynthesis, transport and catabolism	Biological Process: retinoid metabolic process (GO:0001523);; Biological Process: eye photoreceptor cell differentiation (GO:0001754);; Molecular Function: beta-carotene 15,15'-monooxygenase activity (GO:0003834);; Molecular Function: monooxygenase activity (GO:0004497);; Molecular Function: ferrous iron binding (GO:0008198);; Biological Process: hindbrain development (GO:0030902);; Biological Pr…	K00515|0.0|dre:84039|bcmo1, b-diox, bcdo, bcdo1, bcox	Beta,beta-carotene 15,15&apos;-monooxygenase GN=BCMO1 OS=Gallus gallus (Chicken) PE=1 SV=1	putative b,b-carotene-15,15&apos;-dioxygenase [Danio rerio]
c160882.graph_c0	9.55498	4.46665	0.000503078	-1.04246	down	--	--	Molecular Function: transporter activity (GO:0005215);; Cellular Component: Golgi apparatus (GO:0005794);; Cellular Component: trans-Golgi network (GO:0005802);; Biological Process: transport (GO:0006810);; Biological Process: lysosome organization (GO:0007040);; Cellular Component: clathrin-coated vesicle (GO:0030136);; Cellular Component: early endosome membrane (GO:0031901);; Molecular Functio…	--	Clavesin-2 GN=clvs2 OS=Danio rerio (Zebrafish) PE=2 SV=1	clavesin-2 [Danio rerio]
c162537.graph_c0	0.211163	4.7096	0	4.47718	up	--	--	Molecular Function: catalytic activity (GO:0003824);; Biological Process: primary metabolic process (GO:0044238);; Biological Process: organic substance metabolic process (GO:0071704);; Molecular Function: organic cyclic compound binding (GO:0097159);; Molecular Function: heterocyclic compound binding (GO:1901363);;	--	--	novel protein similar to DNA polymerases [Danio rerio]
c158149.graph_c0	3.17288	1.222	0.00459147	-1.29711	down	--	--	--	--	--	SLAM family member 8 precursor [Salmo salar]
c134238.graph_c0	4.07061	1.27252	0.00164232	-1.57352	down	--	--	Biological Process: angiogenesis (GO:0001525);; Biological Process: vasculogenesis (GO:0001570);; Biological Process: neural crest cell migration (GO:0001755);; Molecular Function: vascular endothelial growth factor-activated receptor activity (GO:0005021);; Biological Process: protein phosphorylation (GO:0006468);; Biological Process: cell adhesion (GO:0007155);; Biological Process: axon guidanc…	K06819|0.0|dre:405901|nrp2a, npn-2A	Neuropilin-1 (Precursor) GN=NRP1 OS=Gallus gallus (Chicken) PE=2 SV=1	Neuropilin 2a [Danio rerio]
c153796.graph_c0	5.35221	1.98322	0.00815698	-1.34441	down	[GER]	--	Cellular Component: Golgi membrane (GO:0000139);; Molecular Function: nucleotide-sugar transmembrane transporter activity (GO:0005338);; Molecular Function: sugar:hydrogen symporter activity (GO:0005351);; Biological Process: nucleotide-sugar transport (GO:0015780);; Biological Process: proton transport (GO:0015992);; Cellular Component: integral component of membrane (GO:0016021);; Biological Pr…	--	Probable UDP-sugar transporter protein SLC35A5 GN=slc35a5 OS=Xenopus laevis (African clawed frog) PE=2 SV=1	novel protein similar to vertebrate UDP-galactose transporters [Danio rerio]
c159178.graph_c0	2.34996	0.856365	0.000402934	-1.38097	down	--	--	--	--	--	zisupton [Xiphophorus maculatus]
c160097.graph_c1	29.5296	13.7459	0.000189511	-1.05051	down	--	--	Molecular Function: binding (GO:0005488);;	--	Tensin GN=TNS OS=Gallus gallus (Chicken) PE=1 SV=2	PREDICTED: tensin-like C1 domain-containing phosphatase-like isoform X1 [Maylandia zebra]
c146054.graph_c0	9.97637	3.50842	5.48036e-07	-1.44634	down	--	--	Molecular Function: structural molecule activity (GO:0005198);; Cellular Component: plasma membrane (GO:0005886);; Cellular Component: tight junction (GO:0005923);; Cellular Component: integral component of membrane (GO:0016021);; Biological Process: establishment of endothelial barrier (GO:0061028);;	K06087|1e-133|dre:450023|cldn5b, zgc:103419	Claudin-like protein ZF-A89 GN=cldnd OS=Danio rerio (Zebrafish) PE=2 SV=1	claudin 5 [Danio rerio]
c53422.graph_c0	1.06176	0.175254	0.00359077	-2.30036	down	[G]	Carbohydrate transport and metabolism	--	--	--	--
c165156.graph_c0	1.5107	0.216831	2.14329e-06	-2.57289	down	[G]	Carbohydrate transport and metabolism	--	--	--	--
c150838.graph_c0	20.0793	8.48923	8.22355e-06	-1.18839	down	[O]	Posttranslational modification, protein turnover, chaperones	Molecular Function: ATP binding (GO:0005524);; Cellular Component: nucleus (GO:0005634);; Biological Process: response to stress (GO:0006950);; Biological Process: protein import into mitochondrial outer membrane (GO:0045040);; Biological Process: chaperone-mediated protein complex assembly (GO:0051131);;	K09489|0.0|dre:335865|hspa4a, hspa4l, wu:fc41d05, wu:fi59h02, wu:fj35c08, zgc:55506	Heat shock 70 kDa protein OS=Xenopus laevis (African clawed frog) PE=2 SV=1	heat shock protein 4a [Danio rerio]
c80076.graph_c0	5.977	2.07277	9.67885e-05	-1.45225	down	--	--	Molecular Function: DNA binding (GO:0003677);; Cellular Component: nucleus (GO:0005634);; Biological Process: regulation of gene expression by genetic imprinting (GO:0006349);; Biological Process: histone H4-K20 trimethylation (GO:0034773);; Biological Process: histone H3-K9 trimethylation (GO:0036124);;	--	--	unnamed protein product [Tetraodon nigroviridis]
c152605.graph_c0	36.3098	17.0449	0.000229733	-1.03899	down	--	--	Biological Process: in utero embryonic development (GO:0001701);; Biological Process: intracellular protein transport (GO:0006886);; Biological Process: synaptic transmission (GO:0007268);; Biological Process: locomotory behavior (GO:0007626);; Biological Process: regulation of gene expression (GO:0010468);; Biological Process: glutamate secretion (GO:0014047);; Biological Process: gamma-aminobut…	K04531|0.0|dre:100003938|amyloid beta A4 precursor protein-binding family A member 1-like	PTB domain-containing engulfment adapter protein 1 GN=gulp1 OS=Danio rerio (Zebrafish) PE=2 SV=1	PREDICTED: amyloid beta A4 precursor protein-binding family A member 1-like [Danio rerio]
c153708.graph_c0	10.3576	4.49325	0.00263214	-1.14037	down	[R]	General function prediction only	Cellular Component: actin cytoskeleton (GO:0015629);; Biological Process: actin cytoskeleton organization (GO:0030036);; Molecular Function: actin filament binding (GO:0051015);;	--	Coronin-2B GN=coro2b OS=Xenopus tropicalis (Western clawed frog) PE=2 SV=1	coronin, actin binding protein, 1Ca [Danio rerio]
c145626.graph_c0	2.36895	0.823196	0.00407385	-1.43189	down	--	--	Molecular Function: G-protein coupled adenosine receptor activity (GO:0001609);; Biological Process: synaptic transmission, dopaminergic (GO:0001963);; Biological Process: adenosine receptor signaling pathway (GO:0001973);; Biological Process: response to amphetamine (GO:0001975);; Cellular Component: plasma membrane (GO:0005886);; Biological Process: adenylate cyclase-activating G-protein couple…	K04266|0.0|dre:561701|adora2aa, adora2a.1, zgc:194773	Adenosine receptor A2b GN=ADORA2B OS=Gallus gallus (Chicken) PE=2 SV=1	adenosine receptor A2a [Danio rerio]
c144302.graph_c1	0.580864	2.48297	2.46569e-07	2.08029	up	[R]	General function prediction only	Biological Process: fatty acid metabolic process (GO:0006631);;	--	--	PREDICTED: calcium-independent phospholipase A2-gamma-like [Maylandia zebra]
c146449.graph_c0	3.76815	1.47623	0.000482497	-1.28342	down	--	--	--	--	--	PREDICTED: nucleolar protein 4-like [Oreochromis niloticus]
c134266.graph_c0	8.0819	2.981	0.000200707	-1.36729	down	--	--	Molecular Function: DNA binding (GO:0003677);; Molecular Function: helicase activity (GO:0004386);; Molecular Function: ATP binding (GO:0005524);; Molecular Function: zinc ion binding (GO:0008270);; Cellular Component: intracellular organelle (GO:0043229);;	K10779|1e-126|dre:323299|atrx, MGC66223, atrxl, wu:fb26e12, wu:fb52h08, wu:fb94e07, zgc:66223	--	transcriptional regulator ATRX [Danio rerio]
c163008.graph_c0	1.88913	5.30987	7.92235e-10	1.53629	up	[L]	Replication, recombination and repair	--	--	--	PREDICTED: uncharacterized protein LOC101486585 [Maylandia zebra]
c151103.graph_c1	6.42005	2.94224	0.000750381	-1.06883	down	--	--	--	--	--	PREDICTED: ankyrin repeat and fibronectin type-III domain-containing protein 1 isoform X12 [Gallus gallus]
c155349.graph_c0	7.32499	3.46257	0.00535225	-1.02154	down	[RTKL]	--	Biological Process: angiogenesis (GO:0001525);; Molecular Function: transmembrane receptor protein tyrosine kinase activity (GO:0004714);; Molecular Function: protein binding (GO:0005515);; Molecular Function: ATP binding (GO:0005524);; Cellular Component: lysosome (GO:0005764);; Cellular Component: integral component of plasma membrane (GO:0005887);; Biological Process: protein phosphorylation (…	K05089|0.0|dre:559529|pdgfrb	Platelet-derived growth factor receptor beta (Precursor) GN=pdgfrb OS=Takifugu rubripes (Japanese pufferfish) PE=3 SV=1	beta-type platelet-derived growth factor receptor [Danio rerio]
c120663.graph_c0	6.33385	1.53878	0.000202833	-1.90518	down	--	--	Cellular Component: extracellular space (GO:0005615);; Biological Process: immune response (GO:0006955);; Molecular Function: chemokine activity (GO:0008009);;	--	C-C motif chemokine 4 homolog (Precursor) GN=CCL4 OS=Gallus gallus (Chicken) PE=2 SV=4	chemokine CCL-C5a-like protein [Cyprinus carpio]
c153589.graph_c0	0.161298	1.02945	0.00669653	2.39156	up	[L]	Replication, recombination and repair	--	--	--	PREDICTED: uncharacterized protein K02A2.6-like, partial [Oreochromis niloticus]
c149556.graph_c0	41.3027	14.0861	5.48981e-10	-1.49863	down	[O]	Posttranslational modification, protein turnover, chaperones	Molecular Function: ATP binding (GO:0005524);; Biological Process: protein folding (GO:0006457);; Biological Process: protein export from nucleus (GO:0006611);; Cellular Component: cell surface (GO:0009986);; Molecular Function: ATPase activity (GO:0016887);; Molecular Function: enzyme binding (GO:0019899);; Biological Process: hemopoiesis (GO:0030097);; Biological Process: fin regeneration (GO:0…	K04043|0.0|dre:373085|hspa9, MGC86654, cb740, crs, hspa9b, wu:fc14d08, wu:fc27c10, wu:fc38a06	Stress-70 protein, mitochondrial (Precursor) GN=HSPA9 OS=Gallus gallus (Chicken) PE=1 SV=1	Heat shock protein 9 [Danio rerio]
c136626.graph_c0	1.11948	0.255673	0.00314597	-1.94862	down	--	--	Biological Process: regulation of cell growth (GO:0001558);; Biological Process: blood vessel development (GO:0001568);; Biological Process: somitogenesis (GO:0001756);; Molecular Function: serine-type endopeptidase inhibitor activity (GO:0004867);; Molecular Function: insulin-like growth factor binding (GO:0005520);; Cellular Component: extracellular region (GO:0005576);; Biological Process: neg…	--	Cysteine-rich motor neuron 1 protein (Precursor) GN=crim1 OS=Danio rerio (Zebrafish) PE=2 SV=1	Cysteine rich transmembrane BMP regulator 1 (chordin like) [Danio rerio]
c154225.graph_c0	65.5639	9.54317	0	-2.72075	down	--	--	--	--	Ig lambda chain V-1 region (Precursor) OS=Gallus gallus (Chicken) PE=4 SV=1	immunoglobulin light chain [Cyprinus carpio]
c149067.graph_c1	10.6295	4.8219	0.000423641	-1.08408	down	--	--	Biological Process: negative regulation of protein phosphorylation (GO:0001933);; Cellular Component: nucleus (GO:0005634);; Cellular Component: mitochondrion (GO:0005739);; Biological Process: cellular response to leptin stimulus (GO:0044320);; Biological Process: positive regulation of transcription from RNA polymerase II promoter (GO:0045944);; Biological Process: negative regulation of insuli…	--	--	novel protein [Danio rerio]
c56560.graph_c0	2.69352	9.97325	8.03839e-11	1.91674	up	--	--	--	--	--	PREDICTED: hypothetical protein LOC100706256 [Oreochromis niloticus]
c162063.graph_c0	20.5587	8.78462	1.5708e-05	-1.17265	down	[P]	Inorganic ion transport and metabolism	Molecular Function: magnesium ion binding (GO:0000287);; Molecular Function: phospholipid-translocating ATPase activity (GO:0004012);; Molecular Function: ATP binding (GO:0005524);; Cellular Component: endoplasmic reticulum (GO:0005783);; Biological Process: cation transport (GO:0006812);; Biological Process: phospholipid transport (GO:0015914);; Cellular Component: integral component of membrane…	K01530|0.0|dre:562925|si:dkey-251i8.1	Probable phospholipid-transporting ATPase IC GN=atp8b1 OS=Xenopus tropicalis (Western clawed frog) PE=2 SV=1	PREDICTED: probable phospholipid-transporting ATPase IH-like isoform X1 [Maylandia zebra]
c158100.graph_c0	2.32672	1.07803	0.00540153	-1.04883	down	[R]	General function prediction only	--	--	Serine/threonine-protein phosphatase 6 regulatory ankyrin repeat subunit C GN=ankrd52 OS=Danio rerio (Zebrafish) PE=2 SV=1	serine/threonine-protein phosphatase 6 regulatory ankyrin repeat subunit C [Danio rerio]
c125168.graph_c0	4.87684	13.5328	0.000172454	1.49135	up	--	--	--	--	--	putative GAG protein [Tetraodon nigroviridis]
c120429.graph_c0	7.43717	2.45025	3.10727e-05	-1.52452	down	--	--	Biological Process: cell morphogenesis (GO:0000902);; Molecular Function: actin binding (GO:0003779);; Biological Process: cytoskeleton organization (GO:0007010);;	--	--	Zgc:73317 protein [Danio rerio]
c153744.graph_c0	4.70553	1.97255	0.000550521	-1.19143	down	--	--	Biological Process: response to hypoxia (GO:0001666);; Cellular Component: intracellular part (GO:0044424);; Biological Process: neuron apoptotic process (GO:0051402);;	--	Hypoxia-inducible factor 1-alpha GN=hif1a OS=Oncorhynchus mykiss (Rainbow trout) PE=2 SV=1	hypoxia-inducible factor 1 alpha A, partial [Aspius aspius]
c149192.graph_c0	10.679	4.58893	6.50099e-05	-1.16228	down	--	--	Molecular Function: L-glutamate transmembrane transporter activity (GO:0005313);; Cellular Component: nucleus (GO:0005634);; Cellular Component: mitochondrial inner membrane (GO:0005743);; Biological Process: L-glutamate transport (GO:0015813);; Cellular Component: integral component of membrane (GO:0016021);; Biological Process: transmembrane transport (GO:0055085);;	--	Solute carrier family 25 member 47-A GN=slc25a47a OS=Danio rerio (Zebrafish) PE=2 SV=1	PREDICTED: mitochondrial glutamate carrier 1-like [Danio rerio]
c157615.graph_c0	7.77935	3.69319	0.00328225	-1.01698	down	--	--	Cellular Component: Golgi apparatus (GO:0005794);; Biological Process: protein glycosylation (GO:0006486);; Biological Process: ceramide metabolic process (GO:0006672);; Biological Process: glycosphingolipid metabolic process (GO:0006687);; Cellular Component: integral component of membrane (GO:0016021);; Molecular Function: (alpha-N-acetylneuraminyl-2,3-beta-galactosyl-1,3)-N-acetyl-galactosamin…	K03376|0.0|dre:407715|st6galnac6, siat7F	Beta-galactoside alpha-2,6-sialyltransferase 2 GN=st6gal2 OS=Danio rerio (Zebrafish) PE=2 SV=1	alpha-2,6-sialyltransferase ST6GalNAc VI [Danio rerio]
c132874.graph_c0	2.76365	0.720264	0.000533853	-1.81039	down	--	--	Molecular Function: zinc ion binding (GO:0008270);;	--	E3 ubiquitin-protein ligase RNF13 (Precursor) GN=RNF13 OS=Gallus gallus (Chicken) PE=1 SV=1	PREDICTED: RING finger protein 122-like [Danio rerio]
c142691.graph_c0	9.34263	3.42031	4.45812e-07	-1.39148	down	--	--	Molecular Function: GPI-linked ephrin receptor activity (GO:0005004);; Molecular Function: transmembrane-ephrin receptor activity (GO:0005005);; Molecular Function: ATP binding (GO:0005524);; Cellular Component: integral component of plasma membrane (GO:0005887);; Biological Process: axon guidance (GO:0007411);; Biological Process: central nervous system development (GO:0007417);; Biological Proc…	K05105|0.0|dre:64270|epha4b, EphA3, epha4, rtk2	Ephrin type-A receptor 3 (Precursor) GN=epha3 OS=Danio rerio (Zebrafish) PE=2 SV=1	eph receptor A4b precursor [Danio rerio]
c162917.graph_c1	1.9142	8.12817	2.09832e-14	2.11637	up	[RTKL]	--	Molecular Function: kinase activity (GO:0016301);;	--	Serine/threonine-protein kinase pim-3 GN=PIM3 OS=Coturnix coturnix japonica (Japanese quail) PE=2 SV=1	PREDICTED: hypothetical protein LOC567887 [Danio rerio]
c157519.graph_c0	5.79264	2.00609	2.75995e-05	-1.45811	down	--	--	Molecular Function: vasoactive intestinal polypeptide receptor activity (GO:0004999);; Cellular Component: plasma membrane (GO:0005886);; Biological Process: adenylate cyclase-modulating G-protein coupled receptor signaling pathway (GO:0007188);; Cellular Component: integral component of membrane (GO:0016021);; Molecular Function: growth hormone-releasing hormone receptor activity (GO:0016520);;	--	Vasoactive intestinal polypeptide receptor (Precursor) GN=VIPR1 OS=Meleagris gallopavo (Common turkey) PE=2 SV=2	PREDICTED: pituitary adenylate cyclase-activating polypeptide type I receptor-like isoform X1 [Maylandia zebra]
c153996.graph_c0	4.2406	1.9274	0.00244934	-1.07725	down	--	--	--	--	--	PREDICTED: UPF0258 protein KIAA1024-like [Danio rerio]
c88062.graph_c0	1.21438	0.0742389	0.000111723	-3.27438	down	--	--	--	K01373|2e-84|nve:NEMVE_v1g204928|hypothetical protein	Cathepsin L1 light chain (Fragments) GN=CTSL1 OS=Gallus gallus (Chicken) PE=1 SV=1	Cathepsin F precursor [Salmo salar]
c162267.graph_c0	0.615872	1.84544	1.06561e-06	1.61049	up	--	--	--	--	Transposon TX1 uncharacterized 149 kDa protein OS=Xenopus laevis (African clawed frog) PE=4 SV=1	pol-like protein [Danio rerio]
c159713.graph_c0	11.2333	0.296666	0	-4.65461	down	--	--	--	--	Ig heavy chain V region XIG14 (Precursor; Fragment) OS=Xenopus laevis (African clawed frog) PE=2 SV=1	secreted immunoglobulin heavy chain IgM [Megalobrama amblycephala]
c106755.graph_c0	29.3931	13.6814	0.000287439	-1.04957	down	--	--	Molecular Function: tropomyosin binding (GO:0005523);; Cellular Component: striated muscle thin filament (GO:0005865);; Biological Process: neuron-neuron synaptic transmission (GO:0007270);; Biological Process: learning or memory (GO:0007611);; Biological Process: positive regulation of G-protein coupled receptor protein signaling pathway (GO:0045745);;	K10370|0.0|dre:447869|tmod2, zgc:86648	--	tropomodulin-2 [Danio rerio]
c112216.graph_c0	1.66189	0.251451	4.48848e-07	-2.52823	down	--	--	--	--	--	PREDICTED: DNA transposase THAP9-like isoform X6 [Xenopus (Silurana) tropicalis]
c164433.graph_c0	2.15265	0.490091	0.00139582	-1.9632	down	[G]	Carbohydrate transport and metabolism	Biological Process: metanephros development (GO:0001656);; Biological Process: system process (GO:0003008);; Molecular Function: water transmembrane transporter activity (GO:0005372);; Cellular Component: plasma membrane (GO:0005886);; Biological Process: water transport (GO:0006833);; Molecular Function: glycerol transmembrane transporter activity (GO:0015168);; Biological Process: glycerol tran…	K09864|1e-49|xtr:448309|aqp1, MGC89110, aqp-chip, aquaporin-1, chip28	Aquaporin FA-CHIP GN=AQPA OS=Rana esculenta (Edible frog) PE=2 SV=1	aquaporin 1 (Colton blood group) [Xenopus (Silurana) tropicalis]
c149921.graph_c0	5.52754	1.47952	1.3083e-06	-1.81067	down	--	--	Molecular Function: protein kinase activity (GO:0004672);; Molecular Function: ATP binding (GO:0005524);; Biological Process: protein phosphorylation (GO:0006468);;	--	--	PREDICTED: serine/threonine-protein kinase LMTK2-like isoform X6 [Maylandia zebra]
c155033.graph_c0	7.1293	3.37026	0.00577329	-1.02125	down	[H]	Coenzyme transport and metabolism	Molecular Function: ferrochelatase activity (GO:0004325);; Molecular Function: iron ion binding (GO:0005506);; Cellular Component: mitochondrial inner membrane (GO:0005743);; Cellular Component: mitochondrial matrix (GO:0005759);; Biological Process: heme biosynthetic process (GO:0006783);; Biological Process: cholesterol metabolic process (GO:0008203);; Biological Process: detection of UV (GO:00…	K01772|0.0|dre:58215|fech, MGC109851, fch, zgc:109851	Ferrochelatase, mitochondrial (Precursor) GN=FECH OS=Gallus gallus (Chicken) PE=1 SV=1	ferrochelatase, mitochondrial [Danio rerio]
c152891.graph_c0	2.72137	0.937436	0.00102237	-1.45115	down	--	--	Molecular Function: RNA polymerase II core promoter proximal region sequence-specific DNA binding transcription factor activity involved in positive regulation of transcription (GO:0001077);; Cellular Component: nucleus (GO:0005634);; Molecular Function: sequence-specific DNA binding (GO:0043565);; Biological Process: fat cell differentiation (GO:0045444);; Biological Process: positive regulation…	K09047|0.0|dre:565910|Creb5b-like	Cyclic AMP-dependent transcription factor ATF-2 GN=ATF2 OS=Gallus gallus (Chicken) PE=2 SV=1	PREDICTED: cyclic AMP-responsive element-binding protein 5-like isoform X2 [Maylandia zebra]
c150122.graph_c0	5.84401	1.08153	1.38767e-12	-2.33944	down	[G]	Carbohydrate transport and metabolism	Biological Process: microtubule cytoskeleton organization (GO:0000226);; Molecular Function: glyceraldehyde-3-phosphate dehydrogenase (NAD+) (phosphorylating) activity (GO:0004365);; Cellular Component: nucleus (GO:0005634);; Cellular Component: cytosol (GO:0005829);; Biological Process: glycolysis (GO:0006096);; Molecular Function: microtubule binding (GO:0008017);; Cellular Component: microtubu…	K00134|1e-167|cin:100186457|similar to Glyceraldehyde-3-phosphate dehydrogenase (GAPDH)	Glyceraldehyde-3-phosphate dehydrogenase GN=GAPDH OS=Pelodiscus sinensis (Chinese softshell turtle) PE=2 SV=1	Glyceraldehyde-3-phosphate dehydrogenase [Salmo salar]
c151952.graph_c2	9.80291	4.56774	0.00130159	-1.04481	down	--	--	--	--	Protein FAM65B GN=FAM65B OS=Coturnix coturnix japonica (Japanese quail) PE=1 SV=1	Family with sequence similarity 65, member A [Danio rerio]
c136750.graph_c0	2.02602	0.436192	0.00639457	-2.00425	down	[R]	General function prediction only	Molecular Function: GTP binding (GO:0005525);; Cellular Component: Golgi apparatus (GO:0005794);; Cellular Component: cytosol (GO:0005829);; Biological Process: cellular copper ion homeostasis (GO:0006878);; Biological Process: small GTPase mediated signal transduction (GO:0007264);; Cellular Component: endomembrane system (GO:0012505);; Biological Process: protein transport (GO:0015031);; Biolog…	K07977|1e-113|nve:NEMVE_v1g242285|hypothetical protein	ADP-ribosylation factor 1 GN=arf1 OS=Xenopus laevis (African clawed frog) PE=2 SV=2	PREDICTED: ADP-ribosylation factor 1-like 2-like [Takifugu rubripes]
c137163.graph_c0	11.3504	2.94614	3.23973e-10	-1.87416	down	--	--	Cellular Component: troponin complex (GO:0005861);; Biological Process: sarcomere organization (GO:0045214);;	K12046|1e-142|dre:100003572|tnnt3b, b44, sb:cb44	Troponin T, fast skeletal muscle isoforms GN=TNNT3 OS=Gallus gallus (Chicken) PE=1 SV=3	Unknown (protein for MGC:198355) [Danio rerio]
c140767.graph_c0	5.76873	2.55634	0.00013616	-1.11856	down	--	--	Molecular Function: protein binding (GO:0005515);; Biological Process: signal transduction (GO:0007165);; Biological Process: regulation of metabolic process (GO:0019222);; Biological Process: primary metabolic process (GO:0044238);; Cellular Component: cell part (GO:0044464);; Biological Process: positive regulation of cellular process (GO:0048522);; Biological Process: localization (GO:0051179)…	--	Insulin receptor substrate 1-B GN=irs1-b OS=Xenopus laevis (African clawed frog) PE=2 SV=1	PREDICTED: insulin receptor substrate 1-like [Maylandia zebra]
c163458.graph_c0	12.3084	5.35744	0.00204044	-1.13661	down	[U]	Intracellular trafficking, secretion, and vesicular transport	Biological Process: intracellular protein transport (GO:0006886);; Biological Process: endocytosis (GO:0006897);; Molecular Function: protein transporter activity (GO:0008565);; Cellular Component: clathrin adaptor complex (GO:0030131);; Biological Process: hair cell differentiation (GO:0035315);; Biological Process: inner ear development (GO:0048839);; Biological Process: neuromast development (…	K12392|1e-153|tgu:100232032|AP1B1	Coatomer subunit beta GN=copb1 OS=Danio rerio (Zebrafish) PE=2 SV=1	PREDICTED: AP-1 complex subunit beta-1, partial [Taeniopygia guttata]
c163220.graph_c0	66.2821	27.0709	3.24781e-06	-1.23753	down	--	--	Molecular Function: calcium ion binding (GO:0005509);; Molecular Function: calcium-dependent phospholipid binding (GO:0005544);; Cellular Component: plasma membrane (GO:0005886);; Biological Process: homophilic cell adhesion (GO:0007156);; Biological Process: trigeminal motor nucleus development (GO:0021731);; Biological Process: regulation of apoptotic process (GO:0042981);; Biological Process: …	--	Cysteine-rich and transmembrane domain-containing protein 1 GN=cystm1 OS=Danio rerio (Zebrafish) PE=3 SV=1	prion protein [Danio rerio]
c144776.graph_c1	12.4687	5.92002	0.00243042	-1.01759	down	[R]	General function prediction only	--	--	Gastrula zinc finger protein XlCGF58.1 (Fragment) OS=Xenopus laevis (African clawed frog) PE=3 SV=1	PREDICTED: hypothetical protein LOC566513 [Danio rerio]
c161505.graph_c2	13.0532	5.5378	0.00458623	-1.16848	down	--	--	--	K11984|1e-06|der:Dere_GG10289|GG10289 gene product from transcript GG10289-RA	G patch domain and KOW motifs-containing protein GN=gpkow OS=Danio rerio (Zebrafish) PE=2 SV=2	PREDICTED: zinc finger CCCH domain-containing protein 18 isoform X6 [Anas platyrhynchos]
c155350.graph_c0	1.04241	0.291319	0.00529247	-1.70279	down	[T]	Signal transduction mechanisms	Molecular Function: guanylate cyclase activity (GO:0004383);; Molecular Function: protein kinase activity (GO:0004672);; Molecular Function: ATP binding (GO:0005524);; Biological Process: cGMP biosynthetic process (GO:0006182);; Biological Process: protein phosphorylation (GO:0006468);; Biological Process: intracellular signal transduction (GO:0035556);;	K12320|0.0|dre:568219|membrane guanylyl cyclase-like	Atrial natriuretic peptide receptor 2 (Precursor) GN=npr2 OS=Anguilla japonica (Japanese eel) PE=2 SV=1	membrane guanylyl cyclase precursor [Oryzias latipes]
c142621.graph_c0	3.46002	0.840593	0.000202833	-1.90518	down	--	--	Cellular Component: extracellular region (GO:0005576);; Biological Process: defense response (GO:0006952);; Biological Process: immune response (GO:0006955);; Biological Process: metabolic process (GO:0008152);; Biological Process: regulation of biological process (GO:0050789);; Biological Process: cellular response to estrogen stimulus (GO:0071391);;	K03990|1e-65|dre:565074|c3c, C3-3, c3-2, unp301, zgc:103610	Complement C3c alpha&apos; chain fragment 2 (Fragment) GN=c3 OS=Oncorhynchus mykiss (Rainbow trout) PE=1 SV=1	C3 complement component [Clarias macrocephalus]
c158846.graph_c0	6.93082	1.9135	4.43857e-09	-1.78533	down	[U]	Intracellular trafficking, secretion, and vesicular transport	--	--	Nuclear factor 7, ovary OS=Xenopus laevis (African clawed frog) PE=2 SV=1	fish virus induced TRIM protein [Oncorhynchus mykiss]
c138086.graph_c0	23.2262	10.2688	0.0028848	-1.11436	down	--	--	--	--	--	PREDICTED: hypothetical protein LOC100559304 [Anolis carolinensis]
c141822.graph_c0	4.64419	0	0.000111894	-4.20378	down	[D]	Cell cycle control, cell division, chromosome partitioning	--	K10955|4e-25|hsa:4583|MUC2, MLP, MUC-2, SMUC	Integumentary mucin C.1 (Fragment) OS=Xenopus laevis (African clawed frog) PE=2 SV=1	PREDICTED: mucin-2-like [Maylandia zebra]
c130039.graph_c0	2.00811	0.676443	0.00215153	-1.47601	down	--	--	Molecular Function: steroid hormone receptor activity (GO:0003707);; Molecular Function: ligand-activated sequence-specific DNA binding RNA polymerase II transcription factor activity (GO:0004879);; Cellular Component: nucleus (GO:0005634);; Biological Process: regulation of transcription from RNA polymerase II promoter (GO:0006357);; Molecular Function: zinc ion binding (GO:0008270);; Biological…	K08530|0.0|dre:557037|pparg, PPAR[g]	Peroxisome proliferator-activated receptor gamma GN=pparg OS=Xenopus laevis (African clawed frog) PE=1 SV=1	peroxisome proliferator activated receptor gamma [Megalobrama amblycephala]
c65517.graph_c0	46.3705	20.2611	3.39863e-05	-1.14056	down	--	--	Molecular Function: catalytic activity (GO:0003824);; Molecular Function: ATP binding (GO:0005524);; Biological Process: neurotransmitter secretion (GO:0007269);; Cellular Component: synaptic vesicle (GO:0008021);; Biological Process: metabolic process (GO:0008152);;	--	--	Synapsin IIa [Danio rerio]
c159596.graph_c0	4.19359	1.98548	0.00190589	-1.02203	down	--	--	--	--	--	PREDICTED: hypothetical protein LOC100712247 [Oreochromis niloticus]
c136502.graph_c0	16.9633	7.36232	7.81405e-05	-1.14825	down	--	--	Cellular Component: cytoplasm (GO:0005737);; Biological Process: regulation of phosphorylation (GO:0042325);;	--	--	protein phosphatase 1 regulatory subunit 14C [Danio rerio]
c161855.graph_c0	2.83653	1.04044	0.00960498	-1.3565	down	--	--	Molecular Function: nucleotide binding (GO:0000166);;	--	Protogenin B (Precursor; Fragment) GN=prtgb OS=Danio rerio (Zebrafish) PE=2 SV=1	Stonustoxin subunit alpha [Chelonia mydas]
c122159.graph_c0	16.6531	3.73326	0	-2.09739	down	[P]	Inorganic ion transport and metabolism	Molecular Function: inorganic phosphate transmembrane transporter activity (GO:0005315);; Cellular Component: plasma membrane (GO:0005886);; Biological Process: sodium ion transport (GO:0006814);; Biological Process: phosphate ion transport (GO:0006817);; Molecular Function: symporter activity (GO:0015293);; Cellular Component: integral component of membrane (GO:0016021);;	K14640|0.0|tgu:100229214|solute carrier family 20, member 2	Sodium-dependent phosphate transporter 2 GN=slc20a2 OS=Xenopus tropicalis (Western clawed frog) PE=2 SV=1	PREDICTED: sodium-dependent phosphate transporter 2-like [Takifugu rubripes]
c146018.graph_c0	3.83652	1.71651	0.00823773	-1.09477	down	--	--	Molecular Function: 1-phosphatidylinositol binding (GO:0005545);; Cellular Component: clathrin coat (GO:0030118);; Molecular Function: clathrin binding (GO:0030276);; Biological Process: clathrin coat assembly (GO:0048268);;	--	--	PREDICTED: phosphatidylinositol-binding clathrin assembly protein [Danio rerio]
c153915.graph_c0	6.28435	2.84659	0.000467409	-1.0859	down	[GEPR]	--	Cellular Component: integral component of membrane (GO:0016021);; Biological Process: transmembrane transport (GO:0055085);;	--	--	PREDICTED: solute carrier family 45 member 4-like [Oreochromis niloticus]
c160219.graph_c0	1.27956	3.62064	8.79791e-06	1.52777	up	--	--	--	--	--	PREDICTED: uncharacterized protein LOC101485038 isoform X2 [Maylandia zebra]
c158269.graph_c0	8.27038	3.81759	0.00064593	-1.05928	down	[RTKL]	--	Molecular Function: protein serine/threonine kinase activity (GO:0004674);; Molecular Function: ATP binding (GO:0005524);; Cellular Component: nucleus (GO:0005634);; Cellular Component: cytoplasm (GO:0005737);; Cellular Component: focal adhesion (GO:0005925);; Biological Process: protein phosphorylation (GO:0006468);; Molecular Function: zinc ion binding (GO:0008270);; Cellular Component: growth …	K05743|0.0|dre:735292|limk1	LIM domain kinase 1 GN=LIMK1 OS=Gallus gallus (Chicken) PE=1 SV=1	LIM domain kinase 1 [Danio rerio]
c149595.graph_c0	5.98973	2.10233	0.00130031	-1.42541	down	--	--	Biological Process: negative regulation of transcription from RNA polymerase II promoter (GO:0000122);; Molecular Function: receptor binding (GO:0005102);; Cellular Component: endoplasmic reticulum (GO:0005783);; Cellular Component: Golgi apparatus (GO:0005794);; Cellular Component: integral component of plasma membrane (GO:0005887);; Cellular Component: cell-cell junction (GO:0005911);; Biologic…	--	Ten-2 intracellular domain GN=TENM2 OS=Gallus gallus (Chicken) PE=1 SV=1	PREDICTED: LOW QUALITY PROTEIN: teneurin-2-like, partial [Takifugu rubripes]
c162550.graph_c0	4.54479	1.08934	1.07481e-05	-1.94293	down	--	--	--	--	--	PREDICTED: NADH dehydrogenase [ubiquinone] iron-sulfur protein 7, mitochondrial [Anas platyrhynchos]
c143903.graph_c0	3.43999	0.647943	7.81495e-08	-2.27496	down	[R]	General function prediction only	Molecular Function: hydrolase activity (GO:0016787);; Biological Process: cellular metabolic process (GO:0044237);; Biological Process: single-multicellular organism process (GO:0044707);; Biological Process: negative regulation of biological process (GO:0048519);; Biological Process: response to stimulus (GO:0050896);;	K14379|0.0|dre:406801|acp5a, acp5, sb:cb576, wu:fb19f01, wu:fb30b03, wu:fi14e01, wu:fj66f03, zgc:63825	--	cathepsin K [Carassius auratus]
c140863.graph_c0	6.95573	2.49118	3.63883e-05	-1.41208	down	--	--	Molecular Function: sequence-specific DNA binding transcription factor activity (GO:0003700);; Cellular Component: nucleus (GO:0005634);; Biological Process: negative regulation of phosphatase activity (GO:0010923);; Biological Process: positive regulation of apoptotic process (GO:0043065);; Biological Process: positive regulation of transcription from RNA polymerase II promoter (GO:0045944);;	--	--	PREDICTED: cysteine/serine-rich nuclear protein 3-like [Maylandia zebra]
c152136.graph_c0	2.7691	1.12767	0.00819087	-1.22057	down	--	--	Cellular Component: integral component of membrane (GO:0016021);;	--	Tetraspanin-9 OS=Danio rerio (Zebrafish) PE=2 SV=1	PREDICTED: tetraspanin-9 [Danio rerio]
c163057.graph_c0	1.16099	2.91162	0.00305275	1.34516	up	--	--	--	--	Transposon TX1 uncharacterized 149 kDa protein OS=Xenopus laevis (African clawed frog) PE=4 SV=1	pol-like protein [Danio rerio]
c152287.graph_c2	3.3093	8.61662	4.58329e-05	1.41137	up	--	--	--	K03903|5e-31|xtr:100038060|fga, MGC53620, fib2, fibrinogen	Fibrinogen alpha chain (Precursor) GN=FGA OS=Gallus gallus (Chicken) PE=1 SV=4	PREDICTED: fibrinogen alpha chain-like [Maylandia zebra]
c134980.graph_c0	6.36385	2.87253	0.000457779	-1.09075	down	[L]	Replication, recombination and repair	--	--	--	PREDICTED: uncharacterized protein LOC101731432 [Xenopus (Silurana) tropicalis]
c96864.graph_c1	1.39799	0	6.28595e-07	-4.6236	down	--	--	--	--	--	PREDICTED: hypothetical protein LOC100697922 [Oreochromis niloticus]
c105782.graph_c0	52.7884	102.189	0.000406116	1.00273	up	--	--	Molecular Function: calcium ion binding (GO:0005509);; Cellular Component: plasma membrane (GO:0005886);; Biological Process: homophilic cell adhesion (GO:0007156);; Cellular Component: integral component of membrane (GO:0016021);;	--	--	uncharacterized protein LOC735300 precursor [Danio rerio]
c148291.graph_c0	0.749489	3.7488	0.000154244	2.21688	up	--	--	--	--	--	epidermis-type lipoxygenase 3, partial [Oryzias melastigma]
c160308.graph_c0	14.2013	6.62553	0.00230557	-1.04172	down	[KL]	--	Molecular Function: RNA polymerase II repressing transcription factor binding (GO:0001103);; Molecular Function: DNA binding (GO:0003677);; Molecular Function: ATP binding (GO:0005524);; Cellular Component: cytoplasm (GO:0005737);; Cellular Component: centrosome (GO:0005813);; Biological Process: ATP catabolic process (GO:0006200);; Biological Process: regulation of transcription, DNA-templated (…	--	Chromodomain-helicase-DNA-binding protein 1 GN=CHD1 OS=Gallus gallus (Chicken) PE=1 SV=1	PREDICTED: chromodomain-helicase-DNA-binding protein 4 isoform 1 [Danio rerio]
c149435.graph_c0	7.45232	2.7335	4.75089e-05	-1.37911	down	--	--	--	K07524|1e-165|dre:557360|im:7137300	Delphilin GN=grid2ip OS=Danio rerio (Zebrafish) PE=3 SV=1	PREDICTED: regulator of G-protein signaling 3-like isoform X2 [Maylandia zebra]
c158803.graph_c0	4.68391	1.01243	0.0011888	-2.02577	down	--	--	--	--	--	PREDICTED: hypothetical protein LOC100701310 [Oreochromis niloticus]
c125529.graph_c0	0	1.58032	4.45986e-06	4.38317	up	--	--	--	--	--	uncharacterized protein LOC556440 precursor [Danio rerio]
c139002.graph_c0	34.3244	14.6908	1.77243e-05	-1.17017	down	--	--	Cellular Component: cytoplasm (GO:0005737);; Biological Process: regulation of neuron projection development (GO:0010975);; Molecular Function: protein domain specific binding (GO:0019904);; Biological Process: negative regulation of microtubule polymerization or depolymerization (GO:0031111);; Biological Process: regulation of microtubule depolymerization (GO:0031114);; Biological Process: cytop…	--	Stathmin-3 GN=STMN3 OS=Gallus gallus (Chicken) PE=2 SV=1	PREDICTED: stathmin-3-like [Danio rerio]
c155933.graph_c0	11.9238	5.71716	0.00219273	-1.00437	down	--	--	Molecular Function: protein serine/threonine kinase activity (GO:0004674);; Molecular Function: small GTPase regulator activity (GO:0005083);; Molecular Function: ATP binding (GO:0005524);; Molecular Function: phospholipid binding (GO:0005543);; Biological Process: protein phosphorylation (GO:0006468);; Biological Process: mitosis (GO:0007067);; Biological Process: dendrite development (GO:001635…	--	--	PREDICTED: citron Rho-interacting kinase-like isoform X1 [Maylandia zebra]
c151648.graph_c1	7.365	2.02611	1.28002e-08	-1.78786	down	--	--	Molecular Function: protein binding (GO:0005515);; Cellular Component: membrane (GO:0016020);;	K06088|0.0|dre:100001136|occludin-like	Occludin GN=OCLN OS=Gallus gallus (Chicken) PE=1 SV=1	PREDICTED: occludin-like [Danio rerio]
c151391.graph_c0	38.2516	18.2829	0.000904001	-1.01072	down	--	--	--	--	--	PREDICTED: hypothetical protein LOC100331478 [Danio rerio]
c132851.graph_c0	55.9771	23.2893	2.87333e-06	-1.21236	down	[P]	Inorganic ion transport and metabolism	Biological Process: embryonic heart tube morphogenesis (GO:0003143);; Molecular Function: sodium:potassium-exchanging ATPase activity (GO:0005391);; Molecular Function: ATP binding (GO:0005524);; Cellular Component: integral component of plasma membrane (GO:0005887);; Biological Process: ATP catabolic process (GO:0006200);; Biological Process: ATP biosynthetic process (GO:0006754);; Biological Pr…	K01539|0.0|dre:64612|atp1a1, atp1a1a.1, atp1a1l1, atp[a]1B1, cb70, wu:fa03c03, wu:fb92h10	Sodium/potassium-transporting ATPase subunit alpha-1 (Precursor) GN=atp1a1 OS=Anguilla anguilla (European freshwater eel) PE=2 SV=1	Na+/K+ -ATPase alpha 1 subunit [Danio rerio]
c150674.graph_c0	4.96653	1.92435	1.53626e-05	-1.3072	down	--	--	Molecular Function: steroid hormone receptor activity (GO:0003707);; Molecular Function: thyroid hormone receptor activity (GO:0004887);; Cellular Component: nucleus (GO:0005634);; Biological Process: nitric oxide biosynthetic process (GO:0006809);; Molecular Function: zinc ion binding (GO:0008270);; Biological Process: cerebellar Purkinje cell differentiation (GO:0021702);; Biological Process: i…	K08532|0.0|dre:564951|roraa, RORalpha-B, gb:dq017624, rora2	Vitamin D3 receptor B GN=vdrb OS=Danio rerio (Zebrafish) PE=2 SV=2	nuclear receptor ROR-alpha [Danio rerio]
c149936.graph_c0	3.40897	0.855541	6.14394e-06	-1.88745	down	--	--	--	--	--	zisupton [Xiphophorus maculatus]
c158145.graph_c1	26.8799	12.8786	0.000665895	-1.00816	down	[L]	Replication, recombination and repair	Molecular Function: nucleotide binding (GO:0000166);; Molecular Function: DNA photolyase activity (GO:0003913);; Molecular Function: protein binding (GO:0005515);; Cellular Component: nucleus (GO:0005634);; Cellular Component: transcription factor complex (GO:0005667);; Cellular Component: cytoplasm (GO:0005737);; Biological Process: DNA repair (GO:0006281);; Biological Process: response to light…	K02295|0.0|dre:100003956|cry1a, MGC153885, zcry1a, zgc:153885	Cryptochrome-1 GN=CRY1 OS=Sylvia borin (Garden warbler) PE=2 SV=1	cryptochrome 1a [Phreatichthys andruzzii]
c150023.graph_c0	6.34584	3.03838	0.00108789	-1.00792	down	--	--	--	--	--	PREDICTED: uncharacterized protein C9orf172 homolog [Maylandia zebra]
c162842.graph_c0	7.00151	2.33885	0.000754512	-1.49281	down	--	--	--	--	--	PREDICTED: zinc finger MYM-type protein 1-like [Oreochromis niloticus]
c149102.graph_c0	5.48694	2.39048	0.00147701	-1.13631	down	--	--	Molecular Function: nucleotide binding (GO:0000166);; Cellular Component: membrane (GO:0016020);;	--	--	PREDICTED: transmembrane protein 63B [Danio rerio]
c163078.graph_c1	39.3205	15.3945	1.71933e-07	-1.30069	down	--	--	--	--	--	reverse transcriptase/ribonuclease H/putative methyltransferase [Tetraodon nigroviridis]
c155912.graph_c0	7.27228	3.46424	0.00182506	-1.01374	down	--	--	Molecular Function: inositol-1,4,5-trisphosphate 3-kinase activity (GO:0008440);; Biological Process: phosphorylation (GO:0016310);;	K00328|0.0|dre:790916|ipmkb, zgc:158331	--	inositol polyphosphate multikinase [Danio rerio]
c157316.graph_c0	1.25233	3.15424	0.00210357	1.35268	up	[L]	Replication, recombination and repair	--	--	Transposon TX1 uncharacterized 149 kDa protein OS=Xenopus laevis (African clawed frog) PE=4 SV=1	PREDICTED: zinc finger protein 335-like [Oryzias latipes]
c98374.graph_c0	1.11354	0.252647	7.40079e-06	-2.01441	down	--	--	Biological Process: multicellular organismal development (GO:0007275);; Cellular Component: membrane (GO:0016020);; Biological Process: single-organism cellular process (GO:0044763);; Biological Process: single-organism developmental process (GO:0044767);; Biological Process: anatomical structure development (GO:0048856);;	--	--	PREDICTED: hypothetical protein LOC100699259 [Oreochromis niloticus]
c136920.graph_c0	0.727906	1.78825	0.00475778	1.31583	up	--	--	Molecular Function: RNA polymerase II transcription factor binding (GO:0001085);; Biological Process: embryonic heart tube morphogenesis (GO:0003143);; Molecular Function: DNA binding (GO:0003677);; Cellular Component: nucleus (GO:0005634);; Biological Process: regulation of transcription from RNA polymerase II promoter (GO:0006357);; Biological Process: gastrulation (GO:0007369);; Biological Pro…	--	T-box transcription factor TBX6 GN=tbx6 OS=Danio rerio (Zebrafish) PE=2 SV=2	RecName: Full=T-box transcription factor TBX6; Short=T-box protein 6; AltName: Full=T-box transcription factor TBX24; Short=T-box protein 24
c61065.graph_c0	5.30534	1.00398	5.05449e-10	-2.29198	down	[G]	Carbohydrate transport and metabolism	Biological Process: metanephros development (GO:0001656);; Biological Process: system process (GO:0003008);; Molecular Function: water transmembrane transporter activity (GO:0005372);; Cellular Component: plasma membrane (GO:0005886);; Biological Process: water transport (GO:0006833);; Molecular Function: glycerol transmembrane transporter activity (GO:0015168);; Biological Process: glycerol tran…	K09864|1e-53|ecb:100069916|similar to AQP-CHIP	Aquaporin FA-CHIP GN=AQPA OS=Rana esculenta (Edible frog) PE=2 SV=1	aquaporin 1 (Colton blood group) [Xenopus laevis]
c147274.graph_c0	1.93758	0.123007	4.784e-07	-3.41474	down	--	--	--	K05153|1e-13|hsa:608|TNFRSF17, BCM, BCMA, CD269	--	PREDICTED: tumor necrosis factor receptor superfamily member 17 [Xenopus (Silurana) tropicalis]
c161491.graph_c0	10.148	4.69758	0.00111131	-1.05418	down	--	--	Biological Process: nervous system development (GO:0007399);; Biological Process: cellular component organization (GO:0016043);; Biological Process: transmission of nerve impulse (GO:0019226);; Biological Process: single-organism developmental process (GO:0044767);; Biological Process: cellular developmental process (GO:0048869);;	--	Neurofascin (Precursor) GN=NFASC OS=Gallus gallus (Chicken) PE=1 SV=1	PREDICTED: neurofascin-like, partial [Oryzias latipes]
c175316.graph_c0	0.985894	0.077491	0.00475161	-2.92932	down	--	--	--	--	Fatty acyl-CoA reductase 1 GN=far1 OS=Xenopus laevis (African clawed frog) PE=2 SV=1	PREDICTED: fatty acyl-CoA reductase 1-like [Anolis carolinensis]
c147327.graph_c0	7.31455	3.28364	0.00596954	-1.09137	down	--	--	Cellular Component: podosome (GO:0002102);; Biological Process: endocytosis (GO:0006897);; Molecular Function: lipid binding (GO:0008289);; Cellular Component: cell junction (GO:0030054);; Cellular Component: early endosome membrane (GO:0031901);; Cellular Component: cell projection (GO:0042995);;	K11247|0.0|dre:378838|sh3gl1b, cb831, sh3gl1	Endophilin-A2 GN=SH3GL1 OS=Gallus gallus (Chicken) PE=1 SV=1	endophilin-A2 [Danio rerio]
c87317.graph_c0	0.0299807	1.64953	1.26001e-10	4.49079	up	--	--	Molecular Function: hydrolase activity (GO:0016787);;	--	--	Hel [Xiphophorus maculatus]
c161117.graph_c2	6.25342	2.87378	0.00052413	-1.06582	down	--	--	Biological Process: sodium ion transport (GO:0006814);; Molecular Function: L-ascorbate:sodium symporter activity (GO:0008520);; Cellular Component: integral component of membrane (GO:0016021);; Cellular Component: basolateral plasma membrane (GO:0016323);; Cellular Component: apical plasma membrane (GO:0016324);; Cellular Component: contractile fiber (GO:0043292);; Biological Process: skeletal m…	K14611|0.0|dre:100321249|slc23a2	Solute carrier family 23 member 2 GN=slc23a2 OS=Xenopus tropicalis (Western clawed frog) PE=2 SV=1	PREDICTED: solute carrier family 23 member 2 [Danio rerio]
c152025.graph_c0	1.82809	0.663836	0.0054761	-1.37309	down	--	--	Cellular Component: plasma membrane (GO:0005886);; Biological Process: neuropeptide signaling pathway (GO:0007218);; Biological Process: synaptic transmission (GO:0007268);; Molecular Function: neuropeptide receptor activity (GO:0008188);; Cellular Component: integral component of membrane (GO:0016021);;	K08374|0.0|dre:561898|kiss1ra, gpr54, kiss1r, kiss1rl, si:dkey-31m5.9	G-protein coupled receptor 54 GN=gpr54 OS=Oreochromis niloticus (Nile tilapia) PE=2 SV=1	GPR54a [Cyprinus carpio]
c134205.graph_c0	5.85708	2.40618	0.000583831	-1.21869	down	--	--	Molecular Function: protein serine/threonine kinase activity (GO:0004674);; Molecular Function: small GTPase regulator activity (GO:0005083);; Molecular Function: ATP binding (GO:0005524);; Biological Process: protein phosphorylation (GO:0006468);; Biological Process: regulation of catalytic activity (GO:0050790);;	--	--	misshapen-like kinase 1 [Danio rerio]
c162305.graph_c0	6.63192	1.23418	0	-2.35719	down	[L]	Replication, recombination and repair	--	--	--	PREDICTED: hypothetical protein LOC100700717 [Oreochromis niloticus]
c120732.graph_c0	0.194562	3.56825	7.95552e-09	3.66927	up	--	--	Molecular Function: acyl-CoA dehydrogenase activity (GO:0003995);; Molecular Function: signal transducer activity (GO:0004871);; Cellular Component: heterotrimeric G-protein complex (GO:0005834);; Biological Process: GTP catabolic process (GO:0006184);; Biological Process: G-protein coupled receptor signaling pathway (GO:0007186);; Molecular Function: flavin adenine dinucleotide binding (GO:00506…	K04549|2e-40|dre:335655|gngt2a, fk53d05, gngt2, id:ibd1139, wu:fk53d05	--	PREDICTED: guanine nucleotide-binding protein G(I)/G(S)/G(O) subunit gamma-T2 [Danio rerio]
c138769.graph_c0	15.6197	7.50583	0.000951564	-1.00327	down	--	--	Molecular Function: ionotropic glutamate receptor activity (GO:0004970);; Molecular Function: extracellular-glutamate-gated ion channel activity (GO:0005234);; Cellular Component: plasma membrane (GO:0005886);; Cellular Component: integral component of membrane (GO:0016021);; Cellular Component: cell junction (GO:0030054);; Biological Process: ion transmembrane transport (GO:0034220);; Biological…	K05197|0.0|dre:403044|gria1b, Gria1, glur1b, gria1.2, sb:eu293	Glutamate receptor ionotropic, delta-2 (Precursor) GN=grid2 OS=Danio rerio (Zebrafish) PE=2 SV=1	glutamate receptor, ionotropic, AMPA 1b precursor [Danio rerio]
c106491.graph_c0	6.69207	13.5652	0.00412847	1.05985	up	--	--	Molecular Function: transporter activity (GO:0005215);; Molecular Function: fatty acid binding (GO:0005504);; Biological Process: transport (GO:0006810);; Biological Process: cell proliferation in forebrain (GO:0021846);; Biological Process: neurogenesis (GO:0022008);; Cellular Component: cell projection (GO:0042995);; Cellular Component: neuronal cell body (GO:0043025);; Biological Process: prep…	K08756|6e-79|dre:407736|fabp7b	Fatty acid-binding protein, brain GN=FABP7 OS=Gallus gallus (Chicken) PE=2 SV=2	fatty acid-binding protein, brain [Danio rerio]
c157192.graph_c0	1.6831	0.402296	3.16693e-10	-1.98539	down	[L]	Replication, recombination and repair	--	--	Transposon TX1 uncharacterized 149 kDa protein OS=Xenopus laevis (African clawed frog) PE=4 SV=1	uncharacterized protein LOC555989 [Danio rerio]
c141151.graph_c0	1.5849	4.26826	0.00138997	1.44222	up	[QR]	--	--	--	Protein N-lysine methyltransferase METTL21A GN=mettl21a OS=Xenopus tropicalis (Western clawed frog) PE=2 SV=1	uncharacterized protein LOC436634 [Danio rerio]
c102745.graph_c0	2.46325	0.717499	0.00465465	-1.65344	down	--	--	Biological Process: carbohydrate metabolic process (GO:0005975);; Biological Process: dorsal/ventral axis specification (GO:0009950);; Molecular Function: transferase activity, transferring glycosyl groups (GO:0016757);; Biological Process: proteoglycan biosynthetic process (GO:0030166);; Biological Process: positive regulation of BMP signaling pathway (GO:0030513);; Biological Process: otolith d…	K09905|0.0|dre:724080|b4galt5	--	UDP-Gal:betaGlcNAc beta 1,4- galactosyltransferase, polypeptide 5 [Danio rerio]
c137274.graph_c0	14.7845	6.3083	7.2724e-05	-1.17181	down	--	--	Cellular Component: nucleus (GO:0005634);;	--	Amino-terminal enhancer of split GN=aes OS=Xenopus laevis (African clawed frog) PE=2 SV=1	amino-terminal enhancer of split [Danio rerio]
c132006.graph_c0	3.62407	7.13094	0.00766112	1.01758	up	--	--	--	--	Uncharacterized protein C1orf194 homolog GN=si:ch211-163l21.7 OS=Danio rerio (Zebrafish) PE=4 SV=1	uncharacterized protein C1orf194 homolog [Danio rerio]
c158494.graph_c0	5.7439	2.41331	3.22364e-05	-1.19457	down	--	--	Molecular Function: calcium ion binding (GO:0005509);; Cellular Component: plasma membrane (GO:0005886);; Biological Process: homophilic cell adhesion (GO:0007156);; Cellular Component: integral component of membrane (GO:0016021);;	--	Cadherin-6 (Precursor) GN=CDH6 OS=Gallus gallus (Chicken) PE=2 SV=1	PREDICTED: protocadherin-10-like [Oreochromis niloticus]
c155025.graph_c0	7.88628	3.75989	0.00166682	-1.01279	down	--	--	--	--	Protein shisa-9B (Precursor) GN=shisa9b OS=Danio rerio (Zebrafish) PE=2 SV=1	PREDICTED: protein shisa-6 homolog isoform X1 [Maylandia zebra]
c147650.graph_c0	4.52948	1.41063	1.44148e-05	-1.60201	down	--	--	Molecular Function: binding (GO:0005488);; Cellular Component: mitochondrion (GO:0005739);; Biological Process: transcription, DNA-templated (GO:0006351);;	--	--	PREDICTED: transcription termination factor, mitochondrial-like [Danio rerio]
c156071.graph_c0	5.31911	1.13676	1.57706e-11	-2.14216	down	--	--	Biological Process: chloride transport (GO:0006821);; Molecular Function: secondary active sulfate transmembrane transporter activity (GO:0008271);; Biological Process: sulfate transport (GO:0008272);; Biological Process: response to salt stress (GO:0009651);; Cellular Component: integral component of membrane (GO:0016021);; Biological Process: ion transmembrane transport (GO:0034220);; Biologica…	K14702|4e-45|dre:563818|slc26a4, si:dkey-31f5.9	Solute carrier family 26 member 9 GN=slc26a9 OS=Xenopus tropicalis (Western clawed frog) PE=2 SV=1	pendrin [Danio rerio]
c158916.graph_c1	20.2757	9.32613	0.000178159	-1.06685	down	--	--	Molecular Function: sequence-specific DNA binding transcription factor activity (GO:0003700);; Biological Process: regulation of transcription, DNA-templated (GO:0006355);; Cellular Component: nuclear matrix (GO:0016363);; Molecular Function: protein homodimerization activity (GO:0042803);; Biological Process: fat cell differentiation (GO:0045444);; Molecular Function: metal ion binding (GO:00468…	K10053|0.0|dre:767809|runx1t1, MGC154044, MTG8, si:ch211-232j17.1, zgc:154044	Protein CBFA2T3 GN=CBFA2T3 OS=Gallus gallus (Chicken) PE=2 SV=1	protein CBFA2T1 [Danio rerio]
c103504.graph_c0	37.7449	16.6761	0.000160477	-1.12236	down	[RTKL]	--	--	K04515|9e-99|dre:791855|camk2g1, MGC109908, camk2ga, zgc:109908	Calcium/calmodulin-dependent protein kinase type II delta chain GN=CAMK2D OS=Gallus gallus (Chicken) PE=2 SV=1	PREDICTED: calcium/calmodulin-dependent protein kinase type II subunit gamma-like isoform X26 [Maylandia zebra]
c152279.graph_c2	10.32	4.14589	3.01431e-06	-1.2604	down	--	--	Biological Process: negative regulation of transcription from RNA polymerase II promoter (GO:0000122);; Cellular Component: chromosome, centromeric region (GO:0000775);; Cellular Component: euchromatin (GO:0000791);; Molecular Function: DNA binding (GO:0003677);; Molecular Function: chromatin binding (GO:0003682);; Molecular Function: DNA (cytosine-5-)-methyltransferase activity (GO:0003886);; Ce…	K00558|0.0|ecb:100055881|DNMT3A	DNA (cytosine-5)-methyltransferase 3A GN=DNMT3A OS=Gallus gallus (Chicken) PE=2 SV=1	PREDICTED: DNA (cytosine-5)-methyltransferase 3A-like [Takifugu rubripes]
c105903.graph_c0	13.2875	5.66724	0.00074168	-1.1671	down	[K]	Transcription	Biological Process: embryo development (GO:0009790);; Biological Process: single-organism cellular process (GO:0044763);; Biological Process: system development (GO:0048731);;	--	Protein piccolo (Fragment) GN=PCLO OS=Gallus gallus (Chicken) PE=2 SV=1	PREDICTED: protein transport protein Sec24B [Danio rerio]
c79025.graph_c0	1.00296	0.0403777	2.21156e-12	-4.05594	down	--	--	--	--	--	PREDICTED: protein G7c-like [Danio rerio]
c155104.graph_c0	6.55941	3.082	0.00133726	-1.03331	down	--	--	--	--	--	PREDICTED: nuclear fragile X mental retardation-interacting protein 2 [Danio rerio]
c157372.graph_c0	19.1005	6.53479	1.31612e-08	-1.49011	down	--	--	Molecular Function: GTPase activity (GO:0003924);; Molecular Function: GTP binding (GO:0005525);; Biological Process: GTP catabolic process (GO:0006184);;	K01528|0.0|dre:566871|si:dkey-32e23.4	Dynamin-1-like protein GN=dnm1l OS=Danio rerio (Zebrafish) PE=2 SV=1	PREDICTED: dynamin-1-like protein-like isoform X1 [Maylandia zebra]
c149140.graph_c0	2.07626	0.701446	0.000796828	-1.47781	down	--	--	--	--	--	PREDICTED: uncharacterized protein LOC101169027 [Oryzias latipes]
c82289.graph_c0	2.32793	0.42694	0.00450699	-2.18545	down	[IQ]	--	--	--	--	--
c143058.graph_c1	14.79	6.50993	7.38465e-05	-1.12901	down	--	--	Molecular Function: inorganic anion exchanger activity (GO:0005452);; Biological Process: anion transport (GO:0006820);; Biological Process: regulation of pH (GO:0006885);; Cellular Component: integral component of membrane (GO:0016021);; Cellular Component: basolateral plasma membrane (GO:0016323);;	--	Electrogenic sodium bicarbonate cotransporter 1 GN=SLC4A4 OS=Ambystoma tigrinum (Eastern tiger salamander) PE=2 SV=1	PREDICTED: sodium-driven chloride bicarbonate exchanger-like isoform X2 [Maylandia zebra]
c160343.graph_c0	11.8931	2.09395	6.12689e-06	-2.3252	down	--	--	--	--	Putative nuclease HARBI1 GN=harbi1 OS=Danio rerio (Zebrafish) PE=2 SV=1	PREDICTED: putative nuclease HARBI1-like [Maylandia zebra]
c152736.graph_c1	11.4425	2.40144	2.23798e-10	-2.15939	down	[IQR]	--	Molecular Function: oxidoreductase activity (GO:0016491);; Biological Process: oxidation-reduction process (GO:0055114);;	--	D-beta-hydroxybutyrate dehydrogenase, mitochondrial (Precursor) GN=BDH1 OS=Gallus gallus (Chicken) PE=2 SV=1	uncharacterized protein LOC558132 [Danio rerio]
c156373.graph_c0	10.7837	5.1143	0.000649857	-1.02213	down	--	--	Biological Process: transport (GO:0006810);; Biological Process: organelle organization (GO:0006996);; Biological Process: microtubule-based process (GO:0007017);; Molecular Function: cytoskeletal protein binding (GO:0008092);; Biological Process: regulation of G-protein coupled receptor protein signaling pathway (GO:0008277);; Biological Process: cellular protein localization (GO:0034613);; Cell…	--	Myosin-11 GN=MYH11 OS=Gallus gallus (Chicken) PE=1 SV=4	PREDICTED: protein bicaudal D homolog 1-like isoform X3 [Maylandia zebra]
c147518.graph_c0	4.26053	1.94647	0.00566215	-1.06777	down	--	--	Cellular Component: integral component of membrane (GO:0016021);;	--	--	PREDICTED: progestin and adipoQ receptor family member 4-like isoform 1 [Danio rerio]
c154382.graph_c0	4.97607	13.6891	1.31444e-09	1.50596	up	--	--	--	--	--	PREDICTED: hypothetical protein LOC100705635 [Oreochromis niloticus]
c161173.graph_c0	1.30259	0.121285	6.78346e-14	-3.2177	down	--	--	Biological Process: formation of primary germ layer (GO:0001704);; Biological Process: regulation of receptor recycling (GO:0001919);; Molecular Function: ATP binding (GO:0005524);; Molecular Function: phosphatidylinositol-3,4,5-trisphosphate binding (GO:0005547);; Cellular Component: early endosome (GO:0005769);; Cellular Component: kinesin complex (GO:0005871);; Cellular Component: microtubule …	--	Chromosome-associated kinesin KIF4 GN=KIF4 OS=Gallus gallus (Chicken) PE=2 SV=1	PREDICTED: uncharacterized protein LOC101487774 [Maylandia zebra]
c152080.graph_c1	5.41361	2.45384	0.000792	-1.0838	down	--	--	Biological Process: leukocyte differentiation (GO:0002521);; Molecular Function: receptor binding (GO:0005102);; Cellular Component: phosphatidylinositol 3-kinase complex (GO:0005942);; Biological Process: transmembrane receptor protein tyrosine kinase signaling pathway (GO:0007169);; Molecular Function: kinase activity (GO:0016301);; Molecular Function: phosphatidylinositol 3-kinase regulator ac…	K02649|0.0|dre:404211|pik3r2	Phosphatidylinositol 3-kinase regulatory subunit alpha GN=pik3r1-a OS=Xenopus laevis (African clawed frog) PE=2 SV=1	Pik3r2 protein [Danio rerio]
c144756.graph_c1	12.5372	6.00035	0.000574903	-1.00999	down	[RTKL]	--	Biological Process: neuron migration (GO:0001764);; Molecular Function: ATP binding (GO:0005524);; Cellular Component: integral component of plasma membrane (GO:0005887);; Biological Process: learning (GO:0007612);; Biological Process: positive regulation of cell proliferation (GO:0008284);; Biological Process: positive regulation of gene expression (GO:0010628);; Biological Process: positive reg…	K04360|0.0|dre:570240|ntrk2b, si:ch211-220b11.1, trkB2	BDNF/NT-3 growth factors receptor (Precursor) GN=NTRK2 OS=Gallus gallus (Chicken) PE=1 SV=1	BDNF/NT-3 growth factors receptor precursor [Danio rerio]
c161915.graph_c0	4.20915	10.9017	1.80557e-08	1.4193	up	[I]	Lipid transport and metabolism	Molecular Function: glycerol-3-phosphate O-acyltransferase activity (GO:0004366);; Biological Process: phospholipid biosynthetic process (GO:0008654);; Biological Process: anatomical structure morphogenesis (GO:0009653);; Cellular Component: membrane (GO:0016020);; Biological Process: cellular component assembly (GO:0022607);; Biological Process: myelination (GO:0042552);; Biological Process: sin…	K00649|0.0|dre:572335|gnpat	--	PREDICTED: dihydroxyacetone phosphate acyltransferase [Danio rerio]
c162912.graph_c0	23.7281	9.58807	9.6212e-05	-1.24582	down	--	--	--	--	--	hypothetical protein A306_08860, partial [Columba livia]
c131400.graph_c0	1.62729	0.284878	0.00215022	-2.25014	down	[MG]	--	Biological Process: cellular metabolic process (GO:0044237);; Biological Process: primary metabolic process (GO:0044238);; Biological Process: organic substance metabolic process (GO:0071704);;	--	--	PREDICTED: dTDP-D-glucose 4,6-dehydratase-like [Takifugu rubripes]
c134636.graph_c0	0.262807	1.30136	0.00437044	2.15033	up	--	--	--	--	Zinc finger CCHC-type and RNA-binding motif-containing protein 1 GN=zcrb1 OS=Xenopus laevis (African clawed frog) PE=2 SV=1	gag-like protein [Danio rerio]
c139576.graph_c0	0.307812	1.46413	5.31395e-10	2.24312	up	--	--	--	--	--	PREDICTED: uncharacterized protein LOC101165212 [Oryzias latipes]
c156495.graph_c0	8.89335	4.03251	0.00026446	-1.08567	down	--	--	--	--	--	zisupton [Xiphophorus maculatus]
c155009.graph_c0	0.234333	0.952096	0.0016768	1.94719	up	--	--	--	--	Inner centromere protein A GN=incenp-a OS=Xenopus laevis (African clawed frog) PE=1 SV=1	PREDICTED: hypothetical protein LOC100700692 [Oreochromis niloticus]
c116024.graph_c0	0.892068	0.0920278	0.00307158	-2.74107	down	--	--	Biological Process: transport (GO:0006810);; Cellular Component: membrane (GO:0016020);;	K05863|1e-136|nve:NEMVE_v1g246069|hypothetical protein	Mitochondrial coenzyme A transporter SLC25A42 GN=slc25a42 OS=Xenopus tropicalis (Western clawed frog) PE=2 SV=1	ADP/ATP carrier protein 3 [Ictalurus punctatus]
c144678.graph_c0	3.44456	1.24579	0.000559731	-1.38974	down	--	--	Biological Process: leukocyte migration involved in immune response (GO:0002522);; Molecular Function: angiotensin type II receptor activity (GO:0004945);; Molecular Function: chemokine receptor activity (GO:0004950);; Biological Process: chemotaxis (GO:0006935);; Biological Process: response to bacterium (GO:0009617);; Cellular Component: integral component of membrane (GO:0016021);; Biological …	K04188|0.0|dre:791973|cxcr3.2, MGC92301, zgc:92301	C-X-C chemokine receptor type 4-A GN=cxcr4-a OS=Xenopus laevis (African clawed frog) PE=2 SV=1	CXCR3 chemokine receptor [Cyprinus carpio]
c158683.graph_c1	1.74969	4.84256	0.00200623	1.47539	up	--	--	--	--	--	Pol polyprotein [Dicentrarchus labrax]
c60506.graph_c0	0.921233	0.109592	0.00127176	-2.64629	down	[G]	Carbohydrate transport and metabolism	Biological Process: response to hypoxia (GO:0001666);; Cellular Component: chromosome (GO:0005694);; Cellular Component: cytosol (GO:0005829);; Biological Process: gluconeogenesis (GO:0006094);; Biological Process: glycolysis (GO:0006096);; Molecular Function: kinase activity (GO:0016301);; Biological Process: small molecule metabolic process (GO:0044281);;	K00927|1e-126|gga:395833|PGK1, PGK	Phosphoglycerate kinase GN=PGK OS=Gallus gallus (Chicken) PE=2 SV=2	PREDICTED: phosphoglycerate kinase-like [Ficedula albicollis]
c160171.graph_c2	42.09	16.1066	6.79655e-08	-1.33342	down	--	--	Molecular Function: nucleic acid binding (GO:0003676);;	--	TSC22 domain family protein 1 GN=TSC22D1 OS=Gallus gallus (Chicken) PE=2 SV=2	PREDICTED: R3H domain-containing protein 2-like [Maylandia zebra]
c142971.graph_c0	0.202474	1.02489	0.000339192	2.21925	up	[Q]	Secondary metabolites biosynthesis, transport and catabolism	Molecular Function: retinal isomerase activity (GO:0004744);; Cellular Component: endoplasmic reticulum (GO:0005783);; Cellular Component: cytosol (GO:0005829);; Cellular Component: plasma membrane (GO:0005886);; Biological Process: regulation of rhodopsin gene expression (GO:0007468);; Biological Process: visual perception (GO:0007601);; Biological Process: insulin receptor signaling pathway (GO…	--	Retinoid isomerohydrolase GN=rpe65a OS=Danio rerio (Zebrafish) PE=2 SV=1	retinoid isomerohydrolase [Danio rerio]
c160857.graph_c0	5.75386	2.67349	0.000333981	-1.05165	down	--	--	Cellular Component: intracellular (GO:0005622);; Cellular Component: plasma membrane (GO:0005886);; Biological Process: motor neuron axon guidance (GO:0008045);; Cellular Component: integral component of membrane (GO:0016021);; Molecular Function: semaphorin receptor activity (GO:0017154);; Biological Process: hippocampus development (GO:0021766);; Biological Process: pyramidal neuron development…	K06820|0.0|dre:567422|plxna3, plexina3	Plexin A3 (Precursor) GN=plxna3 OS=Danio rerio (Zebrafish) PE=2 SV=2	Plexin A3 [Danio rerio]
c129507.graph_c0	0	1.45288	1.05115e-07	4.65102	up	--	--	--	--	--	PREDICTED: zinc finger MYM-type protein 1-like [Xenopus (Silurana) tropicalis]
c156131.graph_c0	5.7226	2.52317	0.000996004	-1.12107	down	--	--	Cellular Component: early endosome (GO:0005769);; Cellular Component: Golgi apparatus (GO:0005794);; Biological Process: cell adhesion (GO:0007155);; Cellular Component: voltage-gated potassium channel complex (GO:0008076);; Cellular Component: cell surface (GO:0009986);; Molecular Function: enzyme binding (GO:0019899);; Biological Process: striatum development (GO:0021756);; Biological Process: …	K07380|0.0|dre:559157|contactin associated protein-like 2-like	Contactin-associated protein-like 5 (Precursor) GN=CNTNAP5 OS=Gallus gallus (Chicken) PE=2 SV=1	contactin-associated protein-like 2a alpha isoform [Danio rerio]
c156970.graph_c0	7.84801	2.50804	7.60154e-08	-1.58087	down	--	--	--	--	Transmembrane protein 200A GN=tmem200a OS=Danio rerio (Zebrafish) PE=3 SV=1	PREDICTED: transmembrane protein 200C-like [Danio rerio]
c143617.graph_c1	7.10924	2.09688	0.000343552	-1.65798	down	--	--	Molecular Function: protein phosphatase inhibitor activity (GO:0004864);; Biological Process: signal transduction (GO:0007165);; Cellular Component: cell part (GO:0044464);;	--	--	PREDICTED: uncharacterized protein LOC101168957 [Oryzias latipes]
c139687.graph_c0	25.6743	8.48098	1.25149e-08	-1.53854	down	--	--	--	K06756|3e-27|dre:556537|si:dkey-240a12.1	Neuronal cell adhesion molecule (Precursor) OS=Gallus gallus (Chicken) PE=1 SV=1	PREDICTED: neuronal cell adhesion molecule-like [Takifugu rubripes]
c149543.graph_c0	5.08338	1.76156	5.0237e-05	-1.45543	down	--	--	--	--	Protein FAM102A GN=fam102a OS=Xenopus laevis (African clawed frog) PE=2 SV=1	PREDICTED: protein FAM102A [Danio rerio]
c156759.graph_c0	1.59711	3.67679	0.00093005	1.23654	up	--	--	--	--	--	PREDICTED: uncharacterized protein LOC101464921 [Maylandia zebra]
c72824.graph_c0	9.85018	19.8923	0.000109708	1.06303	up	--	--	--	--	Tetraspanin-9 GN=tspan9 OS=Salmo salar (Atlantic salmon) PE=2 SV=1	unnamed protein product [Tetraodon nigroviridis]
c159938.graph_c0	0.444315	3.05305	0	2.78821	up	--	--	--	--	--	PREDICTED: hypothetical protein LOC368413 [Danio rerio]
c160194.graph_c0	14.3667	6.02765	9.78518e-06	-1.19862	down	--	--	Biological Process: somitogenesis (GO:0001756);; Cellular Component: intracellular (GO:0005622);; Cellular Component: integral component of plasma membrane (GO:0005887);; Molecular Function: semaphorin receptor activity (GO:0017154);; Biological Process: neural tube development (GO:0021915);; Biological Process: cerebellar granule cell precursor tangential migration (GO:0021935);; Biological Proc…	K06820|0.0|dre:561285|plexin A2	Plexin-A4 (Precursor) GN=plxna4 OS=Danio rerio (Zebrafish) PE=2 SV=1	PREDICTED: plexin-A2-like isoform X1 [Maylandia zebra]
c95449.graph_c0	0.965362	0.106228	0.0074511	-2.65256	down	--	--	Molecular Function: metalloendopeptidase activity (GO:0004222);; Molecular Function: calcium ion binding (GO:0005509);; Cellular Component: proteinaceous extracellular matrix (GO:0005578);; Biological Process: proteolysis (GO:0006508);; Molecular Function: zinc ion binding (GO:0008270);; Biological Process: tissue development (GO:0009888);; Biological Process: organ development (GO:0048513);;	K07994|0.0|dre:100006896|mmp13b, fi36g12, wu:fi36g12	Collagenase 3 (Precursor; Fragment) GN=mmp13 OS=Xenopus laevis (African clawed frog) PE=2 SV=1	matrix metalloproteinase 13 precursor [Salmo salar]
c147039.graph_c0	0.44833	1.94544	6.24356e-12	2.13508	up	--	--	--	--	G2/M phase-specific E3 ubiquitin-protein ligase GN=G2E3 OS=Gallus gallus (Chicken) PE=2 SV=1	PREDICTED: uncharacterized protein LOC101156956 [Oryzias latipes]
c151814.graph_c0	3.86825	11.4729	7.34436e-11	1.6134	up	--	--	Molecular Function: DNA binding (GO:0003677);; Molecular Function: sequence-specific DNA binding transcription factor activity (GO:0003700);; Molecular Function: signal transducer activity (GO:0004871);; Cellular Component: nucleus (GO:0005634);; Cellular Component: transcription factor complex (GO:0005667);; Cellular Component: cytoplasm (GO:0005737);; Biological Process: signal transduction (GO…	K09099|1e-109|dre:58099|arntl2, MGC158186, bmal2, wu:fj90c09	Aryl hydrocarbon receptor nuclear translocator-like protein 1 GN=ARNTL OS=Gallus gallus (Chicken) PE=1 SV=1	Arntl2 protein [Danio rerio]
c81904.graph_c0	20.3755	6.75183	2.36271e-05	-1.51773	down	[P]	Inorganic ion transport and metabolism	Molecular Function: calcium-transporting ATPase activity (GO:0005388);; Molecular Function: ATP binding (GO:0005524);; Biological Process: ATP catabolic process (GO:0006200);; Cellular Component: integral component of membrane (GO:0016021);; Molecular Function: metal ion binding (GO:0046872);; Biological Process: calcium ion transmembrane transport (GO:0070588);;	K05850|6e-71|hsa:492|ATP2B3, PMCA3, PMCA3a	Plasma membrane calcium-transporting ATPase 2 (Fragment) GN=atp2b2 OS=Oreochromis mossambicus (Mozambique tilapia) PE=2 SV=1	plasma membrane calcium-transporting ATPase 3 [Danio rerio]
c145579.graph_c0	3.92252	0.851106	0.000121597	-2.04726	down	--	--	Biological Process: regulation of cellular process (GO:0050794);;	--	--	B cell-specific coactivator of octamer binding factors [Ictalurus punctatus]
c105493.graph_c1	8.25407	3.53491	0.00337101	-1.15693	down	--	--	--	--	--	PREDICTED: zinc finger MYND domain-containing protein 19-like [Takifugu rubripes]
c145226.graph_c0	6.68501	2.91535	0.00246221	-1.13344	down	[R]	General function prediction only	Molecular Function: binding (GO:0005488);;	--	Oocyte zinc finger protein XlCOF6 (Fragment) OS=Xenopus laevis (African clawed frog) PE=3 SV=1	unnamed protein product [Tetraodon nigroviridis]
c155491.graph_c0	4.36319	1.42537	8.92557e-06	-1.53982	down	--	--	--	--	--	PREDICTED: uncharacterized protein LOC101477648 [Maylandia zebra]
c142560.graph_c0	7.04177	3.03212	0.00686118	-1.14701	down	--	--	Biological Process: protein polyubiquitination (GO:0000209);; Molecular Function: ubiquitin-protein ligase activity (GO:0004842);; Cellular Component: nucleus (GO:0005634);; Cellular Component: early endosome (GO:0005769);; Biological Process: protein monoubiquitination (GO:0006513);; Molecular Function: zinc ion binding (GO:0008270);; Biological Process: endosome to lysosome transport (GO:000833…	K10604|1e-100|dre:553327|mahogunin, ring finger 1	Probable E3 ubiquitin-protein ligase MGRN1 GN=mgrn1 OS=Danio rerio (Zebrafish) PE=2 SV=1	probable E3 ubiquitin-protein ligase MGRN1 [Danio rerio]
c162585.graph_c0	0.913312	3.95045	0	2.1501	up	--	--	Biological Process: ciliary or bacterial-type flagellar motility (GO:0001539);; Molecular Function: microtubule motor activity (GO:0003777);; Molecular Function: ATP binding (GO:0005524);; Cellular Component: axonemal dynein complex (GO:0005858);; Biological Process: ATP catabolic process (GO:0006200);; Biological Process: microtubule-based movement (GO:0007018);; Molecular Function: ATPase activ…	--	--	PREDICTED: LOW QUALITY PROTEIN: dynein heavy chain 6, axonemal-like [Maylandia zebra]
c161106.graph_c0	1.63254	0.465746	0.000950062	-1.69312	down	--	--	Molecular Function: transferase activity (GO:0016740);;	K10908|0.0|dre:557066|polrmt, si:dkeyp-74c5.5, wu:fb73g10	--	PREDICTED: DNA-directed RNA polymerase, mitochondrial-like, partial [Maylandia zebra]
c147167.graph_c0	18.7797	6.37584	1.96504e-09	-1.50325	down	--	--	Biological Process: multicellular organismal development (GO:0007275);; Biological Process: single-organism developmental process (GO:0044767);; Biological Process: anatomical structure development (GO:0048856);;	--	Protein starmaker (Precursor) GN=stm OS=Danio rerio (Zebrafish) PE=2 SV=1	PREDICTED: reticulon-4-like [Maylandia zebra]
c131289.graph_c0	5.52658	2.2497	3.12612e-05	-1.23811	down	--	--	Molecular Function: ubiquitin thiolesterase activity (GO:0004221);; Biological Process: ubiquitin-dependent protein catabolic process (GO:0006511);; Molecular Function: cysteine-type peptidase activity (GO:0008234);;	K11840|0.0|dre:568683|usp9	--	probable ubiquitin carboxyl-terminal hydrolase FAF-X [Danio rerio]
c154484.graph_c0	9.67241	4.33091	0.000143858	-1.10419	down	--	--	Molecular Function: chloride channel activity (GO:0005254);; Cellular Component: plasma membrane (GO:0005886);; Biological Process: chloride transport (GO:0006821);; Biological Process: ion transmembrane transport (GO:0034220);; Cellular Component: chloride channel complex (GO:0034707);;	--	Protein tweety homolog 3 GN=ttyh3 OS=Danio rerio (Zebrafish) PE=2 SV=1	PREDICTED: protein tweety homolog 3-like [Oreochromis niloticus]
c160499.graph_c0	2.47631	1.07634	0.00322574	-1.13707	down	--	--	--	--	Spectrin alpha chain, non-erythrocytic 1 GN=SPTAN1 OS=Gallus gallus (Chicken) PE=1 SV=3	PREDICTED: uncharacterized protein LOC101473052 isoform X2 [Maylandia zebra]
c121453.graph_c0	7.50287	2.39379	1.44812e-05	-1.56988	down	--	--	Molecular Function: DNA binding (GO:0003677);; Molecular Function: RNA binding (GO:0003723);; Biological Process: RNA metabolic process (GO:0016070);;	K03260|3e-81|dre:572435|MGC158450, wu:fb50a05, wu:fc60b06	E3 ubiquitin-protein ligase Hakai GN=cbll1 OS=Xenopus laevis (African clawed frog) PE=2 SV=1	eukaryotic translation initiation factor 4 gamma 1 [Danio rerio]
c144171.graph_c0	1.83133	0.486426	0.00020332	-1.79428	down	[FR]	--	Biological Process: guanine catabolic process (GO:0006147);; Molecular Function: zinc ion binding (GO:0008270);; Molecular Function: guanine deaminase activity (GO:0008892);;	K01487|0.0|dre:553701|MGC112282	--	guanine deaminase [Danio rerio]
c150729.graph_c1	19.8065	8.78645	4.50637e-05	-1.11924	down	--	--	Molecular Function: inorganic anion exchanger activity (GO:0005452);; Biological Process: anion transport (GO:0006820);; Biological Process: regulation of pH (GO:0006885);; Cellular Component: integral component of membrane (GO:0016021);; Cellular Component: basolateral plasma membrane (GO:0016323);;	K13859|0.0|dre:557494|sodium bicarbonate cotransporter 3-like	Electrogenic sodium bicarbonate cotransporter 1 GN=SLC4A4 OS=Ambystoma tigrinum (Eastern tiger salamander) PE=2 SV=1	PREDICTED: electroneutral sodium bicarbonate exchanger 1-like isoform X2 [Maylandia zebra]
c155163.graph_c0	5.91498	2.61738	0.000235192	-1.11945	down	[OJ]	--	Cellular Component: cytoplasmic part (GO:0044444);;	--	Skin secretory protein xP2 (Precursor) GN=p2 OS=Xenopus laevis (African clawed frog) PE=1 SV=2	la-related protein 4B [Danio rerio]
c105678.graph_c0	8.81831	4.08097	0.00859079	-1.04895	down	--	--	--	--	--	Bri3bp protein [Danio rerio]
c81300.graph_c0	30.215	11.8962	2.28025e-06	-1.28863	down	--	--	Biological Process: heart looping (GO:0001947);; Cellular Component: mitochondrial envelope (GO:0005740);; Cellular Component: integral component of membrane (GO:0016021);; Biological Process: positive regulation of apoptotic process (GO:0043065);; Biological Process: negative regulation of heart contraction (GO:0045822);;	--	--	BCL2/adenovirus E1B interacting protein 3-like a [Danio rerio]
c152721.graph_c0	3.36404	1.41387	0.00748438	-1.17904	down	--	--	Molecular Function: sequence-specific DNA binding RNA polymerase II transcription factor activity (GO:0000981);; Biological Process: morphogenesis of an epithelium (GO:0002009);; Biological Process: system process (GO:0003008);; Molecular Function: DNA binding (GO:0003677);; Cellular Component: nucleus (GO:0005634);; Biological Process: response to stress (GO:0006950);; Biological Process: actin …	K04378|0.0|dre:30431|srf, MGC192699, srf1	Serum response factor GN=srf OS=Xenopus laevis (African clawed frog) PE=2 SV=1	PREDICTED: serum response factor-like [Oreochromis niloticus]
c151842.graph_c0	3.917	1.04491	3.93343e-06	-1.81063	down	[R]	General function prediction only	Molecular Function: nucleic acid binding (GO:0003676);; Molecular Function: metal ion binding (GO:0046872);;	--	Zinc finger protein Xfin OS=Xenopus laevis (African clawed frog) PE=1 SV=1	zinc finger protein 362 [Danio rerio]
c151802.graph_c0	17.4193	7.74342	8.97951e-05	-1.11505	down	--	--	Cellular Component: intracellular (GO:0005622);;	--	Rho GTPase-activating protein 21-A GN=arhgap21-a OS=Xenopus laevis (African clawed frog) PE=2 SV=1	PREDICTED: rho GTPase-activating protein 21-like [Takifugu rubripes]
c162583.graph_c1	5.87851	1.71953	4.21061e-06	-1.68941	down	--	--	--	--	Nuclear factor 7, brain OS=Xenopus laevis (African clawed frog) PE=1 SV=1	Uncharacterized protein [Dicentrarchus labrax]
c145388.graph_c1	60.7915	24.8968	1.18003e-06	-1.23576	down	[HJ]	--	Molecular Function: ATP binding (GO:0005524);; Cellular Component: cytoplasm (GO:0005737);; Biological Process: cellular protein modification process (GO:0006464);; Molecular Function: metal ion binding (GO:0046872);; Molecular Function: N-acetyl-L-aspartate-L-glutamate ligase activity (GO:0072590);; Molecular Function: citrate-L-glutamate ligase activity (GO:0072591);;	--	Beta-citryl-glutamate synthase B GN=rimklb OS=Danio rerio (Zebrafish) PE=2 SV=1	beta-citryl-glutamate synthase B [Danio rerio]
c135513.graph_c0	24.3299	10.9115	4.61726e-05	-1.10444	down	[KR]	--	Molecular Function: N-acetyltransferase activity (GO:0008080);;	--	Putative N-acetyltransferase 16 GN=nat16 OS=Xenopus tropicalis (Western clawed frog) PE=2 SV=1	PREDICTED: putative N-acetyltransferase C7orf52-like [Danio rerio]
c128415.graph_c0	8.08589	3.29404	0.000393646	-1.23119	down	--	--	--	--	Shootin-1 OS=Danio rerio (Zebrafish) PE=2 SV=2	LOC557118 protein [Danio rerio]
c162465.graph_c0	11.8402	5.21409	3.98443e-05	-1.12952	down	[E]	Amino acid transport and metabolism	Biological Process: amino acid transmembrane transport (GO:0003333);; Molecular Function: amino acid transmembrane transporter activity (GO:0015171);; Cellular Component: integral component of membrane (GO:0016021);;	K13866|0.0|dre:100332290|solute carrier family 7 (cationic amino acid transporter, y+ system), member 4-like	Low affinity cationic amino acid transporter 2 GN=SLC7A2 OS=Gallus gallus (Chicken) PE=2 SV=1	cationic amino acid transporter 4 [Danio rerio]
c143551.graph_c1	4.80558	1.98061	0.000250853	-1.21655	down	--	--	Cellular Component: stress fiber (GO:0001725);; Molecular Function: motor activity (GO:0003774);; Molecular Function: actin binding (GO:0003779);; Molecular Function: calmodulin binding (GO:0005516);; Molecular Function: ATP binding (GO:0005524);; Cellular Component: muscle myosin complex (GO:0005859);; Biological Process: smooth muscle contraction (GO:0006939);; Molecular Function: structural co…	K10352|0.0|dre:554168|myh11a, myh11	Myosin-11 GN=MYH11 OS=Gallus gallus (Chicken) PE=1 SV=4	Myosin, heavy polypeptide 11, smooth muscle [Danio rerio]
c69269.graph_c0	15.8152	6.40431	4.18239e-05	-1.2447	down	--	--	Biological Process: embryonic axis specification (GO:0000578);; Molecular Function: ubiquitin-protein ligase activity (GO:0004842);; Cellular Component: nucleus (GO:0005634);; Biological Process: regulation of transcription, DNA-templated (GO:0006355);; Molecular Function: transcription factor binding (GO:0008134);; Biological Process: protein ubiquitination involved in ubiquitin-dependent protei…	--	E3 ubiquitin-protein ligase RNF12-B GN=rnf12-b OS=Xenopus laevis (African clawed frog) PE=2 SV=1	PREDICTED: E3 ubiquitin-protein ligase RNF12-A-like [Oryzias latipes]
c148295.graph_c0	0.437908	1.59018	5.54128e-06	1.85663	up	--	--	--	--	Myosin-binding protein C, fast-type GN=MYBPC2 OS=Gallus gallus (Chicken) PE=1 SV=3	uncharacterized protein LOC796577 [Danio rerio]
c154033.graph_c0	2.97726	1.14759	0.000526191	-1.30498	down	--	--	--	--	--	PREDICTED: hypothetical protein LOC100707133 [Oreochromis niloticus]
c174610.graph_c0	1.77029	0.069572	0.000924186	-3.43017	down	[P]	Inorganic ion transport and metabolism	--	--	--	PREDICTED: flavin-containing monooxygenase FMO GS-OX4-like [Maylandia zebra]
c156176.graph_c0	7.89913	3.14175	1.6456e-05	-1.2712	down	[J]	Translation, ribosomal structure and biogenesis	Cellular Component: nucleus (GO:0005634);; Cellular Component: cytoplasm (GO:0005737);; Biological Process: L-methionine biosynthetic process from S-adenosylmethionine (GO:0019284);; Biological Process: L-methionine salvage from methylthioadenosine (GO:0019509);; Molecular Function: S-methyl-5-thioribose-1-phosphate isomerase activity (GO:0046523);;	K08963|1e-126|aml:100481679|methylthioribose-1-phosphate isomerase-like	Methylthioribose-1-phosphate isomerase GN=mri1 OS=Xenopus laevis (African clawed frog) PE=2 SV=1	PREDICTED: methylthioribose-1-phosphate isomerase-like [Oreochromis niloticus]
c158848.graph_c0	2.17329	0.872805	0.00445686	-1.24186	down	--	--	--	--	Rhotekin-2 GN=rtkn2 OS=Xenopus laevis (African clawed frog) PE=2 SV=1	uncharacterized protein LOC447899 [Danio rerio]
c153951.graph_c0	18.2681	8.35634	0.000123163	-1.07523	down	[R]	General function prediction only	Molecular Function: ARF guanyl-nucleotide exchange factor activity (GO:0005086);; Molecular Function: phospholipid binding (GO:0005543);; Cellular Component: cytoplasm (GO:0005737);; Cellular Component: trans-Golgi network (GO:0005802);; Cellular Component: plasma membrane (GO:0005886);; Cellular Component: tight junction (GO:0005923);; Biological Process: vesicle-mediated transport (GO:0016192);…	--	Src kinase-associated phosphoprotein 2-A GN=skap2-a OS=Xenopus laevis (African clawed frog) PE=2 SV=1	PREDICTED: cytohesin-2-like isoform X1 [Maylandia zebra]
c124136.graph_c0	0.484798	2.74356	0.00175037	2.30891	up	--	--	--	--	--	PREDICTED: uncharacterized protein LOC101162136 [Oryzias latipes]
c162923.graph_c0	1.11979	4.03769	2.74891e-12	1.8863	up	--	--	Biological Process: blood vessel development (GO:0001568);; Biological Process: anatomical structure morphogenesis (GO:0009653);; Cellular Component: integral component of membrane (GO:0016021);; Biological Process: single-organism cellular process (GO:0044763);; Biological Process: localization (GO:0051179);;	--	--	PREDICTED: hypothetical protein LOC100699259 [Oreochromis niloticus]
c135992.graph_c0	1.1385	0.240923	0.00193966	-2.04316	down	--	--	Biological Process: angiogenesis (GO:0001525);; Molecular Function: receptor activity (GO:0004872);; Cellular Component: membrane (GO:0016020);; Biological Process: regulation of anatomical structure morphogenesis (GO:0022603);; Biological Process: negative regulation of biological process (GO:0048519);; Biological Process: cellular developmental process (GO:0048869);; Biological Process: regulat…	K06840|0.0|dre:100004611|sema3bl, fc22d04, si:ch211-106g4.1, wu:fc22d04	Semaphorin-3E (Precursor) GN=SEMA3E OS=Gallus gallus (Chicken) PE=2 SV=1	semaphorin-3G precursor [Danio rerio]
c161267.graph_c0	10.3639	3.12926	4.26315e-12	-1.67279	down	--	--	--	--	Protein shisa-9 (Precursor) GN=shisa9 OS=Xenopus tropicalis (Western clawed frog) PE=2 SV=2	PREDICTED: protein shisa-9-like isoform X1 [Maylandia zebra]
c137736.graph_c0	20.7564	7.41568	0.000276353	-1.40877	down	--	--	--	--	--	PREDICTED: metabotropic glutamate receptor 5 [Anas platyrhynchos]
c54461.graph_c0	7.13034	2.59141	0.00329844	-1.37493	down	--	--	Biological Process: regulation of protein phosphorylation (GO:0001932);; Molecular Function: protein binding (GO:0005515);; Cellular Component: cAMP-dependent protein kinase complex (GO:0005952);; Biological Process: signal transduction (GO:0007165);; Molecular Function: cAMP-dependent protein kinase regulator activity (GO:0008603);;	K04739|2e-44|dre:100331387|cAMP-dependent protein kinase, regulatory subunit beta 2-like	--	PREDICTED: cAMP-dependent protein kinase type II-beta regulatory subunit-like [Maylandia zebra]
c154954.graph_c0	9.02005	2.3016	0.000970809	-1.83091	down	--	--	--	--	--	PREDICTED: NACHT, LRR and PYD domains-containing protein 3 [Danio rerio]
c167048.graph_c0	1.70349	0.295975	0.00772953	-2.22929	down	[P]	Inorganic ion transport and metabolism	--	--	--	--
c142202.graph_c0	15.6782	6.40232	9.62448e-06	-1.23592	down	--	--	--	--	--	PREDICTED: sterile alpha motif domain-containing protein 12-like isoform X1 [Maylandia zebra]
c154488.graph_c1	4.50872	1.9801	0.00255268	-1.12382	down	[P]	Inorganic ion transport and metabolism	Molecular Function: delayed rectifier potassium channel activity (GO:0005251);; Cellular Component: voltage-gated potassium channel complex (GO:0008076);; Biological Process: optic nerve structural organization (GO:0021633);; Biological Process: regulation of ion transmembrane transport (GO:0034765);; Cellular Component: juxtaparanode region of axon (GO:0044224);; Biological Process: protein homo…	K04875|0.0|dre:562853|zgc:174907	Potassium voltage-gated channel subfamily A member 2 GN=kcna2 OS=Oncorhynchus mykiss (Rainbow trout) PE=2 SV=1	potassium voltage-gated channel subfamily A member 2 [Danio rerio]
c161014.graph_c0	43.8789	2.39489	0	-4.11391	down	[L]	Replication, recombination and repair	--	--	--	Pol polyprotein [Dicentrarchus labrax]
c91760.graph_c0	0.614731	5.9612	0	3.20488	up	[P]	Inorganic ion transport and metabolism	Molecular Function: delayed rectifier potassium channel activity (GO:0005251);; Cellular Component: voltage-gated potassium channel complex (GO:0008076);; Biological Process: regulation of ion transmembrane transport (GO:0034765);; Biological Process: protein homooligomerization (GO:0051260);; Biological Process: potassium ion transmembrane transport (GO:0071805);;	--	Potassium voltage-gated channel subfamily A member 10 GN=KCNA10 OS=Gallus gallus (Chicken) PE=2 SV=1	PREDICTED: potassium voltage-gated channel subfamily A member 10-like [Danio rerio]
c106772.graph_c0	78.0104	25.8118	1.25398e-10	-1.54228	down	[R]	General function prediction only	Molecular Function: GTPase activity (GO:0003924);; Molecular Function: GTP binding (GO:0005525);; Molecular Function: phospholipid binding (GO:0005543);; Cellular Component: microtubule (GO:0005874);; Biological Process: GTP catabolic process (GO:0006184);;	K01528|1e-155|xtr:448130|dnm1, MGC69248, dnm	Dynamin-1-like protein GN=dnm1l OS=Danio rerio (Zebrafish) PE=2 SV=1	dynamin-1 [Danio rerio]
