# Supplementary material for: Transcriptome analyses of sex differential gene expression in brains of rare minnow (Gobiocypris rarus) and effects of tributyltin exposure
Source: Data Brief. 2018 Mar 29;18:1193–5. doi: 10.1016/j.dib.2018.03.119 (PMC5996493; doi:10.1016/j.dib.2018.03.119)
Supplement: Supplementary file 5 — Supplementary material [file mmc5.xlsx]

## Sheet: 111 female-biased
The 111 female-biased DEGs down-regulated response to TBT exposure in female fish
#ID	Annotation
	COG_class	COG_class_annotation	GO_annotation	KEGG_annotation	Swissprot_annotation	nr_annotation
c112946.graph_c0	--	--	--	--	--	--
c116078.graph_c0	--	--	--	--	--	--
c118445.graph_c0	--	--	--	--	Transposon TX1 uncharacterized 149 kDa protein OS=Xenopus laevis (African clawed frog) PE=4 SV=1	reverse transcriptase [Oryzias latipes]
c118974.graph_c0	--	--	--	--	--	--
c121933.graph_c0	--	--	--	--	--	--
c129193.graph_c0	--	--	--	--	--	hypothetical protein UY3_07672 [Chelonia mydas]
c129466.graph_c0	--	--	--	--	--	PREDICTED: hypothetical protein LOC100005637 [Danio rerio]
c132848.graph_c1	--	--	--	--	--	PREDICTED: uncharacterized protein LOC101169027 [Oryzias latipes]
c132933.graph_c0	--	--	Molecular Function: retinoic acid binding (GO:0001972);; Molecular Function: prostaglandin-D synthase activity (GO:0004667);; Molecular Function: transporter activity (GO:0005215);; Cellular Component: extracellular region (GO:0005576);; Biological Process: lipid metabolic process (GO:0006629);; Biological Process: transport (GO:0006810);; Molecular Function: small molecule binding (GO:0036094);;	K01830|1e-102|dre:336492|ptgds, hm:zeh0800, wu:fb10b10, wu:fb11h03	Lipocalin (Precursor) OS=Bufo marinus (Giant toad) PE=1 SV=1	prostaglandin D2 synthase, brain precursor [Danio rerio]
c133247.graph_c0	--	--	Cellular Component: Golgi apparatus (GO:0005794);; Biological Process: transport (GO:0006810);; Cellular Component: integral component of membrane (GO:0016021);; Biological Process: cellular response to xenobiotic stimulus (GO:0071466);;	K12388|0.0|dre:799153|sort1b, sort1, sort1l, wu:fj17g07, wu:fj22b04	Sortilin (Precursor) GN=sort1 OS=Danio rerio (Zebrafish) PE=2 SV=1	sortilin 1, like [Danio rerio]
c134442.graph_c0	--	--	--	--	--	hypothetical protein UY3_00021 [Chelonia mydas]
c134636.graph_c0	--	--	--	--	Zinc finger CCHC-type and RNA-binding motif-containing protein 1 GN=zcrb1 OS=Xenopus laevis (African clawed frog) PE=2 SV=1	gag-like protein [Danio rerio]
c136604.graph_c0	[E]	Amino acid transport and metabolism	Molecular Function: oxytocin receptor activity (GO:0004990);; Cellular Component: cytoplasm (GO:0005737);; Biological Process: G-protein coupled receptor signaling pathway (GO:0007186);; Molecular Function: zinc ion binding (GO:0008270);; Molecular Function: methionine synthase activity (GO:0008705);; Molecular Function: homocysteine S-methyltransferase activity (GO:0008898);; Biological Process:…	K00548|0.0|dre:378847|mtr, cb830	Betaine--homocysteine S-methyltransferase 1 GN=bhmt OS=Xenopus tropicalis (Western clawed frog) PE=2 SV=1	methionine synthase [Danio rerio]
c137369.graph_c0	--	--	--	--	--	--
c137524.graph_c0	[L]	Replication, recombination and repair	--	--	--	polyprotein, partial [Crocodylus porosus]
c137615.graph_c0	--	--	--	--	--	--
c137644.graph_c0	--	--	Biological Process: transport (GO:0006810);;	--	--	PREDICTED: potassium voltage-gated channel subfamily B member 2 [Danio rerio]
c137644.graph_c1	[P]	Inorganic ion transport and metabolism	Molecular Function: delayed rectifier potassium channel activity (GO:0005251);; Cellular Component: voltage-gated potassium channel complex (GO:0008076);; Biological Process: regulation of ion transmembrane transport (GO:0034765);; Biological Process: protein homooligomerization (GO:0051260);; Biological Process: potassium ion transmembrane transport (GO:0071805);;	--	Potassium voltage-gated channel subfamily A member 10 GN=KCNA10 OS=Gallus gallus (Chicken) PE=2 SV=1	PREDICTED: potassium voltage-gated channel subfamily B member 2 [Danio rerio]
c138291.graph_c0	--	--	--	--	--	PREDICTED: uncharacterized protein LOC101157319 [Oryzias latipes]
c138343.graph_c0	--	--	Biological Process: negative regulation of transcription from RNA polymerase II promoter (GO:0000122);; Molecular Function: RNA polymerase II core promoter proximal region sequence-specific DNA binding transcription factor activity involved in negative regulation of transcription (GO:0001078);; Molecular Function: steroid hormone receptor activity (GO:0003707);; Molecular Function: thyroid hormon…	K03728|1e-72|dre:494487|nr1d1, Eip75B	Peroxisome proliferator-activated receptor delta GN=ppard OS=Xenopus laevis (African clawed frog) PE=1 SV=1	rev-erb alpha [Danio rerio]
c138930.graph_c1	--	--	--	--	--	hypothetical protein UY3_00022 [Chelonia mydas]
c139508.graph_c1	--	--	Biological Process: cellular process (GO:0009987);;	--	G2/M phase-specific E3 ubiquitin-protein ligase GN=G2E3 OS=Gallus gallus (Chicken) PE=2 SV=1	PREDICTED: G2/M phase-specific E3 ubiquitin-protein ligase-like [Oryzias latipes]
c139893.graph_c0	--	--	--	--	Skin secretory protein xP2 (Precursor) GN=p2 OS=Xenopus laevis (African clawed frog) PE=1 SV=2	--
c140159.graph_c0	--	--	--	--	--	PREDICTED: uncharacterized protein K02A2.6-like [Oryzias latipes]
c141445.graph_c0	--	--	--	--	--	polyprotein, partial [Crocodylus porosus]
c141548.graph_c0	--	--	Molecular Function: zinc ion binding (GO:0008270);; Molecular Function: ligase activity (GO:0016874);;	--	--	uncharacterized protein LOC334203 [Danio rerio]
c142562.graph_c0	--	--	Molecular Function: nucleotide binding (GO:0000166);; Molecular Function: RNA binding (GO:0003723);;	--	Insulin-like growth factor 2 mRNA-binding protein 3-A GN=igf2bp3-a OS=Xenopus laevis (African clawed frog) PE=1 SV=1	IGF-II mRNA-binding protein 2a [Danio rerio]
c142660.graph_c0	[R]	General function prediction only	Molecular Function: protein binding (GO:0005515);; Cellular Component: anaphase-promoting complex (GO:0005680);; Biological Process: anaphase-promoting complex-dependent proteasomal ubiquitin-dependent protein catabolic process (GO:0031145);; Biological Process: cell division (GO:0051301);;	K03350|0.0|pon:100444022|CDC27	--	PREDICTED: cell division cycle protein 27 homolog isoform X1 [Melopsittacus undulatus]
c142965.graph_c0	--	--	--	--	--	polymeric immunoglobulin receptor [Cyprinus carpio]
c143220.graph_c0	--	--	--	--	Uncharacterized protein KIAA1737 homolog OS=Xenopus laevis (African clawed frog) PE=2 SV=1	PREDICTED: uncharacterized protein KIAA1737-like [Danio rerio]
c144079.graph_c0	[L]	Replication, recombination and repair	Biological Process: negative regulation of transcription from RNA polymerase II promoter (GO:0000122);; Molecular Function: nucleotide binding (GO:0000166);; Molecular Function: protein binding transcription factor activity (GO:0000988);; Molecular Function: damaged DNA binding (GO:0003684);; Molecular Function: single-stranded DNA binding (GO:0003697);; Molecular Function: DNA photolyase activit…	K02295|1e-154|dre:83774|cry3, fe16d07, wu:fe16d07, zcry3	Cryptochrome-2 GN=CRY2 OS=Gallus gallus (Chicken) PE=2 SV=2	cryptochrome-2 [Danio rerio]
c144079.graph_c1	[L]	Replication, recombination and repair	Biological Process: negative regulation of transcription from RNA polymerase II promoter (GO:0000122);; Molecular Function: nucleotide binding (GO:0000166);; Molecular Function: protein binding transcription factor activity (GO:0000988);; Molecular Function: damaged DNA binding (GO:0003684);; Molecular Function: single-stranded DNA binding (GO:0003697);; Molecular Function: DNA photolyase activit…	K02295|0.0|dre:83774|cry3, fe16d07, wu:fe16d07, zcry3	Cryptochrome-2 GN=CRY2 OS=Gallus gallus (Chicken) PE=2 SV=2	cryptochrome-2 [Danio rerio]
c144221.graph_c0	--	--	--	--	--	--
c144302.graph_c0	--	--	Cellular Component: intracellular (GO:0005622);; Biological Process: unsaturated fatty acid metabolic process (GO:0033559);;	--	--	unnamed protein product [Tetraodon nigroviridis]
c144302.graph_c1	[R]	General function prediction only	Biological Process: fatty acid metabolic process (GO:0006631);;	--	--	PREDICTED: calcium-independent phospholipase A2-gamma-like [Maylandia zebra]
c144368.graph_c0	--	--	--	--	--	PREDICTED: zinc finger BED domain-containing protein 1-like [Maylandia zebra]
c144580.graph_c0	--	--	--	--	--	--
c145460.graph_c0	[RTKL]	--	Cellular Component: spindle pole (GO:0000922);; Molecular Function: protein serine/threonine kinase activity (GO:0004674);; Molecular Function: ATP binding (GO:0005524);; Cellular Component: cytoplasm (GO:0005737);; Cellular Component: centrosome (GO:0005813);; Cellular Component: spindle microtubule (GO:0005876);; Molecular Function: microtubule binding (GO:0008017);; Biological Process: peptidy…	K11481|0.0|dre:445246|aurka, zgc:100912	Aurora kinase A-B GN=aurka-b OS=Xenopus laevis (African clawed frog) PE=2 SV=3	aurora kinase A [Danio rerio]
c146015.graph_c0	--	--	--	--	--	--
c146869.graph_c0	--	--	--	--	--	--
c146978.graph_c1	--	--	--	--	--	hypothetical protein UY3_00022 [Chelonia mydas]
c147253.graph_c0	--	--	--	--	--	--
c147275.graph_c0	--	--	Biological Process: negative regulation of transcription from RNA polymerase II promoter (GO:0000122);; Molecular Function: RNA polymerase II core promoter proximal region sequence-specific DNA binding transcription factor activity involved in negative regulation of transcription (GO:0001078);; Molecular Function: steroid hormone receptor activity (GO:0003707);; Molecular Function: thyroid hormon…	K03728|0.0|dre:494487|nr1d1, Eip75B	Retinoic acid receptor alpha GN=RARA OS=Gallus gallus (Chicken) PE=2 SV=1	nuclear receptor subfamily 1 group D member 1 [Danio rerio]
c147280.graph_c1	--	--	--	--	--	--
c147324.graph_c0	--	--	--	--	--	--
c148179.graph_c0	--	--	Molecular Function: chromatin binding (GO:0003682);; Biological Process: negative regulation of histone methylation (GO:0031061);; Molecular Function: histone demethylase activity (GO:0032452);; Cellular Component: ESC/E(Z) complex (GO:0035098);; Biological Process: regulation of cell proliferation (GO:0042127);; Biological Process: negative regulation of transcription, DNA-templated (GO:0045892)…	--	Protein Jumonji GN=jarid2b OS=Danio rerio (Zebrafish) PE=3 SV=2	PREDICTED: protein Jumonji isoform X2 [Anas platyrhynchos]
c148522.graph_c0	[K]	Transcription	--	--	--	--
c148568.graph_c0	[K]	Transcription	Biological Process: lens development in camera-type eye (GO:0002088);; Biological Process: transcription, DNA-templated (GO:0006351);; Biological Process: response to heat (GO:0009408);; Molecular Function: sequence-specific DNA binding (GO:0043565);;	--	Heat shock factor protein GN=hsf1 OS=Xenopus laevis (African clawed frog) PE=2 SV=1	heat shock transcription factor 1b [Oncorhynchus mykiss]
c148870.graph_c0	--	--	--	--	--	hypothetical protein UY3_00022 [Chelonia mydas]
c148893.graph_c0	[K]	Transcription	--	--	Serine/arginine repetitive matrix protein 1 GN=SRRM1 OS=Gallus gallus (Chicken) PE=2 SV=1	PREDICTED: DNA-directed RNA polymerase II subunit RPB1-like [Maylandia zebra]
c149220.graph_c0	--	--	--	--	--	hypothetical protein UY3_07672 [Chelonia mydas]
c149925.graph_c0	--	--	--	--	--	hypothetical protein UY3_07672 [Chelonia mydas]
c150524.graph_c0	--	--	--	--	--	--
c150524.graph_c1	--	--	--	--	--	--
c150951.graph_c0	--	--	Biological Process: erythrocyte differentiation (GO:0030218);;	--	Zinc-binding protein A33 OS=Pleurodeles waltl (Iberian ribbed newt) PE=1 SV=2	PREDICTED: e3 ubiquitin-protein ligase TRIM21 [Danio rerio]
c151018.graph_c0	--	--	--	--	--	PREDICTED: uncharacterized protein LOC100489607 [Xenopus (Silurana) tropicalis]
c152113.graph_c0	--	--	Molecular Function: protein binding (GO:0005515);; Biological Process: signal transduction (GO:0007165);;	--	S-arrestin GN=sag OS=Xenopus laevis (African clawed frog) PE=2 SV=1	arrestin 1 [Cyprinus carpio]
c152589.graph_c0	--	--	--	--	--	PREDICTED: integumentary mucin C.1-like isoform X1 [Maylandia zebra]
c152786.graph_c1	--	--	--	--	--	--
c152849.graph_c0	--	--	--	--	--	--
c153371.graph_c0	[L]	Replication, recombination and repair	--	--	--	PREDICTED: uncharacterized protein K02A2.6-like [Danio rerio]
c153420.graph_c0	--	--	--	--	--	unknown [Oryzias latipes]
c153834.graph_c0	[L]	Replication, recombination and repair	--	--	--	PREDICTED: uncharacterized protein LOC101796487 [Anas platyrhynchos]
c154179.graph_c0	--	--	--	--	--	--
c155367.graph_c0	--	--	--	--	--	--
c155439.graph_c0	--	--	--	--	Uncharacterized protein KIAA1737 homolog OS=Xenopus laevis (African clawed frog) PE=2 SV=1	uncharacterized protein LOC564531 [Danio rerio]
c156154.graph_c1	--	--	--	--	--	--
c156164.graph_c0	--	--	Molecular Function: DNA binding (GO:0003677);; Cellular Component: nucleus (GO:0005634);; Biological Process: DNA repair (GO:0006281);; Biological Process: protein ubiquitination (GO:0016567);;	K10140|1e-146|dre:100004133|ddb2, si:dkey-45f10.3	DNA damage-binding protein 2 GN=ddb2 OS=Danio rerio (Zebrafish) PE=1 SV=2	RecName: Full=DNA damage-binding protein 2; AltName: Full=Damage-specific DNA-binding protein 2
c156378.graph_c0	--	--	Molecular Function: signal transducer activity (GO:0004871);; Biological Process: signal transduction (GO:0007165);; Biological Process: response to temperature stimulus (GO:0009266);; Biological Process: photoperiodism (GO:0009648);; Biological Process: response to hydrogen peroxide (GO:0042542);;	K02633|2e-54|dre:563926|per1a, per1, si:ch211-237l4.4	Period circadian protein homolog 2 GN=PER2 OS=Gallus gallus (Chicken) PE=2 SV=1	period 1 [Danio rerio]
c156378.graph_c1	--	--	Molecular Function: signal transducer activity (GO:0004871);; Biological Process: signal transduction (GO:0007165);; Biological Process: response to temperature stimulus (GO:0009266);; Biological Process: response to UV (GO:0009411);; Biological Process: response to hydrogen peroxide (GO:0042542);; Biological Process: entrainment of circadian clock by photoperiod (GO:0043153);;	K02633|0.0|dre:563926|per1a, per1, si:ch211-237l4.4	Period circadian protein homolog 2 GN=PER2 OS=Gallus gallus (Chicken) PE=2 SV=1	Per1a protein [Danio rerio]
c156602.graph_c0	[T]	Signal transduction mechanisms	Biological Process: inactivation of MAPK activity (GO:0000188);; Molecular Function: protein tyrosine phosphatase activity (GO:0004725);; Molecular Function: MAP kinase tyrosine/serine/threonine phosphatase activity (GO:0017017);; Biological Process: peptidyl-tyrosine dephosphorylation (GO:0035335);;	K04459|1e-147|dre:450040|dusp14, zgc:101746	Dual specificity protein phosphatase 1-A GN=dusp1-a OS=Xenopus laevis (African clawed frog) PE=1 SV=1	dual specificity protein phosphatase 14 [Danio rerio]
c156714.graph_c0	[T]	Signal transduction mechanisms	Molecular Function: protein tyrosine phosphatase activity (GO:0004725);; Molecular Function: MAP kinase tyrosine/serine/threonine phosphatase activity (GO:0017017);; Biological Process: peptidyl-tyrosine dephosphorylation (GO:0035335);;	--	Protein NLRC5 GN=nlrc5 OS=Ictalurus punctatus (Channel catfish) PE=2 SV=1	NACHT, LRR and PYD domains-containing protein 3 [Chelonia mydas]
c156816.graph_c0	--	--	Biological Process: response to UV (GO:0009411);; Biological Process: cellular process (GO:0009987);; Biological Process: response to hydrogen peroxide (GO:0042542);; Biological Process: entrainment of circadian clock by photoperiod (GO:0043153);;	K02633|0.0|dre:140633|per2, fj43b09, wu:fj43b09	Period circadian protein homolog 2 GN=PER2 OS=Gallus gallus (Chicken) PE=2 SV=1	PREDICTED: period circadian protein homolog 2-like isoform X1 [Maylandia zebra]
c157338.graph_c1	--	--	--	--	--	--
c157717.graph_c0	--	--	--	--	--	polyprotein [Danio rerio]
c157820.graph_c0	--	--	Molecular Function: signal transducer activity (GO:0004871);; Biological Process: signal transduction (GO:0007165);; Biological Process: response to UV (GO:0009411);; Biological Process: response to hydrogen peroxide (GO:0042542);; Biological Process: entrainment of circadian clock by photoperiod (GO:0043153);;	K02633|0.0|dre:140633|per2, fj43b09, wu:fj43b09	Period circadian protein homolog 2 GN=PER2 OS=Gallus gallus (Chicken) PE=2 SV=1	Per2 protein [Danio rerio]
c157853.graph_c1	--	--	--	--	--	PREDICTED: uncharacterized protein LOC101483879, partial [Maylandia zebra]
c157867.graph_c0	--	--	--	--	Neoverrucotoxin subunit alpha OS=Synanceia verrucosa (Reef stonefish) PE=1 SV=1	PREDICTED: uncharacterized protein LOC100496812 [Xenopus (Silurana) tropicalis]
c158299.graph_c1	[L]	Replication, recombination and repair	--	--	--	PREDICTED: uncharacterized protein LOC101733068 [Xenopus (Silurana) tropicalis]
c158803.graph_c0	--	--	--	--	--	PREDICTED: hypothetical protein LOC100701310 [Oreochromis niloticus]
c158954.graph_c0	--	--	--	--	--	--
c160089.graph_c0	[L]	Replication, recombination and repair	--	--	--	PREDICTED: uncharacterized protein LOC100497668 [Xenopus (Silurana) tropicalis]
c160089.graph_c1	[L]	Replication, recombination and repair	--	--	--	PREDICTED: uncharacterized protein LOC101167543 [Oryzias latipes]
c160092.graph_c0	--	--	--	--	--	PREDICTED: hypothetical protein LOC564009 [Danio rerio]
c160315.graph_c0	[L]	Replication, recombination and repair	--	--	--	Pol polyprotein [Dicentrarchus labrax]
c160760.graph_c0	--	--	Molecular Function: transporter activity (GO:0005215);; Cellular Component: integral component of membrane (GO:0016021);; Biological Process: transmembrane transport (GO:0055085);;	K14158|0.0|dre:393654|slc5a1, MGC66074, zgc:66074, zgc:85782	Sodium/glucose cotransporter 4 GN=slc5a9 OS=Danio rerio (Zebrafish) PE=2 SV=1	sodium/glucose cotransporter 1 [Danio rerio]
c161108.graph_c2	--	--	--	--	--	--
c162085.graph_c1	--	--	--	--	Bicaudal D-related protein 1 GN=ccdc64 OS=Xenopus tropicalis (Western clawed frog) PE=2 SV=1	PREDICTED: uncharacterized protein LOC101470296 [Maylandia zebra]
c162105.graph_c0	--	--	--	--	--	--
c162629.graph_c2	--	--	--	--	--	--
c162772.graph_c0	--	--	--	--	--	--
c162864.graph_c0	--	--	Molecular Function: signal transducer activity (GO:0004871);; Biological Process: signal transduction (GO:0007165);; Biological Process: response to temperature stimulus (GO:0009266);; Biological Process: photoperiodism (GO:0009648);; Biological Process: response to hydrogen peroxide (GO:0042542);;	K02633|0.0|dre:406204|per1b, per4, zfper4	Period circadian protein homolog 2 GN=PER2 OS=Gallus gallus (Chicken) PE=2 SV=1	period homolog 1b [Danio rerio]
c163088.graph_c0	[L]	Replication, recombination and repair	--	--	Transposon TX1 uncharacterized 149 kDa protein OS=Xenopus laevis (African clawed frog) PE=4 SV=1	reverse transcriptase, partial [Clarias batrachus]
c163150.graph_c0	--	--	--	--	--	GekBS107P [Gekko japonicus]
c163417.graph_c0	--	--	--	--	--	hypothetical protein UY3_00022 [Chelonia mydas]
c165165.graph_c0	--	--	--	--	--	--
c165994.graph_c0	--	--	--	--	--	--
c166064.graph_c0	--	--	--	--	--	--
c166357.graph_c0	--	--	--	--	TRAF3-interacting protein 1 GN=traf3ip1 OS=Danio rerio (Zebrafish) PE=2 SV=1	hypothetical protein A306_08282, partial [Columba livia]
c168230.graph_c0	--	--	--	--	--	Pol polyprotein [Dicentrarchus labrax]
c168720.graph_c0	--	--	--	--	--	--
c170948.graph_c0	--	--	--	--	--	PREDICTED: uncharacterized protein LOC101733950 [Xenopus (Silurana) tropicalis]
c172107.graph_c0	--	--	--	--	--	--
c175113.graph_c0	--	--	--	--	Cleavage and polyadenylation specificity factor subunit 6 GN=cpsf6 OS=Xenopus laevis (African clawed frog) PE=2 SV=1	--
c179850.graph_c0	--	--	--	--	--	--
c52516.graph_c0	--	--	--	--	--	unnamed protein product [Tetraodon nigroviridis]
c52843.graph_c0	--	--	--	--	--	--
c54356.graph_c0	--	--	--	--	--	PREDICTED: zinc finger BED domain-containing protein 1-like [Maylandia zebra]
c61217.graph_c0	--	--	--	--	--	--
c63279.graph_c0	--	--	Cellular Component: extracellular region (GO:0005576);; Biological Process: single-organism cellular process (GO:0044763);; Biological Process: single-organism developmental process (GO:0044767);; Biological Process: organ development (GO:0048513);;	--	Collagen alpha-2(I) chain (Precursor) GN=COL1A2 OS=Lithobates catesbeiana (American bullfrog) PE=2 SV=1	PREDICTED: collagen alpha-1(III) chain-like [Anolis carolinensis]
c66641.graph_c0	--	--	--	--	--	--

## Sheet: 8 male-biased
The 8 male-biased DEGs down-regulated response to TBT exposure in female fish
#ID	Annotation
	COG_class	COG_class_annotation	GO_annotation	KEGG_annotation	Swissprot_annotation	nr_annotation
c105759.graph_c0	--	--	--	--	--	--
c107183.graph_c0	--	--	--	--	Serum response factor-binding protein 1 GN=srfbp1 OS=Xenopus tropicalis (Western clawed frog) PE=2 SV=1	PREDICTED: uncharacterized protein LOC101158182 [Oryzias latipes]
c128430.graph_c0	[I]	Lipid transport and metabolism	--	K07750|2e-09|ssc:100525263|uncharacterized protein C5orf4 homolog	Alkylglycerol monooxygenase GN=agmo OS=Xenopus tropicalis (Western clawed frog) PE=2 SV=1	Putative protein C5orf4 like protein, partial [Chelonia mydas]
c135073.graph_c0	--	--	Biological Process: single-organism cellular process (GO:0044763);;	--	Amyloid beta A4 precursor protein-binding family B member 1-interacting protein GN=apbb1ip OS=Danio rerio (Zebrafish) PE=2 SV=1	PREDICTED: zona pellucida sperm-binding protein 4-like isoform X1 [Maylandia zebra]
c143972.graph_c0	--	--	--	--	GDP-D-glucose phosphorylase 1 GN=gdpgp1 OS=Danio rerio (Zebrafish) PE=2 SV=1	PREDICTED: GDP-D-glucose phosphorylase 1-like [Oryzias latipes]
c159713.graph_c0	--	--	--	--	Ig heavy chain V region XIG14 (Precursor; Fragment) OS=Xenopus laevis (African clawed frog) PE=2 SV=1	secreted immunoglobulin heavy chain IgM [Megalobrama amblycephala]
c161253.graph_c1	--	--	--	--	--	--
c66925.graph_c0	--	--	--	--	Histone-lysine N-methyltransferase SETD1B GN=setd1b OS=Xenopus tropicalis (Western clawed frog) PE=2 SV=1	diaphanous-like protein 2, partial [Acrocephalus arundinaceus]

## Sheet: 7 female-biased
The 7 female-biased DEGs up-regulated response to TBT exposure in female fish
#ID	Annotation
	COG_class	COG_class_annotation	GO_annotation	KEGG_annotation	Swissprot_annotation	nr_annotation
c106047.graph_c0	--	--	Biological Process: nuclear division (GO:0000280);; Biological Process: epiboly involved in gastrulation with mouth forming second (GO:0055113);;	--	--	14 kDa apolipoprotein [Hemibarbus mylodon]
c106274.graph_c0	--	--	Molecular Function: 3',5'-cyclic-nucleotide phosphodiesterase activity (GO:0004114);; Biological Process: visual perception (GO:0007601);; Molecular Function: cGMP binding (GO:0030553);;	--	--	uncharacterized protein LOC393810 [Danio rerio]
c120732.graph_c0	--	--	Molecular Function: acyl-CoA dehydrogenase activity (GO:0003995);; Molecular Function: signal transducer activity (GO:0004871);; Cellular Component: heterotrimeric G-protein complex (GO:0005834);; Biological Process: GTP catabolic process (GO:0006184);; Biological Process: G-protein coupled receptor signaling pathway (GO:0007186);; Molecular Function: flavin adenine dinucleotide binding (GO:00506…	K04549|2e-40|dre:335655|gngt2a, fk53d05, gngt2, id:ibd1139, wu:fk53d05	--	PREDICTED: guanine nucleotide-binding protein G(I)/G(S)/G(O) subunit gamma-T2 [Danio rerio]
c127755.graph_c0	--	--	Molecular Function: G-protein coupled receptor activity (GO:0004930);; Biological Process: G-protein coupled receptor signaling pathway (GO:0007186);; Biological Process: visual perception (GO:0007601);; Biological Process: phototransduction (GO:0007602);; Biological Process: photoperiodism (GO:0009648);; Molecular Function: photoreceptor activity (GO:0009881);; Cellular Component: integral compo…	K04251|0.0|dre:30413|opn1lw1, LWS-1, rdops, zfred	Red-sensitive opsin-1 GN=opn1lw1 OS=Danio rerio (Zebrafish) PE=1 SV=1	red-sensitive cone opsin [Hemibarbus labeo]
c135632.graph_c0	--	--	--	--	--	--
c151242.graph_c2	[R]	General function prediction only	--	--	--	Apolipoprotein A-I-binding protein [Chelonia mydas]
c163113.graph_c0	--	--	Molecular Function: lipid transporter activity (GO:0005319);; Molecular Function: binding (GO:0005488);; Cellular Component: extracellular space (GO:0005615);; Biological Process: cholesterol metabolic process (GO:0008203);; Biological Process: cholesterol transport (GO:0030301);;	K08757|5e-64|dre:30355|apoa1, MGC103718, apoa, cb49, wu:fb33f01, zgc:103718	Apolipoprotein A-I-1 (Precursor) OS=Oncorhynchus mykiss (Rainbow trout) PE=2 SV=1	apolipoprotein A-I [Gobiocypris rarus]

## Sheet: 118 male-biased
The 118 male-biased DEGs up-regulated response to TBT exposure in female fish
#ID	Annotation
	COG_class	COG_class_annotation	GO_annotation	KEGG_annotation	Swissprot_annotation	nr_annotation
c101575.graph_c0	--	--	--	--	--	--
c105509.graph_c0	--	--	--	--	--	unnamed protein product [Tetraodon nigroviridis]
c105761.graph_c0	--	--	--	--	--	--
c105900.graph_c0	--	--	--	--	--	PREDICTED: uncharacterized protein LOC101160894 [Oryzias latipes]
c106081.graph_c0	--	--	Molecular Function: zinc ion binding (GO:0008270);; Molecular Function: hydrolase activity, acting on carbon-nitrogen (but not peptide) bonds, in cyclic amidines (GO:0016814);; Biological Process: cell dedifferentiation (GO:0043697);; Biological Process: skeletal muscle organ development (GO:0060538);; Biological Process: sensory epithelium regeneration (GO:0070654);;	--	Serine/arginine repetitive matrix protein 1 GN=SRRM1 OS=Gallus gallus (Chicken) PE=2 SV=1	apolipoprotein B mRNA editing enzyme, catalytic polypeptide-like 2a [Danio rerio]
c106291.graph_c0	[G]	Carbohydrate transport and metabolism	Molecular Function: phosphoglycerate mutase activity (GO:0004619);; Biological Process: glycolysis (GO:0006096);; Biological Process: striated muscle contraction (GO:0006941);;	K01834|0.0|dre:572733|pgam2, MGC174062, MGC63876, zgc:63876	Phosphoglycerate mutase 1 GN=PGAM1 OS=Gallus gallus (Chicken) PE=1 SV=3	phosphoglycerate mutase 2 [Danio rerio]
c106503.graph_c0	--	--	--	--	--	--
c106750.graph_c0	--	--	Molecular Function: calcium ion binding (GO:0005509);;	--	Parvalbumin alpha OS=Cyprinus carpio (Common carp) PE=1 SV=2	parvalbumin 1 [Carassius auratus]
c107139.graph_c0	--	--	--	--	--	--
c120589.graph_c0	--	--	Molecular Function: transporter activity (GO:0005215);; Cellular Component: mitochondrial inner membrane (GO:0005743);; Biological Process: apoptotic mitochondrial changes (GO:0008637);; Cellular Component: integral component of membrane (GO:0016021);; Biological Process: transmembrane transport (GO:0055085);; Biological Process: negative regulation of necrotic cell death (GO:0060547);;	K05863|1e-150|dre:327067|slc25a4, fa22e07, wu:fa22e07, zgc:77591	Calcium-binding mitochondrial carrier protein SCaMC-1 GN=slc25a24 OS=Xenopus tropicalis (Western clawed frog) PE=2 SV=1	PREDICTED: ADP/ATP translocase 1-like [Oryzias latipes]
c121809.graph_c0	[E]	Amino acid transport and metabolism	Molecular Function: creatine kinase activity (GO:0004111);; Molecular Function: ATP binding (GO:0005524);; Biological Process: phosphorylation (GO:0016310);;	K00933|1e-134|dre:100330149|sarcomeric mitochondrial creatine kinase-like	Creatine kinase S-type, mitochondrial (Precursor) GN=CKMT2 OS=Gallus gallus (Chicken) PE=1 SV=2	PREDICTED: creatine kinase S-type, mitochondrial-like [Oreochromis niloticus]
c122519.graph_c0	--	--	--	--	--	--
c123253.graph_c0	--	--	--	--	--	--
c125397.graph_c0	--	--	Molecular Function: zinc ion binding (GO:0008270);;	--	--	PREDICTED: uncharacterized protein LOC101175600 [Oryzias latipes]
c125647.graph_c2	--	--	--	--	--	--
c126305.graph_c0	--	--	Molecular Function: hormone activity (GO:0005179);; Cellular Component: extracellular region (GO:0005576);; Biological Process: cellular iron ion homeostasis (GO:0006879);; Biological Process: defense response to bacterium (GO:0042742);;	--	Hepcidin-2 (Precursor) GN=hamp2 OS=Danio rerio (Zebrafish) PE=3 SV=3	preprohepcidin 1 [Hypophthalmichthys nobilis]
c128132.graph_c0	[E]	Amino acid transport and metabolism	Molecular Function: ATP binding (GO:0005524);; Molecular Function: kinase activity (GO:0016301);; Biological Process: phosphorylation (GO:0016310);;	K00933|7e-60|dre:30095|ckma, CK-M, cb51, ckm, mck, wu:fa28d05	Creatine kinase M-type GN=CKM OS=Gallus gallus (Chicken) PE=2 SV=1	muscle creatine kinase a [Danio rerio]
c128457.graph_c0	--	--	--	--	--	--
c128533.graph_c0	--	--	Molecular Function: ATP binding (GO:0005524);; Molecular Function: kinase activity (GO:0016301);; Biological Process: phosphorylation (GO:0016310);;	K00933|3e-78|dre:30095|ckma, CK-M, cb51, ckm, mck, wu:fa28d05	Creatine kinase M-type OS=Torpedo californica (Pacific electric ray) PE=1 SV=1	unnamed protein product [Tetraodon nigroviridis]
c129572.graph_c0	--	--	Molecular Function: neuropeptide hormone activity (GO:0005184);; Cellular Component: extracellular region (GO:0005576);; Biological Process: neuropeptide signaling pathway (GO:0007218);; Biological Process: melanosome localization (GO:0032400);;	K05228|1e-134|dre:353221|pomca, ACTH, MSH, SI:bZ36D5.1, SI:bZ36D5.4, pomc, si:bz36d5.2	Met-enkephalin (Precursor) GN=pomca OS=Cyprinus carpio (Common carp) PE=2 SV=1	pro-opiomelanocortin [Gobiocypris rarus]
c130248.graph_c0	--	--	--	--	--	--
c130381.graph_c0	--	--	--	--	--	--
c130688.graph_c0	[P]	Inorganic ion transport and metabolism	Molecular Function: calcium-transporting ATPase activity (GO:0005388);; Molecular Function: calcium ion binding (GO:0005509);; Molecular Function: ATP binding (GO:0005524);; Cellular Component: endoplasmic reticulum-Golgi intermediate compartment (GO:0005793);; Biological Process: ATP catabolic process (GO:0006200);; Biological Process: cellular calcium ion homeostasis (GO:0006874);; Biological P…	K05853|0.0|dre:494489|atp2a1l, zgc:154094	Sarcoplasmic/endoplasmic reticulum calcium ATPase 1 GN=atp2a1 OS=Makaira nigricans (Atlantic blue marlin) PE=2 SV=2	ATPase, Ca++ transporting, cardiac muscle, fast twitch 1 like [Danio rerio]
c131052.graph_c0	--	--	--	--	--	--
c131206.graph_c0	--	--	Molecular Function: serine-type endopeptidase inhibitor activity (GO:0004867);;	--	Collagen alpha-1(I) chain (Precursor) GN=COL1A1 OS=Cynops pyrrhogaster (Japanese common newt) PE=2 SV=1	PREDICTED: collagen alpha-1(XXVIII) chain-like [Oryzias latipes]
c131981.graph_c0	--	--	--	--	--	--
c132282.graph_c0	--	--	--	--	--	--
c132590.graph_c0	--	--	Molecular Function: signal transducer activity (GO:0004871);; Biological Process: signal transduction (GO:0007165);; Cellular Component: integral component of membrane (GO:0016021);;	--	G-protein coupled receptor 183-B GN=gpr183b OS=Danio rerio (Zebrafish) PE=3 SV=1	PREDICTED: G-protein coupled receptor 20-like [Danio rerio]
c135379.graph_c0	--	--	--	--	--	--
c135923.graph_c0	--	--	--	--	--	--
c136278.graph_c0	--	--	Molecular Function: calcium ion binding (GO:0005509);;	--	Myosin light chain 3, skeletal muscle isoform OS=Liza ramada (Thin-lipped grey mullet) PE=1 SV=1	fast skeletal myosin light chain 3 [Cyprinus carpio]
c137163.graph_c0	--	--	Cellular Component: troponin complex (GO:0005861);; Biological Process: sarcomere organization (GO:0045214);;	K12046|1e-142|dre:100003572|tnnt3b, b44, sb:cb44	Troponin T, fast skeletal muscle isoforms GN=TNNT3 OS=Gallus gallus (Chicken) PE=1 SV=3	Unknown (protein for MGC:198355) [Danio rerio]
c139019.graph_c1	--	--	--	--	--	--
c139247.graph_c0	[L]	Replication, recombination and repair	--	--	--	PREDICTED: uncharacterized protein LOC100488716 [Xenopus (Silurana) tropicalis]
c140238.graph_c0	--	--	Biological Process: synaptic transmission (GO:0007268);; Molecular Function: melanin-concentrating hormone activity (GO:0030354);;	--	Melanin-concentrating hormone (Precursor) GN=mch1 OS=Oncorhynchus kisutch (Coho salmon) PE=2 SV=1	melanin-concentrating hormone [Carassius auratus]
c140732.graph_c0	--	--	--	--	--	--
c141302.graph_c0	[TZDR]	--	Molecular Function: calcium ion binding (GO:0005509);; Biological Process: response to activity (GO:0014823);;	K12042|1e-106|dre:58082|tnnc2, fb39a12, tnnc, wu:fb39a12	Troponin C, skeletal muscle OS=Anguilla anguilla (European freshwater eel) PE=1 SV=1	troponin C type 2 (fast) [Danio rerio]
c141622.graph_c0	--	--	--	--	--	--
c142474.graph_c0	--	--	--	--	--	--
c143070.graph_c0	--	--	--	--	--	PREDICTED: uncharacterized protein LOC100498475 [Xenopus (Silurana) tropicalis]
c143349.graph_c0	--	--	--	--	--	--
c144007.graph_c0	--	--	--	--	--	PREDICTED: hypothetical protein LOC561010 isoform 2 [Danio rerio]
c144208.graph_c0	--	--	--	--	--	--
c144526.graph_c1	--	--	--	--	--	--
c144585.graph_c0	--	--	--	--	Type-1 angiotensin II receptor A GN=agtr1-a OS=Xenopus laevis (African clawed frog) PE=2 SV=2	PREDICTED: G-protein coupled receptor E1-like [Danio rerio]
c145019.graph_c0	[P]	Inorganic ion transport and metabolism	Molecular Function: calcium-transporting ATPase activity (GO:0005388);; Molecular Function: calcium ion binding (GO:0005509);; Molecular Function: ATP binding (GO:0005524);; Cellular Component: endoplasmic reticulum-Golgi intermediate compartment (GO:0005793);; Biological Process: ATP catabolic process (GO:0006200);; Biological Process: cellular calcium ion homeostasis (GO:0006874);; Biological P…	K05853|1e-105|dre:260440|atp2a1, MGC92110, cb279, serca, serca1, wu:cegs655, wu:fb17h11, wu:fb19b10, zgc:92110	Sarcoplasmic/endoplasmic reticulum calcium ATPase 1 GN=atp2a1 OS=Makaira nigricans (Atlantic blue marlin) PE=2 SV=2	ATPase, Ca++ transporting, fast twitch 1 [Danio rerio]
c145557.graph_c0	--	--	Molecular Function: ubiquitin thiolesterase activity (GO:0004221);; Molecular Function: ubiquitin-specific protease activity (GO:0004843);; Molecular Function: binding (GO:0005488);; Biological Process: ubiquitin-dependent protein catabolic process (GO:0006511);; Biological Process: protein deubiquitination (GO:0016579);;	K11833|0.0|dre:563546|CG14619-like	Ubiquitin carboxyl-terminal hydrolase 2 GN=USP2 OS=Gallus gallus (Chicken) PE=2 SV=1	PREDICTED: ubiquitin carboxyl-terminal hydrolase 21-like [Danio rerio]
c145935.graph_c0	[L]	Replication, recombination and repair	Cellular Component: troponin complex (GO:0005861);; Biological Process: myofibril assembly (GO:0030239);;	--	Troponin I, fast skeletal muscle GN=TNNI2 OS=Coturnix coturnix japonica (Japanese quail) PE=3 SV=2	fast muscle troponin [Pimephales promelas]
c146180.graph_c0	--	--	--	--	--	--
c146401.graph_c0	--	--	--	--	--	PREDICTED: uncharacterized protein LOC101487285 [Maylandia zebra]
c147966.graph_c1	--	--	--	--	--	--
c148007.graph_c1	--	--	--	--	--	--
c148559.graph_c0	--	--	--	--	--	PREDICTED: hypothetical protein LOC562659 [Danio rerio]
c148623.graph_c0	--	--	--	--	--	--
c148933.graph_c1	--	--	--	--	--	ribonuclease inhibitor-like [Ictalurus punctatus]
c149190.graph_c0	--	--	Cellular Component: nucleus (GO:0005634);; Biological Process: positive regulation of transcription from RNA polymerase II promoter (GO:0045944);; Biological Process: retinal rod cell development (GO:0046548);; Biological Process: negative regulation of retinal cell programmed cell death (GO:0046671);; Molecular Function: protein dimerization activity (GO:0046983);; Biological Process: post-embry…	--	Class E basic helix-loop-helix protein 22 GN=BHLHE22 OS=Gallus gallus (Chicken) PE=2 SV=1	PREDICTED: class E basic helix-loop-helix protein 22-like [Danio rerio]
c149344.graph_c0	--	--	--	--	--	--
c149621.graph_c0	--	--	Molecular Function: structural molecule activity (GO:0005198);; Cellular Component: intermediate filament (GO:0005882);; Biological Process: fin regeneration (GO:0031101);; Biological Process: cell migration involved in gastrulation (GO:0042074);;	K07604|0.0|dre:445051|fb05e09, wu:fa91b04, wu:fa97a07, wu:fb05e09	Keratin, type I cytoskeletal 13 GN=krt13 OS=Oncorhynchus mykiss (Rainbow trout) PE=2 SV=1	keratin 12 [Danio rerio]
c149849.graph_c0	--	--	--	--	--	--
c150093.graph_c0	--	--	--	--	--	--
c150443.graph_c0	--	--	--	--	--	--
c150656.graph_c1	--	--	--	--	--	--
c151012.graph_c0	[T]	Signal transduction mechanisms	Molecular Function: binding (GO:0005488);; Biological Process: cellular process (GO:0009987);; Molecular Function: kinase activity (GO:0016301);;	--	Triple functional domain protein GN=trio OS=Danio rerio (Zebrafish) PE=3 SV=1	LOC572412 protein, partial [Danio rerio]
c151064.graph_c0	--	--	--	--	Transposon TX1 uncharacterized 149 kDa protein OS=Xenopus laevis (African clawed frog) PE=4 SV=1	pol-like protein [Danio rerio]
c151287.graph_c0	--	--	--	--	--	--
c151545.graph_c0	--	--	--	--	--	--
c151814.graph_c0	--	--	Molecular Function: DNA binding (GO:0003677);; Molecular Function: sequence-specific DNA binding transcription factor activity (GO:0003700);; Molecular Function: signal transducer activity (GO:0004871);; Cellular Component: nucleus (GO:0005634);; Cellular Component: transcription factor complex (GO:0005667);; Cellular Component: cytoplasm (GO:0005737);; Biological Process: signal transduction (GO…	K09099|1e-109|dre:58099|arntl2, MGC158186, bmal2, wu:fj90c09	Aryl hydrocarbon receptor nuclear translocator-like protein 1 GN=ARNTL OS=Gallus gallus (Chicken) PE=1 SV=1	Arntl2 protein [Danio rerio]
c151822.graph_c1	--	--	--	--	--	--
c152007.graph_c0	--	--	--	--	Ig heavy chain V region XIG14 (Precursor; Fragment) OS=Xenopus laevis (African clawed frog) PE=2 SV=1	TCR-alpha V segment II-81 [Danio rerio]
c152046.graph_c0	--	--	Molecular Function: calcium ion binding (GO:0005509);; Cellular Component: plasma membrane (GO:0005886);; Biological Process: homophilic cell adhesion (GO:0007156);; Cellular Component: integral component of membrane (GO:0016021);; Biological Process: pronephros development (GO:0048793);;	K06811|0.0|dre:378452|cdh17, cb903, fb65d02, wu:fb65d02	Cadherin-2 (Precursor) GN=cdh2 OS=Danio rerio (Zebrafish) PE=2 SV=2	cadherin-17 precursor [Danio rerio]
c152333.graph_c0	[K]	Transcription	Biological Process: endoderm formation (GO:0001706);; Biological Process: liver development (GO:0001889);; Molecular Function: sequence-specific DNA binding transcription factor activity (GO:0003700);; Molecular Function: protein binding (GO:0005515);; Cellular Component: nucleus (GO:0005634);; Molecular Function: zinc ion binding (GO:0008270);; Biological Process: myeloid cell differentiation (G…	K09183|0.0|dre:30482|gata5, cb634, fau/gata5, gta5	Transcription factor GATA-5 GN=GATA5 OS=Gallus gallus (Chicken) PE=2 SV=1	transcription factor GATA-5 [Danio rerio]
c153881.graph_c0	--	--	--	--	Transposon TX1 uncharacterized 149 kDa protein OS=Xenopus laevis (African clawed frog) PE=4 SV=1	pol-like protein [Danio rerio]
c153976.graph_c0	--	--	--	--	Probable E3 ubiquitin-protein ligase RNF144A-A GN=rnf144aa OS=Danio rerio (Zebrafish) PE=3 SV=1	unnamed protein product [Tetraodon nigroviridis]
c154302.graph_c0	--	--	--	--	--	--
c154815.graph_c0	--	--	--	--	--	--
c155058.graph_c0	--	--	Molecular Function: sequence-specific DNA binding transcription factor activity (GO:0003700);; Biological Process: regulation of transcription, DNA-templated (GO:0006355);; Molecular Function: sequence-specific DNA binding (GO:0043565);;	--	Nuclear factor interleukin-3-regulated protein GN=nfil3 OS=Xenopus tropicalis (Western clawed frog) PE=2 SV=1	Si:dkey-52h23.1 protein [Danio rerio]
c155451.graph_c0	--	--	--	--	--	--
c155803.graph_c0	--	--	--	--	--	--
c155810.graph_c3	--	--	--	--	NSFL1 cofactor p47 GN=NSFL1C OS=Gallus gallus (Chicken) PE=2 SV=1	PREDICTED: UBX domain-containing protein 11 [Danio rerio]
c155935.graph_c0	--	--	--	--	--	--
c156244.graph_c0	[J]	Translation, ribosomal structure and biogenesis	Biological Process: nucleotide-excision repair, DNA damage recognition (GO:0000715);; Cellular Component: nucleoplasm (GO:0005654);; Cellular Component: nucleolus (GO:0005730);; Molecular Function: hydrolase activity (GO:0016787);; Molecular Function: metal ion binding (GO:0046872);;	--	DNA cross-link repair 1A protein GN=DCLRE1A OS=Gallus gallus (Chicken) PE=1 SV=1	DNA cross-link repair 1A (PSO2 homolog, S. cerevisiae) [Danio rerio]
c156388.graph_c0	--	--	--	--	--	--
c157059.graph_c0	--	--	--	K06560|0.0|bfo:BRAFLDRAFT_66146|hypothetical protein	Hepatic lectin OS=Gallus gallus (Chicken) PE=1 SV=1	PREDICTED: macrophage mannose receptor 1-like [Oreochromis niloticus]
c157192.graph_c0	[L]	Replication, recombination and repair	--	--	Transposon TX1 uncharacterized 149 kDa protein OS=Xenopus laevis (African clawed frog) PE=4 SV=1	uncharacterized protein LOC555989 [Danio rerio]
c157439.graph_c0	--	--	--	--	--	--
c157676.graph_c0	--	--	--	--	--	--
c157795.graph_c0	[L]	Replication, recombination and repair	--	--	--	PREDICTED: uncharacterized protein K02A2.6-like, partial [Oreochromis niloticus]
c157926.graph_c0	--	--	--	--	--	PREDICTED: cyclic GMP-AMP synthase-like [Maylandia zebra]
c158341.graph_c0	--	--	--	--	--	--
c158812.graph_c0	--	--	--	--	--	--
c159651.graph_c0	--	--	--	--	--	--
c160150.graph_c4	--	--	--	--	--	--
c160561.graph_c0	--	--	Molecular Function: steroid hormone receptor activity (GO:0003707);; Molecular Function: thyroid hormone receptor activity (GO:0004887);; Cellular Component: nucleus (GO:0005634);; Biological Process: regulation of transcription from RNA polymerase II promoter (GO:0006357);; Molecular Function: zinc ion binding (GO:0008270);; Biological Process: intracellular receptor signaling pathway (GO:003052…	--	Retinoic acid receptor beta (Fragment) GN=RARB OS=Notophthalmus viridescens (Eastern newt) PE=3 SV=1	RORgamma2 [Ctenopharyngodon idella]
c160569.graph_c2	[J]	Translation, ribosomal structure and biogenesis	--	--	Collagen alpha-1(I) chain (Precursor) GN=COL1A1 OS=Gallus gallus (Chicken) PE=1 SV=3	PREDICTED: hypothetical protein LOC100695593 [Oreochromis niloticus]
c161261.graph_c0	--	--	--	--	--	--
c161340.graph_c0	--	--	--	--	--	--
c161474.graph_c0	--	--	--	--	--	--
c161715.graph_c1	--	--	Biological Process: telomere maintenance (GO:0000723);; Molecular Function: DNA helicase activity (GO:0003678);; Molecular Function: endonuclease activity (GO:0004519);; Molecular Function: ATP binding (GO:0005524);; Biological Process: DNA repair (GO:0006281);; Biological Process: DNA duplex unwinding (GO:0032508);; Biological Process: nucleic acid phosphodiester bond hydrolysis (GO:0090305);;	--	--	TPA: TPA_exp: replicase/helicase/endonuclease [Danio rerio]
c161715.graph_c2	[L]	Replication, recombination and repair	Biological Process: telomere maintenance (GO:0000723);; Molecular Function: DNA helicase activity (GO:0003678);; Molecular Function: endonuclease activity (GO:0004519);; Molecular Function: ATP binding (GO:0005524);; Biological Process: DNA repair (GO:0006281);; Biological Process: DNA duplex unwinding (GO:0032508);; Biological Process: nucleic acid phosphodiester bond hydrolysis (GO:0090305);;	--	ATP-dependent DNA helicase PIF1 GN=pif1 OS=Xenopus laevis (African clawed frog) PE=2 SV=1	TPA: TPA_exp: replicase/helicase/endonuclease [Danio rerio]
c161830.graph_c0	--	--	Cellular Component: endoplasmic reticulum (GO:0005783);; Cellular Component: integral component of membrane (GO:0016021);; Biological Process: fat cell differentiation (GO:0045444);; Biological Process: negative regulation of lipid catabolic process (GO:0050995);;	--	--	uncharacterized protein LOC541427 [Danio rerio]
c162341.graph_c0	--	--	Biological Process: blood vessel development (GO:0001568);; Biological Process: anatomical structure morphogenesis (GO:0009653);; Cellular Component: integral component of membrane (GO:0016021);; Biological Process: single-organism cellular process (GO:0044763);;	--	--	PREDICTED: uncharacterized protein LOC101165212 [Oryzias latipes]
c162550.graph_c0	--	--	--	--	--	PREDICTED: NADH dehydrogenase [ubiquinone] iron-sulfur protein 7, mitochondrial [Anas platyrhynchos]
c162844.graph_c1	[L]	Replication, recombination and repair	--	--	--	PREDICTED: hypothetical protein LOC100691327 [Oreochromis niloticus]
c163025.graph_c0	--	--	--	--	--	--
c163258.graph_c0	--	--	--	--	Ig lambda chain C region OS=Gallus gallus (Chicken) PE=4 SV=1	immunoglobulin light chain [Cyprinus carpio]
c51770.graph_c0	[TZDR]	--	Biological Process: skeletal muscle contraction (GO:0003009);; Molecular Function: actin binding (GO:0003779);; Molecular Function: calcium ion binding (GO:0005509);; Cellular Component: troponin complex (GO:0005861);; Biological Process: response to activity (GO:0014823);;	K05865|1e-57|dre:100002038|si:rp71-17i16.4	Troponin C, skeletal muscle OS=Anguilla anguilla (European freshwater eel) PE=1 SV=1	PREDICTED: troponin C, skeletal muscle [Danio rerio]
c55070.graph_c0	--	--	Cellular Component: nucleosome (GO:0000786);; Biological Process: cell morphogenesis (GO:0000902);; Molecular Function: DNA binding (GO:0003677);; Molecular Function: protein tyrosine kinase activity (GO:0004713);; Molecular Function: Rho guanyl-nucleotide exchange factor activity (GO:0005089);; Molecular Function: Rab GTPase activator activity (GO:0005097);; Molecular Function: lipid transporter…	K12567|0.0|dre:317731|ttna, fi20g08, si:busm1-258d18.1, si:dz258d18.1, ttn, wu:fi04b11, wu:fi20g08	Myosin-binding protein C, cardiac-type GN=MYBPC3 OS=Gallus gallus (Chicken) PE=1 SV=3	titin a [Danio rerio]
c55801.graph_c0	--	--	--	--	--	PREDICTED: hypothetical protein LOC100708435 [Oreochromis niloticus]
c56560.graph_c0	--	--	--	--	--	PREDICTED: hypothetical protein LOC100706256 [Oreochromis niloticus]
c57021.graph_c0	--	--	--	--	--	--
c57911.graph_c0	--	--	--	--	--	--
c60721.graph_c0	[Z]	Cytoskeleton	Molecular Function: ATP binding (GO:0005524);; Cellular Component: cytoplasm (GO:0005737);; Cellular Component: cytoskeleton (GO:0005856);;	--	Actin, alpha skeletal muscle (Precursor) GN=acta1 OS=Oryzias latipes (Medaka fish) PE=2 SV=1	novel protein similar to vertebrate skeletal alpha-actin 1 (ACTA1, zgc:86725) [Danio rerio]
c64203.graph_c0	--	--	--	--	--	cytochrome oxidase subunit I [Serrapinnus notomelas]
c69487.graph_c0	--	--	--	--	--	--
c83391.graph_c0	--	--	Molecular Function: calcium ion binding (GO:0005509);;	--	Parvalbumin beta OS=Cyprinus carpio (Common carp) PE=1 SV=1	parvalbumin [Cyprinus carpio]
c83738.graph_c0	--	--	Molecular Function: ATP binding (GO:0005524);; Molecular Function: kinase activity (GO:0016301);; Biological Process: phosphorylation (GO:0016310);;	--	Creatine kinase M-type GN=CKM OS=Gallus gallus (Chicken) PE=2 SV=1	Ckmb protein [Danio rerio]
c85790.graph_c0	--	--	--	--	--	--
c92823.graph_c0	--	--	--	--	--	PREDICTED: mucin-5AC [Xenopus (Silurana) tropicalis]
