# Supplementary material for: Transcriptome analyses of sex differential gene expression in brains of rare minnow (Gobiocypris rarus) and effects of tributyltin exposure
Source: Data Brief. 2018 Mar 29;18:1193–5. doi: 10.1016/j.dib.2018.03.119 (PMC5996493; doi:10.1016/j.dib.2018.03.119)
Supplement: Supplementary file 6 — Supplementary material [file mmc6.xlsx]

## Sheet: 4 female-biased
The 4 female-biased DEGs down-regulated response to TBT exposure in male fish
#ID	Annotation
	COG_class	COG_class_annotation	GO_annotation	KEGG_annotation	Swissprot_annotation	nr_annotation
c148568.graph_c0	[K]	Transcription	Biological Process: lens development in camera-type eye (GO:0002088);; Biological Process: transcription, DNA-templated (GO:0006351);; Biological Process: response to heat (GO:0009408);; Molecular Function: sequence-specific DNA binding (GO:0043565);;	--	Heat shock factor protein GN=hsf1 OS=Xenopus laevis (African clawed frog) PE=2 SV=1	heat shock transcription factor 1b [Oncorhynchus mykiss]
c155439.graph_c0	--	--	--	--	Uncharacterized protein KIAA1737 homolog OS=Xenopus laevis (African clawed frog) PE=2 SV=1	uncharacterized protein LOC564531 [Danio rerio]
c158299.graph_c1	[L]	Replication, recombination and repair	--	--	--	PREDICTED: uncharacterized protein LOC101733068 [Xenopus (Silurana) tropicalis]
c158803.graph_c0	--	--	--	--	--	PREDICTED: hypothetical protein LOC100701310 [Oreochromis niloticus]

## Sheet: 136 male-biased 
The 136 male-biased DEGs down-regulated response to TBT exposure in male fish
#ID	Annotation
	COG_class	COG_class_annotation	GO_annotation	KEGG_annotation	Swissprot_annotation	nr_annotation
c104677.graph_c0	--	--	--	--	--	uncharacterized protein LOC558926 precursor [Danio rerio]
c105045.graph_c0	--	--	--	--	--	--
c105759.graph_c0	--	--	--	--	--	--
c106275.graph_c0	--	--	Biological Process: response to lipopolysaccharide (GO:0032496);;	--	Interleukin-8 (Precursor) GN=IL8 OS=Gallus gallus (Chicken) PE=2 SV=1	CXC chemokine [Cyprinus carpio]
c107183.graph_c0	--	--	--	--	Serum response factor-binding protein 1 GN=srfbp1 OS=Xenopus tropicalis (Western clawed frog) PE=2 SV=1	PREDICTED: uncharacterized protein LOC101158182 [Oryzias latipes]
c112216.graph_c0	--	--	--	--	--	PREDICTED: DNA transposase THAP9-like isoform X6 [Xenopus (Silurana) tropicalis]
c112393.graph_c0	--	--	--	--	--	--
c119761.graph_c0	--	--	--	--	--	--
c120663.graph_c0	--	--	Cellular Component: extracellular space (GO:0005615);; Biological Process: immune response (GO:0006955);; Molecular Function: chemokine activity (GO:0008009);;	--	C-C motif chemokine 4 homolog (Precursor) GN=CCL4 OS=Gallus gallus (Chicken) PE=2 SV=4	chemokine CCL-C5a-like protein [Cyprinus carpio]
c123952.graph_c0	--	--	--	--	--	--
c125823.graph_c0	--	--	Cellular Component: integral component of membrane (GO:0016021);;	--	--	Zgc:152791 protein [Danio rerio]
c126209.graph_c0	--	--	Cellular Component: membrane (GO:0016020);;	--	Ig mu chain C region membrane-bound form OS=Ictalurus punctatus (Channel catfish) PE=4 SV=1	immunoglobulin mu heavy chain [Ctenopharyngodon idella]
c126408.graph_c0	--	--	Molecular Function: calcium ion binding (GO:0005509);; Cellular Component: extracellular region (GO:0005576);; Biological Process: cell-matrix adhesion (GO:0007160);;	--	Ependymin (Precursor) GN=epd OS=Cyprinus carpio (Common carp) PE=2 SV=1	Unknown (protein for IMAGE:6794776) [Danio rerio]
c128430.graph_c0	[I]	Lipid transport and metabolism	--	K07750|2e-09|ssc:100525263|uncharacterized protein C5orf4 homolog	Alkylglycerol monooxygenase GN=agmo OS=Xenopus tropicalis (Western clawed frog) PE=2 SV=1	Putative protein C5orf4 like protein, partial [Chelonia mydas]
c128533.graph_c0	--	--	Molecular Function: ATP binding (GO:0005524);; Molecular Function: kinase activity (GO:0016301);; Biological Process: phosphorylation (GO:0016310);;	K00933|3e-78|dre:30095|ckma, CK-M, cb51, ckm, mck, wu:fa28d05	Creatine kinase M-type OS=Torpedo californica (Pacific electric ray) PE=1 SV=1	unnamed protein product [Tetraodon nigroviridis]
c129677.graph_c0	[R]	General function prediction only	--	--	--	PREDICTED: hypothetical protein LOC100004848 [Danio rerio]
c130381.graph_c0	--	--	--	--	--	--
c130688.graph_c0	[P]	Inorganic ion transport and metabolism	Molecular Function: calcium-transporting ATPase activity (GO:0005388);; Molecular Function: calcium ion binding (GO:0005509);; Molecular Function: ATP binding (GO:0005524);; Cellular Component: endoplasmic reticulum-Golgi intermediate compartment (GO:0005793);; Biological Process: ATP catabolic process (GO:0006200);; Biological Process: cellular calcium ion homeostasis (GO:0006874);; Biological P…	K05853|0.0|dre:494489|atp2a1l, zgc:154094	Sarcoplasmic/endoplasmic reticulum calcium ATPase 1 GN=atp2a1 OS=Makaira nigricans (Atlantic blue marlin) PE=2 SV=2	ATPase, Ca++ transporting, cardiac muscle, fast twitch 1 like [Danio rerio]
c131634.graph_c0	--	--	--	--	--	uncharacterized protein LOC100142642 precursor [Danio rerio]
c131894.graph_c0	--	--	--	--	--	PREDICTED: uncharacterized protein LOC101466409 isoform X1 [Maylandia zebra]
c133463.graph_c0	--	--	Biological Process: proteolysis (GO:0006508);; Molecular Function: cysteine-type peptidase activity (GO:0008234);;	--	Cathepsin L1 light chain (Fragments) GN=CTSL1 OS=Gallus gallus (Chicken) PE=1 SV=1	cathepsin L.1 precursor [Danio rerio]
c133805.graph_c0	[R]	General function prediction only	Molecular Function: RNA binding (GO:0003723);; Cellular Component: nucleus (GO:0005634);; Molecular Function: phosphoric diester hydrolase activity (GO:0008081);; Biological Process: metabolic process (GO:0008152);; Biological Process: regulation of innate immune response (GO:0045088);; Molecular Function: metal ion binding (GO:0046872);; Biological Process: defense response to virus (GO:0051607)…	--	Deoxynucleoside triphosphate triphosphohydrolase SAMHD1 GN=SAMHD1 OS=Gallus gallus (Chicken) PE=2 SV=1	PREDICTED: SAM domain and HD domain-containing protein 1-like [Oreochromis niloticus]
c135073.graph_c0	--	--	Biological Process: single-organism cellular process (GO:0044763);;	--	Amyloid beta A4 precursor protein-binding family B member 1-interacting protein GN=apbb1ip OS=Danio rerio (Zebrafish) PE=2 SV=1	PREDICTED: zona pellucida sperm-binding protein 4-like isoform X1 [Maylandia zebra]
c135923.graph_c0	--	--	--	--	--	--
c136609.graph_c0	--	--	--	--	--	PREDICTED: hypothetical protein LOC100148254 [Danio rerio]
c137163.graph_c0	--	--	Cellular Component: troponin complex (GO:0005861);; Biological Process: sarcomere organization (GO:0045214);;	K12046|1e-142|dre:100003572|tnnt3b, b44, sb:cb44	Troponin T, fast skeletal muscle isoforms GN=TNNT3 OS=Gallus gallus (Chicken) PE=1 SV=3	Unknown (protein for MGC:198355) [Danio rerio]
c137547.graph_c0	[RTKL]	--	Biological Process: cytokine production (GO:0001816);; Molecular Function: protein tyrosine kinase activity (GO:0004713);; Molecular Function: ATP binding (GO:0005524);; Molecular Function: phospholipid binding (GO:0005543);; Cellular Component: intracellular (GO:0005622);; Biological Process: protein phosphorylation (GO:0006468);; Biological Process: intracellular signal transduction (GO:0035556…	K07363|0.0|dre:798906|itk, Ptk, tec	Tyrosine-protein kinase BTK GN=BTK OS=Gallus gallus (Chicken) PE=1 SV=1	tyrosine-protein kinase ITK/TSK [Danio rerio]
c137549.graph_c0	[O]	Posttranslational modification, protein turnover, chaperones	Cellular Component: synaptonemal complex (GO:0000795);; Cellular Component: Prp19 complex (GO:0000974);; Cellular Component: male germ cell nucleus (GO:0001673);; Molecular Function: ATP binding (GO:0005524);; Cellular Component: nucleolus (GO:0005730);; Cellular Component: mitochondrion (GO:0005739);; Cellular Component: cytosol (GO:0005829);; Biological Process: male meiosis I (GO:0007141);; Bi…	K03283|0.0|cbr:CBG13234|Hypothetical protein CBG13234	Heat shock cognate 70 kDa protein GN=hsc71 OS=Oncorhynchus mykiss (Rainbow trout) PE=2 SV=2	HSC70 protein [Danio rerio]
c137589.graph_c0	--	--	Biological Process: chemotaxis (GO:0006935);; Biological Process: G-protein coupled receptor signaling pathway (GO:0007186);; Cellular Component: integral component of membrane (GO:0016021);; Molecular Function: C-X-C chemokine receptor activity (GO:0016494);; Biological Process: neutrophil activation (GO:0042119);; Biological Process: chemokine-mediated signaling pathway (GO:0070098);;	K04184|0.0|dre:553366|hypothetical protein LOC553366	C-X-C chemokine receptor type 4-A GN=cxcr4-a OS=Xenopus laevis (African clawed frog) PE=2 SV=1	LOC553366 protein, partial [Danio rerio]
c137590.graph_c0	--	--	Cellular Component: membrane (GO:0016020);; Cellular Component: intracellular membrane-bounded organelle (GO:0043231);; Cellular Component: cytoplasmic part (GO:0044444);;	K06501|1e-104|dre:100000085|fb66f03	Lysosome-associated membrane glycoprotein 1 (Precursor) GN=LAMP1 OS=Gallus gallus (Chicken) PE=2 SV=1	PREDICTED: lysosome-associated membrane glycoprotein 1 [Danio rerio]
c137811.graph_c0	--	--	--	--	--	hypothetical protein [Callorhinchus milii]
c139778.graph_c0	--	--	--	--	C-C motif chemokine 4 homolog (Precursor) GN=CCL4 OS=Gallus gallus (Chicken) PE=2 SV=4	PREDICTED: c-C motif chemokine 3-like [Danio rerio]
c139787.graph_c0	--	--	--	--	--	--
c140680.graph_c0	--	--	--	K06506|1e-101|dre:798792|CD79a-like	--	PREDICTED: b-cell antigen receptor complex-associated protein alpha chain-like [Danio rerio]
c140747.graph_c0	--	--	--	--	--	PREDICTED: uncharacterized protein LOC101484061 [Maylandia zebra]
c141822.graph_c0	[D]	Cell cycle control, cell division, chromosome partitioning	--	K10955|4e-25|hsa:4583|MUC2, MLP, MUC-2, SMUC	Integumentary mucin C.1 (Fragment) OS=Xenopus laevis (African clawed frog) PE=2 SV=1	PREDICTED: mucin-2-like [Maylandia zebra]
c142474.graph_c0	--	--	--	--	--	--
c142621.graph_c0	--	--	Cellular Component: extracellular region (GO:0005576);; Biological Process: defense response (GO:0006952);; Biological Process: immune response (GO:0006955);; Biological Process: metabolic process (GO:0008152);; Biological Process: regulation of biological process (GO:0050789);; Biological Process: cellular response to estrogen stimulus (GO:0071391);;	K03990|1e-65|dre:565074|c3c, C3-3, c3-2, unp301, zgc:103610	Complement C3c alpha&apos; chain fragment 2 (Fragment) GN=c3 OS=Oncorhynchus mykiss (Rainbow trout) PE=1 SV=1	C3 complement component [Clarias macrocephalus]
c143724.graph_c0	--	--	--	--	--	--
c143903.graph_c0	[R]	General function prediction only	Molecular Function: hydrolase activity (GO:0016787);; Biological Process: cellular metabolic process (GO:0044237);; Biological Process: single-multicellular organism process (GO:0044707);; Biological Process: negative regulation of biological process (GO:0048519);; Biological Process: response to stimulus (GO:0050896);;	K14379|0.0|dre:406801|acp5a, acp5, sb:cb576, wu:fb19f01, wu:fb30b03, wu:fi14e01, wu:fj66f03, zgc:63825	--	cathepsin K [Carassius auratus]
c143914.graph_c0	--	--	--	--	--	uncharacterized protein LOC798684 [Danio rerio]
c143972.graph_c0	--	--	--	--	GDP-D-glucose phosphorylase 1 GN=gdpgp1 OS=Danio rerio (Zebrafish) PE=2 SV=1	PREDICTED: GDP-D-glucose phosphorylase 1-like [Oryzias latipes]
c144007.graph_c0	--	--	--	--	--	PREDICTED: hypothetical protein LOC561010 isoform 2 [Danio rerio]
c144171.graph_c0	[FR]	--	Biological Process: guanine catabolic process (GO:0006147);; Molecular Function: zinc ion binding (GO:0008270);; Molecular Function: guanine deaminase activity (GO:0008892);;	K01487|0.0|dre:553701|MGC112282	--	guanine deaminase [Danio rerio]
c144280.graph_c1	--	--	Molecular Function: transporter activity (GO:0005215);; Biological Process: transport (GO:0006810);; Cellular Component: integral component of membrane (GO:0016021);; Biological Process: cellular response to estrogen stimulus (GO:0071391);;	K09871|1e-130|dre:436844|aqp12, MGC152755, wu:fb60e09, zgc:152755, zgc:92747	--	aquaporin-like [Danio rerio]
c145579.graph_c0	--	--	Biological Process: regulation of cellular process (GO:0050794);;	--	--	B cell-specific coactivator of octamer binding factors [Ictalurus punctatus]
c145916.graph_c0	--	--	Molecular Function: structural molecule activity (GO:0005198);; Cellular Component: intermediate filament (GO:0005882);; Biological Process: intermediate filament cytoskeleton organization (GO:0045104);; Biological Process: cell development (GO:0048468);;	K10379|0.0|dre:494090|zgc:103750	Keratin, type I cytoskeletal 18 GN=krt18 OS=Scyliorhinus stellaris (Nursehound) PE=1 SV=1	phakinin [Danio rerio]
c145935.graph_c0	[L]	Replication, recombination and repair	Cellular Component: troponin complex (GO:0005861);; Biological Process: myofibril assembly (GO:0030239);;	--	Troponin I, fast skeletal muscle GN=TNNI2 OS=Coturnix coturnix japonica (Japanese quail) PE=3 SV=2	fast muscle troponin [Pimephales promelas]
c146099.graph_c0	--	--	--	K12172|4e-30|oaa:100090614|similar to Ran-binding protein 2	--	PREDICTED: E3 SUMO-protein ligase RanBP2 [Oreochromis niloticus]
c146358.graph_c0	[O]	Posttranslational modification, protein turnover, chaperones	Molecular Function: threonine-type endopeptidase activity (GO:0004298);; Cellular Component: nucleus (GO:0005634);; Cellular Component: cytoplasm (GO:0005737);; Cellular Component: proteasome core complex (GO:0005839);; Biological Process: proteolysis involved in cellular protein catabolic process (GO:0051603);;	K02740|0.0|dre:30666|psmb8, lmp7, macropain, prosome	Proteasome subunit beta type-5 (Precursor; Fragment) GN=PSMB5 OS=Gallus gallus (Chicken) PE=2 SV=2	LMP7 [Danio rerio]
c146437.graph_c0	--	--	Molecular Function: regulatory region DNA binding (GO:0000975);; Molecular Function: sequence-specific DNA binding transcription factor activity (GO:0003700);; Biological Process: regulation of transcription, DNA-templated (GO:0006355);;	K09444|1e-126|dre:792160|irf11, IRF1, MGC103566, MGC192360, zgc:103566	Interferon regulatory factor 1 GN=IRF1 OS=Gallus gallus (Chicken) PE=2 SV=1	IFN-regulatory factor 1 [Ctenopharyngodon idella]
c146892.graph_c0	--	--	--	--	--	zisupton [Xiphophorus maculatus]
c147081.graph_c0	--	--	Molecular Function: cytokine activity (GO:0005125);; Cellular Component: extracellular space (GO:0005615);;	--	Granulin-1 OS=Cyprinus carpio (Common carp) PE=1 SV=1	Granulin 1 [Danio rerio]
c147274.graph_c0	--	--	--	K05153|1e-13|hsa:608|TNFRSF17, BCM, BCMA, CD269	--	PREDICTED: tumor necrosis factor receptor superfamily member 17 [Xenopus (Silurana) tropicalis]
c147966.graph_c1	--	--	--	--	--	--
c148347.graph_c2	--	--	--	--	--	PREDICTED: uncharacterized protein LOC100488716 [Xenopus (Silurana) tropicalis]
c148415.graph_c0	[H]	Coenzyme transport and metabolism	Biological Process: S-adenosylmethionine cycle (GO:0033353);;	--	Adenosylhomocysteinase A GN=ahcy-a OS=Xenopus laevis (African clawed frog) PE=2 SV=1	PREDICTED: adenosylhomocysteinase B-like [Oryzias latipes]
c148422.graph_c0	--	--	--	--	--	PREDICTED: hypothetical protein LOC100705635 [Oreochromis niloticus]
c148592.graph_c0	--	--	Biological Process: cellular process (GO:0009987);; Cellular Component: membrane (GO:0016020);; Cellular Component: intracellular membrane-bounded organelle (GO:0043231);; Cellular Component: cytoplasmic part (GO:0044444);;	--	DNA damage-regulated autophagy modulator protein 1 GN=dram1 OS=Xenopus tropicalis (Western clawed frog) PE=2 SV=1	DNA damage-regulated autophagy modulator protein 1 [Danio rerio]
c148651.graph_c0	--	--	Molecular Function: NAD+ ADP-ribosyltransferase activity (GO:0003950);; Cellular Component: cytoplasm (GO:0005737);; Biological Process: defense response to virus (GO:0051607);;	--	--	Gig2-like protein CauA [Carassius auratus]
c148933.graph_c1	--	--	--	--	--	ribonuclease inhibitor-like [Ictalurus punctatus]
c149005.graph_c0	[O]	Posttranslational modification, protein turnover, chaperones	Biological Process: proteolysis (GO:0006508);; Molecular Function: cysteine-type peptidase activity (GO:0008234);;	K01371|1e-113|dre:550475|ctsk, wu:fa95f03, wu:fb08b05, zgc:110367	Cathepsin K (Precursor) GN=CTSK OS=Gallus gallus (Chicken) PE=2 SV=1	tartrate-resistant acid phosphatase [Carassius auratus]
c149644.graph_c1	[E]	Amino acid transport and metabolism	Molecular Function: protein binding (GO:0005515);; Cellular Component: plasma membrane (GO:0005886);; Molecular Function: serine-type peptidase activity (GO:0008236);; Biological Process: single-organism cellular process (GO:0044763);; Biological Process: regulation of cellular process (GO:0050794);;	K01278|0.0|dre:100301982|dpp4, MGC172132, si:ch73-2d23.3	--	dipeptidyl-peptidase 4 [Danio rerio]
c149936.graph_c0	--	--	--	--	--	zisupton [Xiphophorus maculatus]
c150443.graph_c0	--	--	--	--	--	--
c151012.graph_c0	[T]	Signal transduction mechanisms	Molecular Function: binding (GO:0005488);; Biological Process: cellular process (GO:0009987);; Molecular Function: kinase activity (GO:0016301);;	--	Triple functional domain protein GN=trio OS=Danio rerio (Zebrafish) PE=3 SV=1	LOC572412 protein, partial [Danio rerio]
c151391.graph_c0	--	--	--	--	--	PREDICTED: hypothetical protein LOC100331478 [Danio rerio]
c152007.graph_c0	--	--	--	--	Ig heavy chain V region XIG14 (Precursor; Fragment) OS=Xenopus laevis (African clawed frog) PE=2 SV=1	TCR-alpha V segment II-81 [Danio rerio]
c152046.graph_c0	--	--	Molecular Function: calcium ion binding (GO:0005509);; Cellular Component: plasma membrane (GO:0005886);; Biological Process: homophilic cell adhesion (GO:0007156);; Cellular Component: integral component of membrane (GO:0016021);; Biological Process: pronephros development (GO:0048793);;	K06811|0.0|dre:378452|cdh17, cb903, fb65d02, wu:fb65d02	Cadherin-2 (Precursor) GN=cdh2 OS=Danio rerio (Zebrafish) PE=2 SV=2	cadherin-17 precursor [Danio rerio]
c152548.graph_c2	--	--	--	--	--	--
c153542.graph_c0	[D]	Cell cycle control, cell division, chromosome partitioning	Cellular Component: axoneme (GO:0035085);; Biological Process: tube development (GO:0035295);; Biological Process: single-organism developmental process (GO:0044767);; Biological Process: organ development (GO:0048513);; Biological Process: ciliary cell motility (GO:0060285);; Biological Process: epithelial cilium movement involved in determination of left/right asymmetry (GO:0060287);; Biologica…	--	Coiled-coil domain-containing protein 39 (Fragment) GN=ccdc39 OS=Danio rerio (Zebrafish) PE=3 SV=1	PREDICTED: coiled-coil domain-containing protein 39 [Anas platyrhynchos]
c153976.graph_c0	--	--	--	--	Probable E3 ubiquitin-protein ligase RNF144A-A GN=rnf144aa OS=Danio rerio (Zebrafish) PE=3 SV=1	unnamed protein product [Tetraodon nigroviridis]
c154091.graph_c0	--	--	--	--	--	PREDICTED: uncharacterized protein LOC100496812 [Xenopus (Silurana) tropicalis]
c154155.graph_c0	--	--	--	--	Ig light chain C region OS=Lithobates catesbeiana (American bullfrog) PE=1 SV=1	Ig kappa chain V-IV region JI precursor [Salmo salar]
c154225.graph_c0	--	--	--	--	Ig lambda chain V-1 region (Precursor) OS=Gallus gallus (Chicken) PE=4 SV=1	immunoglobulin light chain [Cyprinus carpio]
c154302.graph_c0	--	--	--	--	--	--
c154654.graph_c0	[R]	General function prediction only	Molecular Function: catalytic activity (GO:0003824);; Cellular Component: endoplasmic reticulum membrane (GO:0005789);; Cellular Component: lipid particle (GO:0005811);; Biological Process: metabolic process (GO:0008152);; Biological Process: innate immune response (GO:0045087);; Molecular Function: metal ion binding (GO:0046872);; Molecular Function: 4 iron, 4 sulfur cluster binding (GO:0051539)…	--	Radical S-adenosyl methionine domain-containing protein 2 GN=rsad2 OS=Danio rerio (Zebrafish) PE=2 SV=1	IFN-inducible and antiviral protein [Carassius auratus]
c155808.graph_c1	--	--	--	--	--	--
c156071.graph_c0	--	--	Biological Process: chloride transport (GO:0006821);; Molecular Function: secondary active sulfate transmembrane transporter activity (GO:0008271);; Biological Process: sulfate transport (GO:0008272);; Biological Process: response to salt stress (GO:0009651);; Cellular Component: integral component of membrane (GO:0016021);; Biological Process: ion transmembrane transport (GO:0034220);; Biologica…	K14702|4e-45|dre:563818|slc26a4, si:dkey-31f5.9	Solute carrier family 26 member 9 GN=slc26a9 OS=Xenopus tropicalis (Western clawed frog) PE=2 SV=1	pendrin [Danio rerio]
c156244.graph_c0	[J]	Translation, ribosomal structure and biogenesis	Biological Process: nucleotide-excision repair, DNA damage recognition (GO:0000715);; Cellular Component: nucleoplasm (GO:0005654);; Cellular Component: nucleolus (GO:0005730);; Molecular Function: hydrolase activity (GO:0016787);; Molecular Function: metal ion binding (GO:0046872);;	--	DNA cross-link repair 1A protein GN=DCLRE1A OS=Gallus gallus (Chicken) PE=1 SV=1	DNA cross-link repair 1A (PSO2 homolog, S. cerevisiae) [Danio rerio]
c157192.graph_c0	[L]	Replication, recombination and repair	--	--	Transposon TX1 uncharacterized 149 kDa protein OS=Xenopus laevis (African clawed frog) PE=4 SV=1	uncharacterized protein LOC555989 [Danio rerio]
c157604.graph_c0	--	--	--	--	Putative nuclease HARBI1 GN=harbi1 OS=Danio rerio (Zebrafish) PE=2 SV=1	PREDICTED: kinesin-like protein KIF23 [Oreochromis niloticus]
c157627.graph_c0	[RTKL]	--	Molecular Function: protein serine/threonine kinase activity (GO:0004674);; Molecular Function: small GTPase regulator activity (GO:0005083);; Molecular Function: ATP binding (GO:0005524);; Biological Process: protein phosphorylation (GO:0006468);;	K04408|0.0|xtr:100495539|mitogen-activated protein kinase kinase kinase kinase 3-like	Serine/threonine-protein kinase 3/4 18kDa subunit GN=STK4 OS=Squalus acanthias (Spiny dogfish) PE=2 SV=1	PREDICTED: mitogen-activated protein kinase kinase kinase kinase 5-like [Maylandia zebra]
c157773.graph_c1	[R]	General function prediction only	Molecular Function: DNA binding (GO:0003677);; Cellular Component: nucleus (GO:0005634);; Biological Process: single-organism process (GO:0044699);; Molecular Function: metal ion binding (GO:0046872);; Biological Process: regulation of cellular process (GO:0050794);;	--	Hypermethylated in cancer 1 protein (Fragment) GN=HIC1 OS=Gallus gallus (Chicken) PE=2 SV=2	hypermethylated in cancer 1 protein [Danio rerio]
c158794.graph_c0	--	--	--	--	Phospholipase D3 GN=pld3 OS=Xenopus laevis (African clawed frog) PE=2 SV=1	PREDICTED: phospholipase D4-like isoform X2 [Maylandia zebra]
c159019.graph_c0	--	--	--	--	Phospholipase A2 inhibitor subunit gamma B (Precursor) OS=Elaphe quadrivirgata (Japanese four-lined ratsnake) PE=1 SV=1	PREDICTED: urokinase plasminogen activator surface receptor-like [Danio rerio]
c159575.graph_c0	--	--	Cellular Component: integral component of membrane (GO:0016021);;	--	Tetraspanin-9 GN=tspan9 OS=Salmo salar (Atlantic salmon) PE=2 SV=1	uncharacterized protein LOC393524 [Danio rerio]
c159713.graph_c0	--	--	--	--	Ig heavy chain V region XIG14 (Precursor; Fragment) OS=Xenopus laevis (African clawed frog) PE=2 SV=1	secreted immunoglobulin heavy chain IgM [Megalobrama amblycephala]
c160468.graph_c1	--	--	Molecular Function: GTP binding (GO:0005525);;	--	--	PREDICTED: interferon-induced protein 44-like [Danio rerio]
c161014.graph_c0	[L]	Replication, recombination and repair	--	--	--	Pol polyprotein [Dicentrarchus labrax]
c161076.graph_c0	[L]	Replication, recombination and repair	Biological Process: negative regulation of immune system process (GO:0002683);; Molecular Function: DNA binding (GO:0003677);; Molecular Function: helicase activity (GO:0004386);; Molecular Function: ATP binding (GO:0005524);; Biological Process: regulation of viral-induced cytoplasmic pattern recognition receptor signaling pathway (GO:0039531);; Biological Process: negative regulation of respons…	K12649|1e-179|xla:444342|dhx58, MGC82787	Endoribonuclease Dicer GN=dicer1 OS=Danio rerio (Zebrafish) PE=2 SV=2	RNA helicase LGP2 [Ctenopharyngodon idella]
c161622.graph_c0	--	--	Cellular Component: membrane (GO:0016020);; Cellular Component: cell part (GO:0044464);; Biological Process: single-organism cellular process (GO:0044763);;	--	Neural cell adhesion molecule 1 (Precursor) GN=NCAM1 OS=Gallus gallus (Chicken) PE=1 SV=3	PREDICTED: neural cell adhesion molecule 1-like [Maylandia zebra]
c162250.graph_c0	--	--	--	--	--	PREDICTED: interferon-induced very large GTPase 1-like [Maylandia zebra]
c162317.graph_c0	--	--	--	--	--	--
c162341.graph_c0	--	--	Biological Process: blood vessel development (GO:0001568);; Biological Process: anatomical structure morphogenesis (GO:0009653);; Cellular Component: integral component of membrane (GO:0016021);; Biological Process: single-organism cellular process (GO:0044763);;	--	--	PREDICTED: uncharacterized protein LOC101165212 [Oryzias latipes]
c162403.graph_c1	[O]	Posttranslational modification, protein turnover, chaperones	--	--	Protein RCC2 homolog GN=rcc2 OS=Danio rerio (Zebrafish) PE=2 SV=1	PREDICTED: probable E3 ubiquitin-protein ligase HERC4 [Danio rerio]
c162550.graph_c0	--	--	--	--	--	PREDICTED: NADH dehydrogenase [ubiquinone] iron-sulfur protein 7, mitochondrial [Anas platyrhynchos]
c162744.graph_c0	--	--	Molecular Function: GTPase activity (GO:0003924);; Molecular Function: GTP binding (GO:0005525);; Cellular Component: cytoplasm (GO:0005737);; Biological Process: GTP catabolic process (GO:0006184);; Biological Process: response to virus (GO:0009615);; Biological Process: response to arsenic-containing substance (GO:0046685);;	--	Interferon-induced GTP-binding protein MxB GN=mxb OS=Danio rerio (Zebrafish) PE=2 SV=2	antiviral effector Mx3 [Ctenopharyngodon idella]
c162908.graph_c0	[L]	Replication, recombination and repair	--	--	--	Pol polyprotein [Dicentrarchus labrax]
c163016.graph_c0	--	--	--	--	--	--
c163017.graph_c0	--	--	--	--	Transposon TX1 uncharacterized 149 kDa protein OS=Xenopus laevis (African clawed frog) PE=4 SV=1	pol-like protein [Danio rerio]
c163025.graph_c0	--	--	--	--	--	--
c163258.graph_c0	--	--	--	--	Ig lambda chain C region OS=Gallus gallus (Chicken) PE=4 SV=1	immunoglobulin light chain [Cyprinus carpio]
c163413.graph_c0	--	--	--	--	--	--
c163940.graph_c0	--	--	--	--	--	--
c164175.graph_c0	[R]	General function prediction only	--	K13172|4e-06|oaa:100075123|similar to splicing coactivator subunit SRm300	--	--
c164766.graph_c0	[T]	Signal transduction mechanisms	--	--	--	--
c165738.graph_c0	--	--	--	--	--	--
c166319.graph_c0	[N]	Cell motility	--	--	Serine/arginine repetitive matrix protein 1 GN=SRRM1 OS=Gallus gallus (Chicken) PE=2 SV=1	antifreeze glycoprotein precursor [Arctogadus glacialis]
c166510.graph_c0	[L]	Replication, recombination and repair	--	--	--	--
c166620.graph_c0	--	--	--	--	--	--
c167770.graph_c0	--	--	--	--	--	--
c171992.graph_c0	--	--	--	--	--	--
c172034.graph_c0	--	--	--	--	--	--
c174610.graph_c0	[P]	Inorganic ion transport and metabolism	--	--	--	PREDICTED: flavin-containing monooxygenase FMO GS-OX4-like [Maylandia zebra]
c180311.graph_c0	[I]	Lipid transport and metabolism	Biological Process: small molecule metabolic process (GO:0044281);; Biological Process: organic substance metabolic process (GO:0071704);;	--	--	LOC494679 protein, partial [Xenopus laevis]
c53407.graph_c0	[R]	General function prediction only	--	--	--	--
c54481.graph_c0	--	--	--	--	--	PREDICTED: interferon-induced very large GTPase 1-like [Maylandia zebra]
c56763.graph_c0	--	--	Cellular Component: extracellular space (GO:0005615);; Biological Process: immune response (GO:0006955);; Molecular Function: chemokine activity (GO:0008009);;	--	C-C motif chemokine 4 homolog (Precursor) GN=CCL4 OS=Gallus gallus (Chicken) PE=2 SV=4	chemokine CCL-C20d precursor [Danio rerio]
c56791.graph_c0	--	--	Biological Process: antigen processing and presentation (GO:0019882);; Cellular Component: membrane part (GO:0044425);;	K06752|9e-38|dre:30783|mhc2a, a4	--	LOC553487 protein, partial [Danio rerio]
c66925.graph_c0	--	--	--	--	Histone-lysine N-methyltransferase SETD1B GN=setd1b OS=Xenopus tropicalis (Western clawed frog) PE=2 SV=1	diaphanous-like protein 2, partial [Acrocephalus arundinaceus]
c69909.graph_c0	--	--	--	--	--	--
c72183.graph_c0	[T]	Signal transduction mechanisms	--	--	--	--
c76048.graph_c0	--	--	--	--	--	--
c79025.graph_c0	--	--	--	--	--	PREDICTED: protein G7c-like [Danio rerio]
c83391.graph_c0	--	--	Molecular Function: calcium ion binding (GO:0005509);;	--	Parvalbumin beta OS=Cyprinus carpio (Common carp) PE=1 SV=1	parvalbumin [Cyprinus carpio]
c83738.graph_c0	--	--	Molecular Function: ATP binding (GO:0005524);; Molecular Function: kinase activity (GO:0016301);; Biological Process: phosphorylation (GO:0016310);;	--	Creatine kinase M-type GN=CKM OS=Gallus gallus (Chicken) PE=2 SV=1	Ckmb protein [Danio rerio]
c87198.graph_c0	--	--	--	--	--	--
c87225.graph_c0	--	--	--	--	--	--
c89247.graph_c0	--	--	--	--	--	--
c92823.graph_c0	--	--	--	--	--	PREDICTED: mucin-5AC [Xenopus (Silurana) tropicalis]
c93713.graph_c0	--	--	--	--	--	reverse transcriptase/ribonuclease H/putative methyltransferase [Tetraodon nigroviridis]
c96864.graph_c0	--	--	--	--	--	PREDICTED: uncharacterized protein LOC101733225 [Xenopus (Silurana) tropicalis]
c96864.graph_c1	--	--	--	--	--	PREDICTED: hypothetical protein LOC100697922 [Oreochromis niloticus]
c98374.graph_c0	--	--	Biological Process: multicellular organismal development (GO:0007275);; Cellular Component: membrane (GO:0016020);; Biological Process: single-organism cellular process (GO:0044763);; Biological Process: single-organism developmental process (GO:0044767);; Biological Process: anatomical structure development (GO:0048856);;	--	--	PREDICTED: hypothetical protein LOC100699259 [Oreochromis niloticus]
c99454.graph_c0	--	--	--	--	Protein QNR-71 (Precursor) GN=QNR-71 OS=Coturnix coturnix japonica (Japanese quail) PE=2 SV=2	PREDICTED: transmembrane glycoprotein NMB [Danio rerio]

## Sheet: 65 female-biased
The 65 female-biased DEGs up-regulated response to TBT exposure in male fish
#ID	Annotation
	COG_class	COG_class_annotation	GO_annotation	KEGG_annotation	Swissprot_annotation	nr_annotation
c106274.graph_c0	--	--	Molecular Function: 3',5'-cyclic-nucleotide phosphodiesterase activity (GO:0004114);; Biological Process: visual perception (GO:0007601);; Molecular Function: cGMP binding (GO:0030553);;	--	--	uncharacterized protein LOC393810 [Danio rerio]
c106929.graph_c0	--	--	Molecular Function: acyl-CoA dehydrogenase activity (GO:0003995);; Molecular Function: signal transducer activity (GO:0004871);; Cellular Component: heterotrimeric G-protein complex (GO:0005834);; Biological Process: G-protein coupled receptor signaling pathway (GO:0007186);; Molecular Function: flavin adenine dinucleotide binding (GO:0050660);;	K04548|1e-42|dre:335656|gngt1, gng1, wu:fk53d06, zgc:73318	--	guanine nucleotide-binding protein G(T) subunit gamma-T1 [Danio rerio]
c109557.graph_c0	--	--	--	--	--	--
c120732.graph_c0	--	--	Molecular Function: acyl-CoA dehydrogenase activity (GO:0003995);; Molecular Function: signal transducer activity (GO:0004871);; Cellular Component: heterotrimeric G-protein complex (GO:0005834);; Biological Process: GTP catabolic process (GO:0006184);; Biological Process: G-protein coupled receptor signaling pathway (GO:0007186);; Molecular Function: flavin adenine dinucleotide binding (GO:00506…	K04549|2e-40|dre:335655|gngt2a, fk53d05, gngt2, id:ibd1139, wu:fk53d05	--	PREDICTED: guanine nucleotide-binding protein G(I)/G(S)/G(O) subunit gamma-T2 [Danio rerio]
c125168.graph_c0	--	--	--	--	--	putative GAG protein [Tetraodon nigroviridis]
c127755.graph_c0	--	--	Molecular Function: G-protein coupled receptor activity (GO:0004930);; Biological Process: G-protein coupled receptor signaling pathway (GO:0007186);; Biological Process: visual perception (GO:0007601);; Biological Process: phototransduction (GO:0007602);; Biological Process: photoperiodism (GO:0009648);; Molecular Function: photoreceptor activity (GO:0009881);; Cellular Component: integral compo…	K04251|0.0|dre:30413|opn1lw1, LWS-1, rdops, zfred	Red-sensitive opsin-1 GN=opn1lw1 OS=Danio rerio (Zebrafish) PE=1 SV=1	red-sensitive cone opsin [Hemibarbus labeo]
c128764.graph_c0	--	--	--	--	--	--
c129300.graph_c0	[TZDR]	--	Molecular Function: calcium ion binding (GO:0005509);; Biological Process: visual perception (GO:0007601);; Biological Process: phototransduction (GO:0007602);; Biological Process: regulation of calcium ion transport (GO:0051924);;	K13764|1e-134|dre:570333|MGC114180	S-modulin OS=Lithobates catesbeiana (American bullfrog) PE=1 SV=4	S-modulin [Cyprinus carpio]
c129507.graph_c0	--	--	--	--	--	PREDICTED: zinc finger MYM-type protein 1-like [Xenopus (Silurana) tropicalis]
c129507.graph_c1	--	--	--	--	--	PREDICTED: zinc finger MYM-type protein 1-like [Anolis carolinensis]
c132006.graph_c0	--	--	--	--	Uncharacterized protein C1orf194 homolog GN=si:ch211-163l21.7 OS=Danio rerio (Zebrafish) PE=4 SV=1	uncharacterized protein C1orf194 homolog [Danio rerio]
c133603.graph_c0	--	--	--	--	--	--
c133809.graph_c0	--	--	Biological Process: detection of chemical stimulus involved in sensory perception of bitter taste (GO:0001580);; Molecular Function: G-protein coupled receptor binding (GO:0001664);; Cellular Component: photoreceptor outer segment (GO:0001750);; Cellular Component: photoreceptor inner segment (GO:0001917);; Molecular Function: GTPase activity (GO:0003924);; Molecular Function: signal transducer a…	K04631|9e-76|dre:140428|gnat1, wu:fk56e06	Guanine nucleotide-binding protein G(t) subunit alpha GN=gnat OS=Xenopus laevis (African clawed frog) PE=2 SV=2	rod transducin alpha subunit I [Cyprinus carpio]
c133809.graph_c1	--	--	Biological Process: detection of chemical stimulus involved in sensory perception of bitter taste (GO:0001580);; Molecular Function: G-protein coupled receptor binding (GO:0001664);; Cellular Component: photoreceptor outer segment (GO:0001750);; Cellular Component: photoreceptor inner segment (GO:0001917);; Molecular Function: GTPase activity (GO:0003924);; Molecular Function: signal transducer a…	K04631|1e-137|dre:140428|gnat1, wu:fk56e06	Guanine nucleotide-binding protein G(t) subunit alpha GN=gnat OS=Xenopus laevis (African clawed frog) PE=2 SV=2	guanine nucleotide-binding protein G(t) subunit alpha-1 [Danio rerio]
c133895.graph_c0	--	--	--	--	--	--
c134636.graph_c0	--	--	--	--	Zinc finger CCHC-type and RNA-binding motif-containing protein 1 GN=zcrb1 OS=Xenopus laevis (African clawed frog) PE=2 SV=1	gag-like protein [Danio rerio]
c135632.graph_c0	--	--	--	--	--	--
c139090.graph_c1	--	--	--	--	--	--
c140495.graph_c0	--	--	--	--	Amyloid beta A4 precursor protein-binding family B member 1-interacting protein GN=apbb1ip OS=Danio rerio (Zebrafish) PE=2 SV=1	PREDICTED: anthrax toxin receptor 1-like [Danio rerio]
c140641.graph_c0	--	--	Molecular Function: nucleotide binding (GO:0000166);; Molecular Function: helicase activity (GO:0004386);; Molecular Function: nuclease activity (GO:0004518);; Biological Process: DNA metabolic process (GO:0006259);; Biological Process: single-organism cellular process (GO:0044763);;	--	--	TPA: TPA_exp: replicase/helicase/endonuclease [Danio rerio]
c141151.graph_c0	[QR]	--	--	--	Protein N-lysine methyltransferase METTL21A GN=mettl21a OS=Xenopus tropicalis (Western clawed frog) PE=2 SV=1	uncharacterized protein LOC436634 [Danio rerio]
c141805.graph_c0	--	--	Biological Process: mesoderm formation (GO:0001707);; Cellular Component: extracellular region (GO:0005576);; Molecular Function: growth factor activity (GO:0008083);; Biological Process: anterior/posterior pattern specification (GO:0009952);; Molecular Function: morphogen activity (GO:0016015);; Molecular Function: growth factor binding (GO:0019838);; Biological Process: growth (GO:0040007);; Mo…	K05495|0.0|dre:30125|dvr1, DVR-1, VG1, cb556, zDVR-1, zDVR1, zgc:103542	Protein DVR-1 (Precursor) GN=dvr1 OS=Danio rerio (Zebrafish) PE=2 SV=1	Dvr1 protein [Danio rerio]
c142965.graph_c0	--	--	--	--	--	polymeric immunoglobulin receptor [Cyprinus carpio]
c142971.graph_c0	[Q]	Secondary metabolites biosynthesis, transport and catabolism	Molecular Function: retinal isomerase activity (GO:0004744);; Cellular Component: endoplasmic reticulum (GO:0005783);; Cellular Component: cytosol (GO:0005829);; Cellular Component: plasma membrane (GO:0005886);; Biological Process: regulation of rhodopsin gene expression (GO:0007468);; Biological Process: visual perception (GO:0007601);; Biological Process: insulin receptor signaling pathway (GO…	--	Retinoid isomerohydrolase GN=rpe65a OS=Danio rerio (Zebrafish) PE=2 SV=1	retinoid isomerohydrolase [Danio rerio]
c144302.graph_c0	--	--	Cellular Component: intracellular (GO:0005622);; Biological Process: unsaturated fatty acid metabolic process (GO:0033559);;	--	--	unnamed protein product [Tetraodon nigroviridis]
c144302.graph_c1	[R]	General function prediction only	Biological Process: fatty acid metabolic process (GO:0006631);;	--	--	PREDICTED: calcium-independent phospholipase A2-gamma-like [Maylandia zebra]
c145290.graph_c0	--	--	Cellular Component: Golgi apparatus (GO:0005794);; Biological Process: protein phosphorylation (GO:0006468);; Biological Process: G-protein coupled receptor signaling pathway (GO:0007186);; Biological Process: visual perception (GO:0007601);; Biological Process: phototransduction (GO:0007602);; Molecular Function: G-protein coupled photoreceptor activity (GO:0008020);; Cellular Component: integra…	K04250|0.0|dre:30459|exorh, Ex	Rhodopsin GN=RHO OS=Alligator mississippiensis (American alligator) PE=2 SV=1	exo-rhodopsin [Phreatichthys andruzzii]
c147752.graph_c0	--	--	Biological Process: blood vessel development (GO:0001568);; Biological Process: signal transduction (GO:0007165);; Biological Process: nervous system development (GO:0007399);; Biological Process: anatomical structure morphogenesis (GO:0009653);; Cellular Component: integral component of membrane (GO:0016021);; Biological Process: cell migration (GO:0016477);; Cellular Component: cell part (GO:00…	--	--	PREDICTED: hypothetical protein LOC100700692 [Oreochromis niloticus]
c148068.graph_c0	--	--	Biological Process: activation of MAPK activity (GO:0000187);; Molecular Function: 3',5'-cyclic-nucleotide phosphodiesterase activity (GO:0004114);; Biological Process: visual perception (GO:0007601);; Molecular Function: cGMP binding (GO:0030553);; Biological Process: positive regulation of epidermal growth factor receptor signaling pathway (GO:0045742);; Biological Process: positive regulation …	K13759|9e-57|dre:554700|pde6g, MGC173941, MGC191606, MGC55991, MGC77811	--	retinal rod rhodopsin-sensitive cGMP 3&apos;,5&apos;-cyclic phosphodiesterase subunit gamma [Danio rerio]
c148579.graph_c0	--	--	Cellular Component: photoreceptor outer segment (GO:0001750);; Biological Process: regulation of protein phosphorylation (GO:0001932);; Molecular Function: opsin binding (GO:0002046);; Biological Process: endocytosis (GO:0006897);; Biological Process: signal transduction (GO:0007165);; Biological Process: visual perception (GO:0007601);; Cellular Component: synapse (GO:0045202);; Molecular Functi…	K04439|0.0|dre:436678|arr3l, c-arrestin, zgc:92697	Arrestin-C GN=arr3 OS=Rana pipiens (Northern leopard frog) PE=2 SV=1	arrestin-C [Danio rerio]
c151242.graph_c2	[R]	General function prediction only	--	--	--	Apolipoprotein A-I-binding protein [Chelonia mydas]
c151822.graph_c0	--	--	--	--	--	TPA: transposase domain-containing protein [Danio rerio]
c151874.graph_c0	[L]	Replication, recombination and repair	--	--	--	PREDICTED: uncharacterized protein LOC101155130 [Oryzias latipes]
c151919.graph_c0	--	--	--	--	--	--
c153420.graph_c0	--	--	--	--	--	unknown [Oryzias latipes]
c153485.graph_c0	--	--	--	--	--	PREDICTED: general transcription factor II-I repeat domain-containing protein 2-like [Takifugu rubripes]
c154446.graph_c0	--	--	--	--	--	PREDICTED: hypothetical protein LOC100694549 [Oreochromis niloticus]
c155009.graph_c0	--	--	--	--	Inner centromere protein A GN=incenp-a OS=Xenopus laevis (African clawed frog) PE=1 SV=1	PREDICTED: hypothetical protein LOC100700692 [Oreochromis niloticus]
c157338.graph_c1	--	--	--	--	--	--
c157555.graph_c0	--	--	--	--	Myosin-binding protein C, cardiac-type GN=MYBPC3 OS=Gallus gallus (Chicken) PE=1 SV=3	PREDICTED: hypothetical protein LOC100034411 [Danio rerio]
c157736.graph_c0	--	--	Cellular Component: membrane (GO:0016020);;	--	CD276 antigen homolog (Precursor) GN=cd276 OS=Xenopus laevis (African clawed frog) PE=2 SV=1	butyrophilin, subfamily 1, member A1 precursor [Danio rerio]
c158635.graph_c0	--	--	--	--	--	PREDICTED: hypothetical protein LOC793338 [Danio rerio]
c158993.graph_c0	--	--	--	--	Protein FAM115 GN=fam115 OS=Danio rerio (Zebrafish) PE=2 SV=1	protein FAM115 [Danio rerio]
c160219.graph_c0	--	--	--	--	--	PREDICTED: uncharacterized protein LOC101485038 isoform X2 [Maylandia zebra]
c160432.graph_c0	--	--	--	--	Transposon TX1 uncharacterized 149 kDa protein OS=Xenopus laevis (African clawed frog) PE=4 SV=1	pol-like protein [Danio rerio]
c161047.graph_c0	--	--	--	--	--	PREDICTED: uncharacterized protein LOC100498475 [Xenopus (Silurana) tropicalis]
c161101.graph_c0	--	--	Molecular Function: ion channel activity (GO:0005216);; Cellular Component: membrane (GO:0016020);; Biological Process: single-multicellular organism process (GO:0044707);; Biological Process: single-organism transport (GO:0044765);; Biological Process: cellular response to stimulus (GO:0051716);;	K04976|0.0|gga:427494|TRPM1	--	PREDICTED: transient receptor potential cation channel subfamily M member 1-like [Oreochromis niloticus]
c161604.graph_c0	--	--	Molecular Function: nucleic acid binding (GO:0003676);;	--	--	PREDICTED: hypothetical protein LOC100705799 [Oreochromis niloticus]
c162048.graph_c0	--	--	--	--	--	--
c162267.graph_c0	--	--	--	--	Transposon TX1 uncharacterized 149 kDa protein OS=Xenopus laevis (African clawed frog) PE=4 SV=1	pol-like protein [Danio rerio]
c162537.graph_c0	--	--	Molecular Function: catalytic activity (GO:0003824);; Biological Process: primary metabolic process (GO:0044238);; Biological Process: organic substance metabolic process (GO:0071704);; Molecular Function: organic cyclic compound binding (GO:0097159);; Molecular Function: heterocyclic compound binding (GO:1901363);;	--	--	novel protein similar to DNA polymerases [Danio rerio]
c162867.graph_c0	--	--	--	--	Transposon TX1 uncharacterized 149 kDa protein OS=Xenopus laevis (African clawed frog) PE=4 SV=1	pol-like protein [Danio rerio]
c162923.graph_c0	--	--	Biological Process: blood vessel development (GO:0001568);; Biological Process: anatomical structure morphogenesis (GO:0009653);; Cellular Component: integral component of membrane (GO:0016021);; Biological Process: single-organism cellular process (GO:0044763);; Biological Process: localization (GO:0051179);;	--	--	PREDICTED: hypothetical protein LOC100699259 [Oreochromis niloticus]
c163008.graph_c0	[L]	Replication, recombination and repair	--	--	--	PREDICTED: uncharacterized protein LOC101486585 [Maylandia zebra]
c163088.graph_c0	[L]	Replication, recombination and repair	--	--	Transposon TX1 uncharacterized 149 kDa protein OS=Xenopus laevis (African clawed frog) PE=4 SV=1	reverse transcriptase, partial [Clarias batrachus]
c163196.graph_c0	--	--	--	K00134|6e-24|cfa:486038|similar to Glyceraldehyde-3-phosphate dehydrogenase, liver (GAPDH)	--	--
c163244.graph_c0	--	--	--	--	--	--
c52516.graph_c0	--	--	--	--	--	unnamed protein product [Tetraodon nigroviridis]
c52843.graph_c0	--	--	--	--	--	--
c65892.graph_c0	--	--	--	--	--	--
c66641.graph_c0	--	--	--	--	--	--
c77557.graph_c0	--	--	--	--	--	PREDICTED: uncharacterized protein LOC101466622 [Maylandia zebra]
c82317.graph_c0	--	--	--	--	--	--
c87317.graph_c0	--	--	Molecular Function: hydrolase activity (GO:0016787);;	--	--	Hel [Xiphophorus maculatus]
c98719.graph_c0	--	--	--	--	--	--

## Sheet: 7 male-biased
The 7 male-biased DEGs up-regulated response to TBT exposure in male fish
#ID	Annotation
	COG_class	COG_class_annotation	GO_annotation	KEGG_annotation	Swissprot_annotation	nr_annotation
c144526.graph_c1	--	--	--	--	--	--
c151651.graph_c0	--	--	--	--	--	PREDICTED: hypothetical protein LOC100005318 [Danio rerio]
c151814.graph_c0	--	--	Molecular Function: DNA binding (GO:0003677);; Molecular Function: sequence-specific DNA binding transcription factor activity (GO:0003700);; Molecular Function: signal transducer activity (GO:0004871);; Cellular Component: nucleus (GO:0005634);; Cellular Component: transcription factor complex (GO:0005667);; Cellular Component: cytoplasm (GO:0005737);; Biological Process: signal transduction (GO…	K09099|1e-109|dre:58099|arntl2, MGC158186, bmal2, wu:fj90c09	Aryl hydrocarbon receptor nuclear translocator-like protein 1 GN=ARNTL OS=Gallus gallus (Chicken) PE=1 SV=1	Arntl2 protein [Danio rerio]
c153881.graph_c0	--	--	--	--	Transposon TX1 uncharacterized 149 kDa protein OS=Xenopus laevis (African clawed frog) PE=4 SV=1	pol-like protein [Danio rerio]
c161715.graph_c1	--	--	Biological Process: telomere maintenance (GO:0000723);; Molecular Function: DNA helicase activity (GO:0003678);; Molecular Function: endonuclease activity (GO:0004519);; Molecular Function: ATP binding (GO:0005524);; Biological Process: DNA repair (GO:0006281);; Biological Process: DNA duplex unwinding (GO:0032508);; Biological Process: nucleic acid phosphodiester bond hydrolysis (GO:0090305);;	--	--	TPA: TPA_exp: replicase/helicase/endonuclease [Danio rerio]
c161715.graph_c2	[L]	Replication, recombination and repair	Biological Process: telomere maintenance (GO:0000723);; Molecular Function: DNA helicase activity (GO:0003678);; Molecular Function: endonuclease activity (GO:0004519);; Molecular Function: ATP binding (GO:0005524);; Biological Process: DNA repair (GO:0006281);; Biological Process: DNA duplex unwinding (GO:0032508);; Biological Process: nucleic acid phosphodiester bond hydrolysis (GO:0090305);;	--	ATP-dependent DNA helicase PIF1 GN=pif1 OS=Xenopus laevis (African clawed frog) PE=2 SV=1	TPA: TPA_exp: replicase/helicase/endonuclease [Danio rerio]
c56560.graph_c0	--	--	--	--	--	PREDICTED: hypothetical protein LOC100706256 [Oreochromis niloticus]
